# Supplementary material for: Synthesis, crystal structure and Hirshfeld surface analysis of di­acetato­bis­[4-(2-amino­eth­yl)morpholine]cadmium tetra­hydrate
Source: Acta Crystallogr E Crystallogr Commun. 2023 Oct 19;79(Pt 11):1049–54. doi: 10.1107/S2056989023008782 (PMC10626961; doi:10.1107/S2056989023008782)
Supplement: Supplementary file 1 [file e-79-01049-sup1.cif]

##############################################################################
#                                                                            #
# This CIF contains the data in a paper accepted for publication in          #
# Acta Crystallographica Section E. It conforms to the requirements of       #
# Notes for Authors for Acta Crystallographica Section E, and has been       #
# peer reviewed under the auspices of the IUCr Commission on Journals.       #
#                                                                            #
# Full details of the Crystallographic Information File format               #
# are given in the paper "The Crystallographic Information File (CIF):       #
# a New Standard Archive File for Crystallography" by S. R. Hall, F. H.      #
# Allen and I. D. Brown [Acta Cryst. (1991), A47, 655-685].                  #
#                                                                            #
# The current version of the core CIF dictionary is obtainable from          #
# ftp://ftp.iucr.org/pub/cif_core.dic.                                       #
#                                                                            #
# Software is freely available for graphical display of the structure(s)     #
# in this CIF. For information consult the CIF software page                 #
# http://www.iucr.org/resources/cif/software.                                #
#                                                                            #
# This file may be used for bona fide research purposes within the           #
# scientific community so long as proper attribution is given to the journal # 
# article from which it was obtained.                                        #
#                                                                            #
##############################################################################
data_I
_audit_creation_method     'SHELXL-2019/3'
_journal_date_recd_electronic     2023-07-17
_journal_date_accepted     2023-10-05
_journal_name_full     'Acta Crystallographica, Section E'
_journal_year     2023
_journal_volume     79
_journal_issue     11
_journal_page_first     0
_journal_page_last     0
_journal_paper_category     GM
_journal_paper_doi     10.1107/S2056989023008782
_journal_coeditor_code     JQ2030
_publ_contact_author_name     'Selvakumar S'
_publ_contact_author_address
;
PG and Research Department of Physics, Government Arts College for Men
(Autonomous), Chennai 600 035, Tamil Nadu,
India
;
_publ_contact_author_email     'drsskphy@gmail.com'
_publ_contact_author_fax     ?
_publ_contact_author_phone     ?
_publ_section_title
;
Synthesis, crystal structure and Hirshfeld surface analysis of
diacetatobis[4-(2-aminoethyl)morpholine]cadmium tetrahydrate
;
loop_
    _publ_author_name
    _publ_author_footnote
    _publ_author_address
    'B. Chidambaranathan' .
;
PG and Research Department of Physics, Government Arts College for Men
(Autonomous), Chennai 600 035, Tamil Nadu,
India
;
    'S. Sivaraj' .
;
PG and Research Department of Physics, Government Arts College for Men
(Autonomous), Chennai 600 035, Tamil Nadu,
India
;
    'P. Vijayamathubalan' .
;
PG and Research Department of Physics, Government Arts College for Men
(Autonomous), Chennai 600 035, Tamil Nadu,
India
;
    'S. Selvakumar' .
;
PG and Research Department of Physics, Government Arts College for Men
(Autonomous), Chennai 600 035, Tamil Nadu,
India
;
_publ_section_synopsis
;
In the title coordination compound, the Cd atom is octahedrally coordinated by
two <i>N</i>,<i>N</i>'-bidentate ligands (4-(2-aminoethyl) morpholine) and two
<i>trans</i>-located acetate molecules. The Cd atom is located on a centre of
inversion, whereas the 4-(2-aminoethyl)morpholine and four water molecules are
located adjacent to the acetate molecules. In the crystal, adjacent metal
complexes and uncoordinated water molecules are linked <i>via</i> N---H...O
and O---H...O hydrogen-bonding interactions.
;
_chemical_name_systematic
;
Diacetatobis[4-(2-aminoethyl)morpholine]cadmium tetrahydrate
;
_chemical_name_common     ?
_chemical_formula_moiety     'C16 H34 Cd N4 O6, 4(H2 O)'
_chemical_formula_sum     'C16 H42 Cd N4 O10'
_chemical_formula_iupac     '[Cd (C2 H3 O2)2 (C6 H14 N2 O)2], 4H2 O'
_chemical_formula_weight     562.93
_chemical_melting_point     ?
_space_group_crystal_system     triclinic
_space_group_name_H-M_alt     'P -1'
_space_group_name_Hall     '-P 1'
loop_
    _space_group_symop_operation_xyz
    'x, y, z'
    '-x, -y, -z'
_cell_length_a     8.8639(4)
_cell_length_b     9.1035(5)
_cell_length_c     9.2106(5)
_cell_angle_alpha     66.004(2)
_cell_angle_beta     73.603(2)
_cell_angle_gamma     70.161(2)
_cell_volume     629.63(6)
_cell_formula_units_Z     1
_cell_measurement_reflns_used     8460
_cell_measurement_theta_min     2.46
_cell_measurement_theta_max     27.72
_cell_measurement_temperature     296(2)
_exptl_crystal_description     'BLOCK'
_exptl_crystal_colour     'yellow'
_exptl_crystal_size_max     0.420
_exptl_crystal_size_mid     0.250
_exptl_crystal_size_min     0.200
_exptl_crystal_density_diffrn     1.485
_exptl_crystal_density_meas     ?
_exptl_crystal_density_method     ?
_exptl_crystal_F_000     294
_exptl_absorpt_coefficient_mu     0.920
_exptl_absorpt_correction_type     multi-scan
_exptl_absorpt_process_details
;
(SADABS; Krause <i>et al.</i>,  2015)
;
_exptl_absorpt_correction_T_min     0.6029
_exptl_absorpt_correction_T_max     0.7459
_diffrn_ambient_temperature     296(2)
_diffrn_radiation_type     MoK\a
_diffrn_radiation_wavelength     0.71073
_diffrn_radiation_source     'fine-focus sealed tube'
_diffrn_radiation_monochromator     graphite
_diffrn_measurement_device_type     'Bruker  APEXII'
_diffrn_measurement_method     '\w and \f scan'
_diffrn_detector_area_resol_mean     8.333
_diffrn_reflns_number     19482
_diffrn_reflns_av_R_equivalents     0.0653
_diffrn_reflns_av_unetI/netI     0.0356
_diffrn_reflns_theta_min     2.455
_diffrn_reflns_theta_max     27.996
_diffrn_reflns_theta_full     25.242
_diffrn_measured_fraction_theta_max     1.000
_diffrn_measured_fraction_theta_full     1.000
_diffrn_reflns_limit_h_min     -11
_diffrn_reflns_limit_h_max     11
_diffrn_reflns_limit_k_min     -12
_diffrn_reflns_limit_k_max     12
_diffrn_reflns_limit_l_min     -12
_diffrn_reflns_limit_l_max     12
_refine_special_details
;
 Acetate moiety is disordered over two positions with an occupancy ratio of
 1:1. SADI restraint was used to fix similar distances to be equal for the
 disordered atoms. The anisotropic displacement parameters of atoms in the
 disordered groups were restrained to be equal with an effective standard
 deviation of 0.02A2 using SIMU restraint.
 Hydrogen, H6, on O5 water molecules is having two possible
 locations labelled as H6 and H6'. The refined occupancy ratio of
 H6 and H6' was found to be 47:53
;
_reflns_number_total     3034
_reflns_number_gt     3024
_reflns_threshold_expression     'I > 2\s(I)'
_refine_ls_structure_factor_coef     Fsqd
_refine_ls_matrix_type     full
_refine_ls_R_factor_all     0.0225
_refine_ls_R_factor_gt     0.0223
_refine_ls_wR_factor_gt     0.0554
_refine_ls_wR_factor_ref     0.0556
_refine_ls_goodness_of_fit_ref     1.028
_refine_ls_restrained_S_all     1.007
_refine_ls_number_reflns     3034
_refine_ls_number_parameters     209
_refine_ls_number_restraints     156
_refine_ls_hydrogen_treatment     mixed
_refine_ls_weighting_scheme     calc
_refine_ls_weighting_details
              'w=1/[\s^2^(Fo^2^)+(0.0252P)^2^+0.0883P] where P=(Fo^2^+2Fc^2^)/3'
_atom_sites_solution_hydrogens     mixed
_atom_sites_solution_primary     direct
_atom_sites_solution_secondary     difmap
_refine_ls_shift/su_max     0.000
_refine_ls_shift/su_mean     0.000
_refine_diff_density_max     0.354
_refine_diff_density_min     -0.413
_refine_ls_extinction_method
;
<i>SHELXL2019/2</i> (Sheldrick 2015b)
;
_refine_ls_extinction_coef     0.070(3)
_refine_ls_extinction_expression
                                  'Fc^*^=kFc[1+0.001xFc^2^\l^3^/sin(2\q)]^-1/4^'
loop_
    _atom_type_symbol
    _atom_type_description
    _atom_type_scat_dispersion_real
    _atom_type_scat_dispersion_imag
    _atom_type_scat_source
    'C' 'C' 0.0033 0.0016
                         'International Tables Vol C Tables 4.2.6.8 and 6.1.1.4'
    'H' 'H' 0.0000 0.0000
                         'International Tables Vol C Tables 4.2.6.8 and 6.1.1.4'
    'N' 'N' 0.0061 0.0033
                         'International Tables Vol C Tables 4.2.6.8 and 6.1.1.4'
    'O' 'O' 0.0106 0.0060
                         'International Tables Vol C Tables 4.2.6.8 and 6.1.1.4'
    'Cd' 'Cd' -0.8075 1.2024
                         'International Tables Vol C Tables 4.2.6.8 and 6.1.1.4'
_computing_data_collection
;
APEX2 (Bruker, 2004)
;
_computing_cell_refinement
;
APEX2 and SAINT (Bruker, 2004)
;
_computing_data_reduction
;
SAINT and XPREP (Bruker, 2004)
;
_computing_structure_solution
;
<i>SHELXT2018/2</i> (Sheldrick, 2015a)
;
_computing_structure_refinement
;
<i>SHELXL2019/2</i> (Sheldrick, 2015b)
;
_computing_molecular_graphics     'Mercury (Macrae et al., 2020)'
_computing_publication_material
;
<i>SHELXL2019/2</i> (Sheldrick, 2015b)
;
loop_
    _atom_site_type_symbol
    _atom_site_label
    _atom_site_fract_x
    _atom_site_fract_y
    _atom_site_fract_z
    _atom_site_U_iso_or_equiv
    _atom_site_adp_type
    _atom_site_calc_flag
    _atom_site_occupancy
    _atom_site_disorder_assembly
    _atom_site_disorder_group
    Cd Cd1 0.500000 0.000000 0.500000 0.02834(8) Uani d 1 . .
    C C1 0.1597(2) 0.3173(2) 0.3992(2) 0.0414(4) Uani d 1 . .
    H H1A 0.234102 0.335992 0.297375 0.050 Uiso calc 1 . .
    H H1B 0.092779 0.424930 0.404315 0.050 Uiso calc 1 . .
    C C2 0.0527(3) 0.2171(3) 0.4051(3) 0.0526(5) Uani d 1 . .
    H H2A -0.011008 0.279160 0.318855 0.063 Uiso calc 1 . .
    H H2B 0.120004 0.114484 0.388209 0.063 Uiso calc 1 . .
    C C3 0.0405(3) 0.0877(3) 0.6807(3) 0.0525(5) Uani d 1 . .
    H H3A 0.110930 -0.013930 0.663716 0.063 Uiso calc 1 . .
    H H3B -0.031524 0.057256 0.783056 0.063 Uiso calc 1 . .
    C C4 0.1428(2) 0.1877(2) 0.6869(2) 0.0410(4) Uani d 1 . .
    H H4A 0.072480 0.287436 0.707912 0.049 Uiso calc 1 . .
    H H4B 0.204906 0.122555 0.774156 0.049 Uiso calc 1 . .
    C C5 0.3357(2) 0.3536(2) 0.5304(2) 0.0378(4) Uani d 1 . .
    H H5A 0.254126 0.441193 0.564346 0.045 Uiso calc 1 . .
    H H5B 0.386251 0.404292 0.420633 0.045 Uiso calc 1 . .
    C C6 0.4629(2) 0.2741(2) 0.6376(2) 0.0371(4) Uani d 1 . .
    H H6A 0.504495 0.359169 0.639032 0.044 Uiso calc 1 . .
    H H6B 0.414465 0.218855 0.746809 0.044 Uiso calc 1 . .
    N N1 0.25477(17) 0.23413(17) 0.53308(17) 0.0309(3) Uani d 1 . .
    N N2 0.59686(19) 0.1529(2) 0.5791(2) 0.0373(3) Uani d 1 . .
    H H1 0.657(3) 0.101(3) 0.649(3) 0.045 Uiso d 1 . .
    H H2 0.654(3) 0.202(3) 0.495(2) 0.045 Uiso d 1 . .
    C C7 0.6344(19) 0.2664(19) 0.1517(17) 0.046(2) Uani d 0.5 A 1
    C C8 0.667(2) 0.321(2) -0.0301(15) 0.072(3) Uani d 0.5 A 1
    H H8A 0.565533 0.368190 -0.069697 0.108 Uiso calc 0.5 A 1
    H H8B 0.727822 0.226857 -0.062787 0.108 Uiso calc 0.5 A 1
    H H8C 0.728342 0.402997 -0.073442 0.108 Uiso calc 0.5 A 1
    O O1 0.6956(18) 0.3179(17) 0.2228(18) 0.0498(19) Uani d 0.5 A 1
    O O2 0.539(2) 0.171(2) 0.223(2) 0.045(3) Uani d 0.5 A 1
    C C7B 0.6416(18) 0.2682(19) 0.1635(16) 0.046(2) Uani d 0.5 A 2
    C C8B 0.707(2) 0.297(2) -0.0148(15) 0.079(4) Uani d 0.5 A 2
    H H8B1 0.647320 0.403671 -0.077770 0.119 Uiso calc 0.5 A 2
    H H8B2 0.694369 0.211533 -0.042399 0.119 Uiso calc 0.5 A 2
    H H8B3 0.819967 0.295000 -0.036825 0.119 Uiso calc 0.5 A 2
    O O1B 0.6664(19) 0.3510(17) 0.228(2) 0.055(3) Uani d 0.5 A 2
    O O2B 0.566(2) 0.154(2) 0.233(2) 0.0407(19) Uani d 0.5 A 2
    O O3 -0.05347(18) 0.1793(2) 0.5549(2) 0.0623(4) Uani d 1 . .
    O O4 0.3639(3) 0.1019(2) 0.0781(2) 0.0653(5) Uani d 1 . .
    H H3 0.424(4) 0.133(4) 0.109(4) 0.098 Uiso d 1 . .
    H H4 0.302(6) 0.190(4) 0.034(8) 0.098 Uiso d 0.5 B 3
    H H4' 0.431(5) 0.030(7) 0.044(8) 0.098 Uiso d 0.5 C 4
    O O5 0.8474(6) 0.5833(6) 0.0761(12) 0.0584(13) Uani d 0.75(3) D 3
    H H5 0.796(3) 0.510(3) 0.115(3) 0.088 Uiso d 1 . .
    H H6 0.939(2) 0.529(6) 0.049(6) 0.088 Uiso d 0.5 E 3
    H H6' 0.778(5) 0.665(3) 0.032(6) 0.088 Uiso d 0.5 F 4
    O O5B 0.842(2) 0.572(2) 0.034(2) 0.0584(13) Uani d 0.25(3) D 4
loop_
    _atom_site_aniso_label
    _atom_site_aniso_U_11
    _atom_site_aniso_U_22
    _atom_site_aniso_U_33
    _atom_site_aniso_U_12
    _atom_site_aniso_U_13
    _atom_site_aniso_U_23
    Cd1 0.02855(11) 0.02433(10) 0.03058(10) -0.00663(6) -0.00444(6) -0.00839(6)
    C1 0.0356(9) 0.0330(9) 0.0487(10) 0.0015(7) -0.0159(8) -0.0100(8)
    C2 0.0369(11) 0.0521(12) 0.0715(14) -0.0020(9) -0.0257(10) -0.0205(11)
    C3 0.0335(10) 0.0498(12) 0.0665(14) -0.0143(9) 0.0022(9) -0.0167(10)
    C4 0.0337(9) 0.0371(9) 0.0456(10) -0.0056(7) 0.0011(7) -0.0159(8)
    C5 0.0391(10) 0.0241(8) 0.0487(10) -0.0070(7) -0.0070(8) -0.0123(7)
    C6 0.0383(9) 0.0358(9) 0.0452(9) -0.0120(7) -0.0064(7) -0.0203(8)
    N1 0.0266(7) 0.0260(6) 0.0375(7) -0.0052(5) -0.0057(5) -0.0094(5)
    N2 0.0286(8) 0.0410(8) 0.0470(9) -0.0105(6) -0.0073(6) -0.0179(7)
    C7 0.049(5) 0.034(4) 0.038(4) -0.006(3) -0.006(3) -0.002(3)
    C8 0.084(7) 0.069(5) 0.033(3) -0.022(5) 0.004(3) 0.005(3)
    O1 0.050(4) 0.043(5) 0.045(3) -0.017(4) -0.001(3) -0.005(3)
    O2 0.044(5) 0.045(4) 0.032(3) -0.014(4) -0.007(3) 0.002(2)
    C7B 0.042(4) 0.042(4) 0.028(3) -0.005(3) 0.009(3) -0.002(3)
    C8B 0.106(10) 0.079(8) 0.041(4) -0.040(8) 0.020(5) -0.019(5)
    O1B 0.063(6) 0.041(5) 0.049(3) -0.018(4) 0.013(3) -0.014(3)
    O2B 0.041(4) 0.040(3) 0.030(3) -0.006(3) -0.010(3) -0.002(2)
    O3 0.0278(7) 0.0637(10) 0.0934(13) -0.0077(7) -0.0151(8) -0.0249(9)
    O4 0.0829(13) 0.0561(10) 0.0529(9) -0.0055(9) -0.0237(9) -0.0168(8)
    O5 0.0560(11) 0.0528(12) 0.065(3) -0.0172(9) -0.0029(15) -0.0208(15)
    O5B 0.0560(11) 0.0528(12) 0.065(3) -0.0172(9) -0.0029(15) -0.0208(15)
_geom_special_details
;
 All esds (except the esd in the dihedral angle between two l.s. planes)
 are estimated using the full covariance matrix.  The cell esds are taken
 into account individually in the estimation of esds in distances, angles
 and torsion angles; correlations between esds in cell parameters are only
 used when they are defined by crystal symmetry.  An approximate (isotropic)
 treatment of cell esds is used for estimating esds involving l.s. planes.
;
loop_
    _geom_bond_atom_site_label_1
    _geom_bond_atom_site_label_2
    _geom_bond_site_symmetry_2
    _geom_bond_distance
    _geom_bond_publ_flag
    Cd1 N2 . 2.2788(15) ?
    Cd1 N2 2_656 2.2788(15) ?
    Cd1 O2B 2_656 2.301(16) ?
    Cd1 O2B . 2.301(16) ?
    Cd1 O2 2_656 2.386(16) ?
    Cd1 O2 . 2.386(16) ?
    Cd1 N1 . 2.5239(13) ?
    Cd1 N1 2_656 2.5239(13) ?
    C1 N1 . 1.482(2) ?
    C1 C2 . 1.501(3) ?
    C1 H1A . 0.9700 ?
    C1 H1B . 0.9700 ?
    C2 O3 . 1.417(3) ?
    C2 H2A . 0.9700 ?
    C2 H2B . 0.9700 ?
    C3 O3 . 1.421(3) ?
    C3 C4 . 1.512(3) ?
    C3 H3A . 0.9700 ?
    C3 H3B . 0.9700 ?
    C4 N1 . 1.475(2) ?
    C4 H4A . 0.9700 ?
    C4 H4B . 0.9700 ?
    C5 N1 . 1.481(2) ?
    C5 C6 . 1.504(3) ?
    C5 H5A . 0.9700 ?
    C5 H5B . 0.9700 ?
    C6 N2 . 1.467(2) ?
    C6 H6A . 0.9700 ?
    C6 H6B . 0.9700 ?
    N2 H1 . 0.838(18) ?
    N2 H2 . 0.844(18) ?
    C7 O1 . 1.252(9) ?
    C7 O2 . 1.276(9) ?
    C7 C8 . 1.511(10) ?
    C8 H8A . 0.9600 ?
    C8 H8B . 0.9600 ?
    C8 H8C . 0.9600 ?
    C7B O1B . 1.236(10) ?
    C7B O2B . 1.275(9) ?
    C7B C8B . 1.522(9) ?
    C8B H8B1 . 0.9600 ?
    C8B H8B2 . 0.9600 ?
    C8B H8B3 . 0.9600 ?
    O4 H3 . 0.834(17) ?
    O4 H4 . 0.820(19) ?
    O4 H4' . 0.827(19) ?
    O5 H5 . 0.838(16) ?
    O5 H6 . 0.823(18) ?
    O5 H6' . 0.827(19) ?
    O5B H5 . 0.825(17) ?
    O5B H6 . 0.838(19) ?
    O5B H6' . 0.842(19) ?
loop_
    _geom_angle_atom_site_label_1
    _geom_angle_atom_site_label_2
    _geom_angle_atom_site_label_3
    _geom_angle_site_symmetry_1
    _geom_angle_site_symmetry_3
    _geom_angle
    _geom_angle_publ_flag
    N2 Cd1 N2 . 2_656 180.0 ?
    N2 Cd1 O2B . 2_656 88.9(4) ?
    N2 Cd1 O2B 2_656 2_656 91.1(4) ?
    N2 Cd1 O2B . . 91.1(4) ?
    N2 Cd1 O2B 2_656 . 88.9(4) ?
    O2B Cd1 O2B 2_656 . 180.0 ?
    N2 Cd1 O2 . 2_656 86.6(4) ?
    N2 Cd1 O2 2_656 2_656 93.4(4) ?
    O2B Cd1 O2 2_656 2_656 5.9(8) ?
    O2B Cd1 O2 . 2_656 174.1(8) ?
    N2 Cd1 O2 . . 93.4(4) ?
    N2 Cd1 O2 2_656 . 86.6(4) ?
    O2 Cd1 O2 2_656 . 180.0 ?
    N2 Cd1 N1 . . 76.46(5) ?
    N2 Cd1 N1 2_656 . 103.54(5) ?
    O2B Cd1 N1 2_656 . 89.6(5) ?
    O2B Cd1 N1 . . 90.4(5) ?
    O2 Cd1 N1 2_656 . 94.4(5) ?
    O2 Cd1 N1 . . 85.6(5) ?
    N2 Cd1 N1 . 2_656 103.54(5) ?
    N2 Cd1 N1 2_656 2_656 76.46(5) ?
    O2 Cd1 N1 2_656 2_656 85.6(5) ?
    O2 Cd1 N1 . 2_656 94.4(5) ?
    N1 Cd1 N1 . 2_656 180.0 ?
    N1 C1 C2 . . 112.45(16) ?
    N1 C1 H1A . . 109.1 ?
    C2 C1 H1A . . 109.1 ?
    N1 C1 H1B . . 109.1 ?
    C2 C1 H1B . . 109.1 ?
    H1A C1 H1B . . 107.8 ?
    O3 C2 C1 . . 111.52(19) ?
    O3 C2 H2A . . 109.3 ?
    C1 C2 H2A . . 109.3 ?
    O3 C2 H2B . . 109.3 ?
    C1 C2 H2B . . 109.3 ?
    H2A C2 H2B . . 108.0 ?
    O3 C3 C4 . . 111.37(18) ?
    O3 C3 H3A . . 109.4 ?
    C4 C3 H3A . . 109.4 ?
    O3 C3 H3B . . 109.4 ?
    C4 C3 H3B . . 109.4 ?
    H3A C3 H3B . . 108.0 ?
    N1 C4 C3 . . 110.44(16) ?
    N1 C4 H4A . . 109.6 ?
    C3 C4 H4A . . 109.6 ?
    N1 C4 H4B . . 109.6 ?
    C3 C4 H4B . . 109.6 ?
    H4A C4 H4B . . 108.1 ?
    N1 C5 C6 . . 113.08(14) ?
    N1 C5 H5A . . 109.0 ?
    C6 C5 H5A . . 109.0 ?
    N1 C5 H5B . . 109.0 ?
    C6 C5 H5B . . 109.0 ?
    H5A C5 H5B . . 107.8 ?
    N2 C6 C5 . . 110.33(14) ?
    N2 C6 H6A . . 109.6 ?
    C5 C6 H6A . . 109.6 ?
    N2 C6 H6B . . 109.6 ?
    C5 C6 H6B . . 109.6 ?
    H6A C6 H6B . . 108.1 ?
    C4 N1 C5 . . 110.11(14) ?
    C4 N1 C1 . . 108.91(14) ?
    C5 N1 C1 . . 107.85(14) ?
    C4 N1 Cd1 . . 113.82(10) ?
    C5 N1 Cd1 . . 100.13(10) ?
    C1 N1 Cd1 . . 115.51(11) ?
    C6 N2 Cd1 . . 110.81(11) ?
    C6 N2 H1 . . 107.4(16) ?
    Cd1 N2 H1 . . 117.5(16) ?
    C6 N2 H2 . . 110.1(16) ?
    Cd1 N2 H2 . . 104.7(15) ?
    H1 N2 H2 . . 106(2) ?
    O1 C7 O2 . . 124.2(10) ?
    O1 C7 C8 . . 120.4(9) ?
    O2 C7 C8 . . 115.3(9) ?
    C7 C8 H8A . . 109.5 ?
    C7 C8 H8B . . 109.5 ?
    H8A C8 H8B . . 109.5 ?
    C7 C8 H8C . . 109.5 ?
    H8A C8 H8C . . 109.5 ?
    H8B C8 H8C . . 109.5 ?
    C7 O2 Cd1 . . 128.0(11) ?
    O1B C7B O2B . . 126.0(10) ?
    O1B C7B C8B . . 119.6(9) ?
    O2B C7B C8B . . 114.4(9) ?
    C7B C8B H8B1 . . 109.5 ?
    C7B C8B H8B2 . . 109.5 ?
    H8B1 C8B H8B2 . . 109.5 ?
    C7B C8B H8B3 . . 109.5 ?
    H8B1 C8B H8B3 . . 109.5 ?
    H8B2 C8B H8B3 . . 109.5 ?
    C7B O2B Cd1 . . 132.3(10) ?
    C2 O3 C3 . . 109.06(16) ?
    H3 O4 H4 . . 103(3) ?
    H3 O4 H4' . . 102(3) ?
    H4 O4 H4' . . 132(7) ?
    H5 O5 H6 . . 101(3) ?
    H5 O5 H6' . . 101(3) ?
    H6 O5 H6' . . 137(5) ?
    H5 O5B H6 . . 101(3) ?
    H5 O5B H6' . . 100(3) ?
    H6 O5B H6' . . 132(5) ?
loop_
    _geom_torsion_atom_site_label_1
    _geom_torsion_atom_site_label_2
    _geom_torsion_atom_site_label_3
    _geom_torsion_atom_site_label_4
    _geom_torsion_site_symmetry_1
    _geom_torsion_site_symmetry_2
    _geom_torsion_site_symmetry_3
    _geom_torsion_site_symmetry_4
    _geom_torsion
    _geom_torsion_publ_flag
    N1 C1 C2 O3 . . . . 56.0(2) ?
    O3 C3 C4 N1 . . . . -59.6(2) ?
    N1 C5 C6 N2 . . . . 64.5(2) ?
    C3 C4 N1 C5 . . . . 171.13(15) ?
    C3 C4 N1 C1 . . . . 53.06(19) ?
    C3 C4 N1 Cd1 . . . . -77.39(17) ?
    C6 C5 N1 C4 . . . . 73.18(18) ?
    C6 C5 N1 C1 . . . . -168.10(15) ?
    C6 C5 N1 Cd1 . . . . -46.96(16) ?
    C2 C1 N1 C4 . . . . -52.0(2) ?
    C2 C1 N1 C5 . . . . -171.48(16) ?
    C2 C1 N1 Cd1 . . . . 77.53(18) ?
    C5 C6 N2 Cd1 . . . . -41.77(17) ?
    O1 C7 O2 Cd1 . . . . -18(2) ?
    C8 C7 O2 Cd1 . . . . 163.7(13) ?
    O1B C7B O2B Cd1 . . . . -18(2) ?
    C8B C7B O2B Cd1 . . . . 160.8(14) ?
    C1 C2 O3 C3 . . . . -59.3(2) ?
    C4 C3 O3 C2 . . . . 61.5(2) ?
loop_
    _geom_hbond_atom_site_label_D
    _geom_hbond_atom_site_label_H
    _geom_hbond_atom_site_label_A
    _geom_hbond_site_symmetry_A
    _geom_hbond_distance_DH
    _geom_hbond_distance_HA
    _geom_hbond_distance_DA
    _geom_hbond_angle_DHA
    _geom_hbond_publ_flag
    C4 H4B O2B 2_656 0.97 2.66 3.264(19) 120.9 yes
    C5 H5B O1B . 0.97 2.63 3.425(16) 139.0 yes
    N2 H1 O4 2_656 0.838(18) 2.44(2) 3.096(3) 136(2) yes
    N2 H2 O1 . 0.844(18) 2.26(2) 3.009(16) 147(2) yes
    N2 H2 O1B . 0.844(18) 2.26(3) 2.993(17) 145(2) yes
    O4 H3 O2 . 0.834(17) 1.84(3) 2.661(17) 167(4) yes
    O4 H3 O2B . 0.834(17) 2.02(3) 2.837(17) 165(3) yes
    O4 H4 O5 2_665 0.82(5) 2.06(5) 2.879(7) 178(7) yes
    O4 H4 O5B 2_665 0.82(5) 2.05(5) 2.847(18) 165(5) yes
    O4 H4' O4 2_655 0.827(19) 2.11(3) 2.917(4) 164(6) yes
    O5 H5 O1 . 0.838(16) 1.99(2) 2.828(16) 173(3) yes
    O5B H5 O1B . 0.825(17) 1.93(2) 2.70(2) 155(3) yes
    O5 H6 O5 2_765 0.823(18) 2.09(3) 2.895(13) 166(5) yes
    O5 H6 O5B 2_765 0.82(4) 1.93(5) 2.75(2) 173(5) yes
    O5 H6' O4 2_665 0.827(19) 2.065(17) 2.878(5) 168(5) yes
    O5B H6' O4 2_665 0.842(19) 2.065(17) 2.846(17) 154(5) yes
_shelx_space_group_comment
;
The symmetry employed for this shelxl refinement is uniquely defined
by the following loop, which should always be used as a source of
symmetry information in preference to the above space-group names.
They are only intended as comments.
;
_shelx_estimated_absorpt_T_min     0.699
_shelx_estimated_absorpt_T_max     0.837
_shelx_hkl_file
;
   1   0   0 1576.04   96.79
   1   0   0 1213.78  100.39
   1   0   0 1506.35  102.19
  -2   0   0 1906.91  151.88
  -2   0   0 2139.79  143.89
  -2   0   0 2072.59  155.78
  -2   0   0 1956.40  177.48
  -2   0   0 2325.27  148.89
  -2   0   0 1959.70  148.89
   2   0   0 2254.47  143.79
   2   0   0 2151.38  143.69
   2   0   0 2029.80  151.88
   2   0   0 2114.09  160.88
   2   0   0 2203.88  155.98
   2   0   0 2176.08  149.19
   2   0   0 2274.17  149.29
  -3   0   0  321.77   23.70
  -3   0   0  330.87   27.20
  -3   0   0  319.47   23.50
  -3   0   0  342.07   23.70
  -3   0   0  352.86   29.10
  -3   0   0  329.27   27.60
   3   0   0  328.87   23.30
   3   0   0  314.67   24.30
   3   0   0  331.77   23.20
   3   0   0  339.57   24.40
  -4   0   0  269.87   24.00
  -4   0   0  256.77   23.50
  -4   0   0  278.77   23.60
  -4   0   0  251.67   19.10
   4   0   0  252.57   18.50
   4   0   0  264.87   19.90
   4   0   0  256.27   19.70
  -5   0   0  745.63   63.09
  -5   0   0  728.93   54.99
  -5   0   0  858.21   55.09
   5   0   0  825.22   54.29
   5   0   0  796.82   57.29
   5   0   0  746.83   60.79
   5   0   0  799.22   57.19
  -6   0   0  867.11   57.79
  -6   0   0  815.52   57.79
  -6   0   0  836.72   67.89
   6   0   0  752.72   69.09
   6   0   0  831.72   60.09
   6   0   0  858.91   56.49
   6   0   0  836.52   60.29
   6   0   0  772.82   64.09
  -7   0   0  349.96   27.00
  -7   0   0  404.76   27.20
  -7   0   0  336.27   34.90
   7   0   0  369.66   28.70
   7   0   0  329.67   35.30
   7   0   0  410.46   32.40
  -8   0   0  179.68   23.70
  -8   0   0  158.68   12.70
   8   0   0  165.28   17.20
   8   0   0  153.28   14.10
   8   0   0  167.48   22.90
  -9   0   0  350.86   37.40
   9   0   0  390.26   38.70
   9   0   0  362.76   32.60
   9   0   0  349.47   28.20
 -10   0   0    8.50    8.10
  10   0   0    8.40    8.70
  11   0   0  166.78   27.40
  11  -1   0  152.18   26.60
  10  -1   0   55.39   16.00
 -10   1   0   68.89   16.90
   9  -1   0   63.79   15.20
   9  -1   0   71.39    9.80
  -9   1   0   61.29    8.10
  -9   1   0   70.99   15.80
   8  -1   0  270.97   24.30
   8  -1   0  324.57   26.90
   8  -1   0  308.47   32.50
  -8   1   0  213.88   30.40
  -8   1   0  312.97   23.40
   7  -1   0  439.76   32.80
   7  -1   0  313.77   36.30
   7  -1   0  365.06   30.30
  -7   1   0  356.16   35.70
  -7   1   0  390.06   29.20
   6  -1   0   83.29   10.00
   6  -1   0   72.29    7.30
   6  -1   0   74.89    9.30
   6  -1   0   81.79    9.30
   6  -1   0   45.90   11.10
  -6   1   0   74.99   13.10
  -6   1   0   73.99    6.50
  -6   1   0   76.09    9.50
  -6   1   0   79.39    8.60
  -6   1   0   79.29    9.00
   5  -1   0  585.24   45.10
   5  -1   0  509.25   49.50
   5  -1   0  591.44   43.40
   5  -1   0  566.54   41.20
   5  -1   0  531.85   43.30
  -5   1   0  579.64   48.20
  -5   1   0  651.43   51.99
  -5   1   0  566.84   41.90
  -5   1   0  592.84   41.70
   4  -1   0  631.24   46.00
   4  -1   0  624.04   47.20
   4  -1   0  625.04   43.80
   4  -1   0  681.83   46.00
   4  -1   0  569.64   51.79
  -4   1   0  677.13   44.30
  -4   1   0  554.44   44.00
  -4   1   0  636.64   49.99
  -4   1   0  556.84   45.00
   3  -1   0 1225.18   90.99
   3  -1   0 1182.98   96.99
   3  -1   0 1192.08   84.99
   3  -1   0 1287.67   88.59
   3  -1   0 1223.88   88.49
  -3   1   0 1249.07   87.99
  -3   1   0 1215.98   85.39
  -3   1   0 1090.99   92.69
  -3   1   0 1313.37   85.39
  -3   1   0 1308.97   88.29
   2  -1   0 8137.29  593.34
   2  -1   0 8993.80  628.54
   2  -1   0 7641.64  615.54
   2  -1   0 8472.15  636.04
   2  -1   0 8174.28  621.14
   2  -1   0 9429.56  593.44
   2  -1   0 8494.45  665.43
   2  -1   0 9608.24  615.94
  -2   1   0 8888.41  593.64
  -2   1   0 9410.06  615.64
  -2   1   0 8193.58  636.74
  -2   1   0 9955.00  593.74
  -2   1   0 8452.05  615.64
  -2   1   0 9035.30  636.14
   1  -1   0 1015.90   78.29
   1  -1   0  947.11   72.29
   1  -1   0  947.91   73.09
   1  -1   0 1054.39   77.29
   1  -1   0  972.60   69.69
   1  -1   0 1041.90   74.19
   1  -1   0 1080.99   69.79
   1  -1   0 1165.78   72.69
  -1   1   0 1049.49   77.29
  -1   1   0 1019.50   74.09
  -1   1   0  979.70   72.39
  -1   1   0 1106.69   69.89
  -1   1   0  880.71   73.09
  -1   1   0 1027.60   69.89
  -1   1   0  998.20   74.69
  -1   1   0  977.10   72.19
  -1   1   0 1001.10   78.19
   0  -1   0 2375.66  183.58
   0  -1   0 2627.64  202.48
   0  -1   0 2655.43  194.48
   0  -1   0 2864.21  183.78
   0  -1   0 2632.24  205.38
   0  -1   0 3072.49  190.78
   0  -1   0 2942.21  190.68
   0   1   0 2381.76  205.18
   0   1   0 2998.20  183.88
   0   1   0 2502.35  202.48
   0   1   0 2662.63  190.68
   0   1   0 2780.52  190.58
   0   1   0 2783.62  194.58
   0   1   0 2665.13  196.88
  -1  -1   0 3326.27  219.08
  -1  -1   0 2658.13  211.08
  -1  -1   0 3362.96  211.28
  -1  -1   0 3535.55  233.48
   1   1   0 3287.17  233.38
   1   1   0 2880.51  226.58
   1   1   0 3338.47  211.18
   1   1   0 3096.69  211.18
   1   1   0 2664.93  226.18
   1   1   0 3067.99  219.08
  -2  -1   0 1034.50   71.19
  -2  -1   0 1034.50   78.39
  -2  -1   0  978.30   80.99
  -2  -1   0  986.90   76.09
   2   1   0 1086.49   73.79
   2   1   0 1184.88   81.39
   2   1   0 1008.60   73.79
   2   1   0 1106.19   78.19
  -3  -1   0  338.47   26.10
  -3  -1   0  307.67   26.40
  -3  -1   0  301.97   27.20
   3   1   0  312.77   26.00
  -4  -1   0 2130.09  164.28
  -4  -1   0 2118.19  168.38
   4   1   0 2262.67  158.68
   4   1   0 2466.25  158.78
  -5  -1   0  351.46   29.10
  -5  -1   0  362.06   29.80
   5   1   0  288.27   22.40
   5   1   0  311.47   22.60
  -6  -1   0  294.47   30.40
  -6  -1   0  354.86   32.40
   6   1   0  345.07   24.70
   6   1   0  333.77   24.50
  -7  -1   0  562.24   48.70
   7   1   0  478.05   48.20
   7   1   0  576.04   39.80
  -8  -1   0  180.48   25.20
   8   1   0  219.88   21.60
   8   1   0  238.48   24.90
   8   1   0  205.58   16.10
  -9  -1   0  529.85   52.59
   9   1   0  588.54   48.50
   9   1   0  585.74   53.49
  10   1   0  115.39   16.50
  10   1   0  119.89   20.00
  11   1   0   67.89   16.60
  10  -2   0  197.88   31.50
  10  -2   0  214.98   20.90
 -10   2   0  197.38   29.40
   9  -2   0   59.29    9.90
   9  -2   0   54.39   15.20
  -9   2   0   66.89   16.20
  -9   2   0   52.49    8.90
   8  -2   0  159.98   24.50
   8  -2   0  179.68   17.40
  -8   2   0  158.78   15.80
  -8   2   0  153.88   22.70
   7  -2   0  370.16   30.20
   7  -2   0  396.76   30.20
   7  -2   0  330.47   36.30
  -7   2   0  326.77   34.00
  -7   2   0  313.97   28.20
   6  -2   0  690.23   47.20
   6  -2   0  611.14   49.50
   6  -2   0  592.14   56.99
   6  -2   0  631.64   49.90
  -6   2   0  619.24   47.90
  -6   2   0  724.53   47.80
  -6   2   0  619.94   47.70
  -6   2   0  621.64   54.19
   5  -2   0  769.02   52.69
   5  -2   0  674.33   53.19
   5  -2   0  728.13   50.59
   5  -2   0  714.73   52.79
   5  -2   0  614.64   59.39
   5  -2   0  613.04   52.49
  -5   2   0  682.83   51.09
  -5   2   0  709.43   51.99
  -5   2   0  669.43   56.69
  -5   2   0  732.93   50.89
   4  -2   0 1805.62  130.29
   4  -2   0 1626.74  141.89
   4  -2   0 1679.33  132.79
   4  -2   0 1973.00  131.39
   4  -2   0 1767.12  124.99
   4  -2   0 1945.81  130.39
  -4   2   0 1590.84  125.19
  -4   2   0 1874.91  129.79
  -4   2   0 1834.82  135.99
  -4   2   0 1943.21  125.59
   3  -2   0 3205.28  220.78
   3  -2   0 2731.63  235.78
   3  -2   0 2897.21  223.48
   3  -2   0 2904.11  217.78
   3  -2   0 3039.10  209.68
   3  -2   0 3200.88  217.88
  -3   2   0 3001.80  217.48
  -3   2   0 2895.91  209.88
  -3   2   0 2982.40  225.48
  -3   2   0 3520.75  224.08
  -3   2   0 3294.57  210.08
   2  -2   0  729.03   67.59
   2  -2   0  808.62   63.19
   2  -2   0  812.12   62.59
   2  -2   0  836.42   60.19
   2  -2   0  992.50   63.19
   2  -2   0  906.21   62.39
  -2   2   0  905.71   63.39
  -2   2   0  745.53   60.29
  -2   2   0  933.51   60.59
  -2   2   0  839.62   64.49
  -2   2   0  819.02   62.09
  -2   2   0  894.41   62.69
   1  -2   0  900.91   66.29
   1  -2   0  930.41   68.99
   1  -2   0 1003.60   69.19
   1  -2   0  901.41   66.19
   1  -2   0  983.10   73.99
   1  -2   0 1074.69   69.29
   1  -2   0  974.30   70.19
   1  -2   0  903.71   74.09
  -1   2   0  927.41   73.99
  -1   2   0  909.61   68.79
  -1   2   0  993.00   70.09
  -1   2   0  875.11   73.49
  -1   2   0  860.61   68.99
  -1   2   0  971.20   66.59
  -1   2   0 1047.60   66.69
  -1   2   0  917.21   68.59
   0  -2   0 1005.90   67.39
   0  -2   0  768.22   60.49
   0  -2   0  802.32   67.29
   0  -2   0  901.51   60.69
   0  -2   0  881.91   63.09
   0  -2   0  840.92   62.89
   0   2   0  867.01   63.69
   0   2   0  828.22   62.89
   0   2   0  971.50   60.99
   0   2   0  805.52   60.59
   0   2   0  777.02   66.89
   0   2   0  962.80   63.19
   0   2   0  899.11   64.69
   0   2   0  868.71   67.29
  -1  -2   0  796.52   53.89
  -1  -2   0  851.11   59.79
  -1  -2   0  768.42   53.89
  -1  -2   0  664.73   59.29
  -1  -2   0  791.62   56.59
  -1  -2   0  716.63   55.69
   1   2   0  833.72   55.99
   1   2   0  765.82   59.59
   1   2   0  796.92   56.59
   1   2   0  628.64   55.59
   1   2   0  771.12   59.49
   1   2   0  800.02   53.89
   1   2   0  849.22   53.89
  -2  -2   0 2623.14  183.28
  -2  -2   0 2890.91  203.28
  -2  -2   0 2479.35  189.78
  -2  -2   0 2658.23  183.28
  -2  -2   0 2693.63  189.88
   2   2   0 2746.43  197.08
   2   2   0 2704.53  183.18
   2   2   0 2884.11  183.18
   2   2   0 2859.11  190.28
   2   2   0 2773.32  196.28
   2   2   0 2404.56  202.88
   2   2   0 2615.34  190.08
  -3  -2   0  931.61   64.09
  -3  -2   0 1036.40   65.69
  -3  -2   0  939.61   69.19
  -3  -2   0  904.51   65.59
  -3  -2   0  884.91   73.79
   3   2   0  925.71   63.79
   3   2   0  972.10   63.79
   3   2   0  808.72   72.59
   3   2   0  925.71   70.69
   3   2   0  947.71   66.39
  -4  -2   0   16.40    5.20
  -4  -2   0   31.40    2.80
  -4  -2   0   33.00    2.90
  -4  -2   0   31.90    6.00
  -4  -2   0   26.40    6.20
   4   2   0   30.50    3.00
   4   2   0   32.50    3.10
  -5  -2   0  363.86   30.50
  -5  -2   0  374.36   29.30
  -5  -2   0  291.87   30.30
   5   2   0  338.87   25.30
   5   2   0  309.27   23.30
   5   2   0  321.27   28.50
  -6  -2   0  607.74   50.39
  -6  -2   0  592.94   51.99
  -6  -2   0  573.54   48.60
  -7  -2   0  367.66   34.50
  -7  -2   0  378.56   35.60
  -8  -2   0  380.76   37.50
   9   2   0  188.88   22.90
   9   2   0  198.28   25.00
  10   2   0  224.48   24.20
  10   2   0  233.28   29.50
  11   2   0  109.49   19.90
  10  -3   0   79.89   14.20
  10  -3   0   98.59   21.90
 -10   3   0   97.99   13.20
 -10   3   0  106.29   20.70
   9  -3   0   30.00   13.70
   9  -3   0   48.60    9.90
  -9   3   0   44.60   13.60
  -9   3   0   35.60    8.40
   8  -3   0  154.78   24.60
   8  -3   0  140.69   17.60
  -8   3   0  153.58   17.10
  -8   3   0  119.79   20.30
   7  -3   0  197.78   26.60
   7  -3   0  144.19   19.20
  -7   3   0  190.88   18.40
  -7   3   0  230.98   26.10
   6  -3   0 1191.08   96.89
   6  -3   0 1381.76  109.49
   6  -3   0 1350.36   92.89
   6  -3   0 1311.17   97.79
  -6   3   0 1361.06   96.09
  -6   3   0 1256.67  102.39
  -6   3   0 1271.37   93.79
   5  -3   0 1623.94  114.89
   5  -3   0 1730.23  119.39
   5  -3   0 1703.93  121.39
   5  -3   0 1557.24  131.49
   5  -3   0 1637.84  120.09
  -5   3   0 1497.15  115.29
  -5   3   0 1592.54  124.99
  -5   3   0 1669.73  119.19
   4  -3   0  951.90   74.59
   4  -3   0  918.41   71.09
   4  -3   0  899.61   81.59
   4  -3   0 1055.49   73.29
   4  -3   0  926.21   74.39
  -4   3   0 1008.90   77.49
  -4   3   0 1102.79   75.09
  -4   3   0  948.31   71.89
  -4   3   0 1093.69   74.49
   3  -3   0  246.28   26.40
   3  -3   0  285.17   23.30
   3  -3   0  289.67   24.80
   3  -3   0  296.67   22.50
   3  -3   0  269.97   23.30
  -3   3   0  268.17   23.70
  -3   3   0  317.07   23.40
  -3   3   0  297.37   25.30
  -3   3   0  294.17   24.50
   2  -3   0   55.49    7.60
   2  -3   0   83.69    9.20
   2  -3   0   46.20    6.30
   2  -3   0   51.69    8.20
   2  -3   0   58.59    5.70
  -2   3   0   47.00    6.80
  -2   3   0   49.40    8.60
  -2   3   0   51.59    5.80
  -2   3   0   54.09    5.50
  -2   3   0   45.30    7.50
  -2   3   0   55.49    8.00
   1  -3   0 1082.59   86.99
   1  -3   0 1201.68   81.39
   1  -3   0 1071.09   81.19
   1  -3   0 1101.89   82.49
   1  -3   0 1134.69   78.29
  -1   3   0 1082.39   81.09
  -1   3   0 1138.89   81.49
  -1   3   0 1061.69   78.29
  -1   3   0 1144.89   82.39
  -1   3   0 1014.30   86.39
   0  -3   0  788.72   55.79
   0  -3   0  704.53   55.09
   0  -3   0  735.73   58.89
   0  -3   0  736.13   53.19
   0  -3   0  730.53   53.29
   0   3   0  812.62   56.49
   0   3   0  709.93   58.89
   0   3   0  766.32   55.09
   0   3   0  733.73   58.49
   0   3   0  722.93   55.39
   0   3   0  677.73   55.09
   0   3   0  757.32   53.59
  -1  -3   0 3847.11  248.38
  -1  -3   0 3442.26  257.07
  -1  -3   0 3701.93  263.77
  -1  -3   0 3920.81  248.18
   1   3   0 3227.68  257.17
   1   3   0 3370.46  273.27
   1   3   0 3725.63  262.97
   1   3   0 3553.04  263.97
   1   3   0 3653.83  276.47
   1   3   0 4028.80  257.47
   1   3   0 3528.85  247.88
  -2  -3   0  225.98   15.90
  -2  -3   0  181.98   15.70
  -2  -3   0  199.48   15.40
  -2  -3   0  173.98   15.50
   2   3   0  183.08   16.10
   2   3   0  189.28   15.30
   2   3   0  201.78   16.10
   2   3   0  212.08   16.50
   2   3   0  168.28   17.30
   2   3   0  192.78   15.40
  -3  -3   0 1218.28   79.89
  -3  -3   0 1082.79   82.09
  -3  -3   0 1141.09   79.79
   3   3   0 1297.97   82.89
   3   3   0 1157.98   82.79
   3   3   0 1064.99   84.99
   3   3   0 1115.19   79.39
   3   3   0 1133.79   89.39
  -4  -3   0  443.26   41.90
  -4  -3   0  500.05   35.10
  -4  -3   0  457.45   38.60
  -4  -3   0  457.65   34.90
  -4  -3   0  555.94   35.30
   4   3   0  491.95   36.40
   4   3   0  488.15   36.20
   4   3   0  489.55   34.50
   4   3   0  447.76   41.00
   4   3   0  518.85   38.90
  -5  -3   0  406.36   42.00
  -5  -3   0  469.35   33.90
  -5  -3   0  486.65   34.00
  -5  -3   0  512.05   39.80
   5   3   0  528.55   35.50
   5   3   0  431.36   41.30
   5   3   0  494.35   35.50
   5   3   0  505.75   39.80
  -6  -3   0  941.91   85.19
  -6  -3   0  963.40   79.79
   6   3   0 1106.09   74.09
   6   3   0 1068.79   73.89
  -7  -3   0  614.64   54.49
  -7  -3   0  725.93   59.69
  -8  -3   0  249.18   25.10
  -8  -3   0  189.08   26.80
   9   3   0   80.19   14.40
  10   3   0  137.69   20.50
  10   3   0  128.59   20.40
  11   3   0   49.99   12.50
  11   3   0   32.50   10.40
  11   3   0   32.60   10.30
   9  -4   0   99.79   22.50
   9  -4   0   75.49   14.20
  -9   4   0  111.69   20.20
  -9   4   0   90.39   14.20
   8  -4   0  154.28   26.70
   8  -4   0  153.58   20.30
  -8   4   0  152.38   19.00
  -8   4   0  205.28   26.00
   7  -4   0  123.99   21.70
   7  -4   0  108.79   16.20
  -7   4   0  115.59   15.80
  -7   4   0  117.19   18.60
   6  -4   0  267.47   25.70
   6  -4   0  225.48   30.60
   6  -4   0  272.27   22.80
  -6   4   0  265.07   24.60
  -6   4   0  246.68   26.70
   5  -4   0  226.68   20.00
   5  -4   0  244.88   26.20
   5  -4   0  238.38   21.00
   5  -4   0  218.98   22.40
  -5   4   0  207.98   22.70
  -5   4   0  224.78   21.40
  -5   4   0  217.98   21.50
   4  -4   0  742.93   64.49
   4  -4   0  769.72   70.19
   4  -4   0  848.12   61.89
   4  -4   0  939.61   62.09
   4  -4   0  808.62   63.39
  -4   4   0  878.61   64.29
  -4   4   0  794.42   62.29
  -4   4   0  811.12   65.89
   3  -4   0  382.26   28.50
   3  -4   0  296.77   29.40
   3  -4   0  341.37   28.50
   3  -4   0  383.66   27.30
   3  -4   0  327.97   32.20
  -3   4   0  313.77   29.10
  -3   4   0  359.96   29.80
  -3   4   0  318.97   28.60
  -3   4   0  339.47   26.70
   2  -4   0  373.76   30.30
   2  -4   0  455.45   30.00
   2  -4   0  328.87   33.10
   2  -4   0  370.66   31.70
   2  -4   0  344.77   30.30
  -2   4   0  335.97   30.90
  -2   4   0  371.46   30.60
  -2   4   0  373.66   29.10
  -2   4   0  402.36   30.90
  -2   4   0  373.66   34.20
   1  -4   0  890.81   70.39
   1  -4   0 1019.60   75.09
   1  -4   0  922.51   67.49
  -1   4   0  982.90   70.99
  -1   4   0  990.90   69.49
  -1   4   0  782.52   66.99
  -1   4   0  896.61   74.69
   0  -4   0  282.07   26.90
   0  -4   0  339.17   25.80
   0  -4   0  307.67   26.20
   0  -4   0  377.36   25.80
   0   4   0  321.07   25.70
   0   4   0  265.47   25.70
   0   4   0  290.37   25.20
   0   4   0  301.77   28.00
  -1  -4   0  326.07   22.80
  -1  -4   0  279.47   24.10
  -1  -4   0  261.27   23.50
  -1  -4   0  289.27   24.50
   1   4   0  261.87   24.40
   1   4   0  269.87   25.90
   1   4   0  291.37   23.50
   1   4   0  328.67   25.10
   1   4   0  266.07   24.20
  -2  -4   0 1578.04  111.99
  -2  -4   0 1708.13  108.59
  -2  -4   0 1347.77  107.99
  -2  -4   0 1668.33  113.59
  -2  -4   0 1450.75  119.09
   2   4   0 1541.95  107.99
   2   4   0 1386.66  114.99
   2   4   0 1732.93  112.49
   2   4   0 1471.85  112.29
   2   4   0 1661.63  119.59
   2   4   0 1652.63  113.59
   2   4   0 1342.57  119.19
  -3  -4   0 3141.99  222.38
  -3  -4   0 3526.45  222.58
  -3  -4   0 3090.49  230.08
   3   4   0 3426.16  246.68
   3   4   0 3025.50  221.78
   3   4   0 3134.09  236.38
   3   4   0 3557.54  230.88
   3   4   0 3306.27  247.48
   3   4   0 3067.89  230.68
  -4  -4   0 2918.51  182.08
  -4  -4   0 2372.36  204.38
  -4  -4   0 2417.66  181.58
  -4  -4   0 2631.44  187.78
   4   4   0 2655.73  202.68
   4   4   0 2659.83  188.78
   4   4   0 2890.31  188.78
   4   4   0 2986.90  203.58
   4   4   0 2463.75  194.18
   4   4   0 2523.85  181.18
  -5  -4   0 1982.70  142.79
  -5  -4   0 1870.11  162.28
  -5  -4   0 1988.50  151.88
  -5  -4   0 2149.48  146.39
   5   4   0 2068.59  142.19
   5   4   0 2171.28  154.48
   5   4   0 2167.68  161.38
   5   4   0 2106.69  148.49
   5   4   0 2192.08  148.39
  -6  -4   0   85.69    7.50
  -6  -4   0   66.09   11.20
  -6  -4   0   79.09   13.80
  -6  -4   0   77.39    7.30
   6   4   0   91.99    8.10
   6   4   0   83.79    8.10
   6   4   0   82.39   11.50
   6   4   0  103.39   14.50
  -7  -4   0  594.14   51.59
  -7  -4   0  592.74   56.29
   7   4   0  640.54   54.89
   7   4   0  597.04   51.29
   7   4   0  675.53   45.80
   7   4   0  615.84   45.40
  -8  -4   0  468.75   42.10
  -8  -4   0  399.66   44.10
   8   4   0  450.15   40.80
   8   4   0  490.05   33.40
   8   4   0  450.65   43.30
  -9  -4   0  141.99   24.40
  -9  -4   0  186.98   24.60
   9   4   0  196.78   24.20
   9   4   0  184.18   22.80
  10   4   0  100.09   17.30
  10   4   0   64.99   13.90
  10   4   0   84.59   14.40
  11   4   0   34.80   12.60
  11   4   0   42.10   11.30
  11   4   0   47.20   11.50
   8  -5   0  127.19   19.50
  -8   5   0  132.29   22.10
  -8   5   0  169.88   20.70
   7  -5   0  124.49   22.90
   7  -5   0  110.99   17.90
  -7   5   0  147.59   20.70
  -7   5   0  130.69   18.40
   6  -5   0   79.09   14.30
   6  -5   0   96.89   18.40
  -6   5   0   97.59   15.60
  -6   5   0   80.89   13.50
   5  -5   0   29.00    6.50
   5  -5   0   30.70    7.90
   5  -5   0   36.70   10.80
   5  -5   0   33.10    9.00
  -5   5   0   29.90    7.80
  -5   5   0   26.90    8.20
  -5   5   0   45.00    9.40
   4  -5   0  386.36   31.90
   4  -5   0  308.97   35.40
   4  -5   0  386.16   33.90
  -4   5   0  342.27   32.30
  -4   5   0  374.76   32.40
  -4   5   0  424.26   33.40
   3  -5   0  536.65   46.70
   3  -5   0  531.45   43.70
   3  -5   0  502.65   41.10
  -3   5   0  508.05   46.90
  -3   5   0  552.54   43.30
  -3   5   0  475.95   41.40
  -3   5   0  523.45   39.20
  -3   5   0  485.95   42.00
   2  -5   0  665.63   55.09
   2  -5   0  608.64   49.20
   2  -5   0  639.94   51.89
  -2   5   0  604.14   51.09
  -2   5   0  641.64   48.70
  -2   5   0  564.44   54.29
  -2   5   0  693.43   50.49
  -2   5   0  686.63   50.39
   1  -5   0   58.39   10.40
   1  -5   0   75.19   11.00
   1  -5   0  100.09   12.90
  -1   5   0   61.89   10.60
  -1   5   0   66.09   10.60
  -1   5   0   61.09   11.30
  -1   5   0   81.49    9.50
   0  -5   0  796.72   63.19
   0  -5   0  786.62   58.59
   0  -5   0  762.22   59.99
   0   5   0  774.52   59.49
   0   5   0  780.72   57.99
   0   5   0  786.62   60.39
   0   5   0  723.83   63.69
  -1  -5   0  831.12   60.59
  -1  -5   0  783.92   64.19
  -1  -5   0  849.61   61.99
  -1  -5   0  866.21   60.49
   1   5   0  811.22   62.09
   1   5   0  725.23   59.09
   1   5   0  788.12   65.89
   1   5   0  802.22   62.29
  -2  -5   0 1324.57   98.79
  -2  -5   0 1256.57  104.09
  -2  -5   0 1429.06   98.99
  -2  -5   0 1302.87   95.69
   2   5   0 1534.25  105.29
   2   5   0 1455.85  102.09
   2   5   0 1325.57   95.29
   2   5   0 1231.18   99.19
   2   5   0 1211.28  105.29
  -3  -5   0 2246.78  164.18
  -3  -5   0 2279.67  169.78
  -3  -5   0 2722.93  164.88
   3   5   0 2062.59  181.68
   3   5   0 2260.17  170.38
   3   5   0 2559.14  182.08
   3   5   0 2267.37  163.68
   3   5   0 2481.85  173.18
   3   5   0 2412.86  175.98
  -4  -5   0  898.31   66.29
  -4  -5   0  883.71   67.79
  -4  -5   0 1059.59   66.79
   4   5   0  895.21   68.89
   4   5   0  891.81   68.79
   4   5   0  893.91   65.59
   4   5   0  869.31   74.49
   4   5   0 1004.50   68.99
  -5  -5   0 1575.34  137.69
  -5  -5   0 1956.00  121.19
  -5  -5   0 1572.74  120.59
   5   5   0 1942.91  125.69
   5   5   0 1651.93  125.39
   5   5   0 1630.84  135.99
   5   5   0 1720.03  120.19
   5   5   0 1813.42  128.99
  -6  -5   0  361.76   29.10
  -6  -5   0  249.58   23.70
  -6  -5   0  277.97   31.60
  -6  -5   0  340.87   24.60
   6   5   0  334.87   25.50
   6   5   0  331.07   23.60
   6   5   0  285.67   30.30
   6   5   0  310.97   25.60
   6   5   0  361.66   27.70
  -7  -5   0  282.07   20.90
  -7  -5   0  250.47   29.50
  -7  -5   0  270.47   26.40
   7   5   0  280.37   25.30
   7   5   0  283.27   22.30
   7   5   0  243.28   27.60
  -8  -5   0  123.59   21.10
  -8  -5   0  146.19   19.90
   8   5   0  155.78   18.30
   8   5   0  142.69   12.50
   8   5   0  142.49   20.00
  -9  -5   0  192.78   25.60
  -9  -5   0  195.48   28.30
   9   5   0  255.37   23.50
   9   5   0  170.88   24.90
 -10  -5   0   58.89   16.10
  10   5   0   55.09   14.30
  10   5   0  102.29   15.10
  10   5   0   62.59   12.70
  11   5   0  106.59   16.70
  11   5   0   86.39   17.10
  11   5   0   69.99   16.20
   8  -6   0   25.00   10.40
   8  -6   0   28.40   14.60
  -8   6   0   53.39   12.10
   7  -6   0   63.89   14.80
   7  -6   0   79.59   19.10
  -7   6   0  123.49   18.50
  -7   6   0   71.89   14.60
   6  -6   0  263.67   32.70
   6  -6   0  175.08   24.30
  -6   6   0  220.88   23.50
  -6   6   0  176.98   23.80
   5  -6   0  153.68   23.20
   5  -6   0  219.98   23.80
   5  -6   0  213.88   28.60
  -5   6   0  233.08   22.80
  -5   6   0  217.78   22.40
  -5   6   0  191.68   23.90
   4  -6   0  221.48   26.30
   4  -6   0  238.78   29.10
   4  -6   0  218.18   22.70
  -4   6   0  202.78   24.80
  -4   6   0  232.38   22.70
  -4   6   0  250.17   24.30
   3  -6   0  390.76   38.20
   3  -6   0  410.66   40.60
   3  -6   0  449.36   36.90
  -3   6   0  415.46   41.00
  -3   6   0  454.05   37.70
  -3   6   0  508.75   37.10
  -3   6   0  426.56   37.70
  -3   6   0  386.16   33.00
   2  -6   0  368.86   36.50
   2  -6   0  401.06   35.40
   2  -6   0  340.57   32.70
  -2   6   0  386.66   31.10
  -2   6   0  371.46   37.00
  -2   6   0  366.56   33.60
  -2   6   0  435.06   32.60
  -2   6   0  385.16   34.60
   1  -6   0  491.25   45.30
   1  -6   0  492.55   41.70
   1  -6   0  465.85   43.00
  -1   6   0  531.05   43.60
  -1   6   0  571.84   41.70
  -1   6   0  535.15   42.40
  -1   6   0  489.55   46.50
   0  -6   0  785.12   61.69
   0  -6   0  816.82   64.19
   0  -6   0  808.12   66.79
   0   6   0  757.92   68.09
   0   6   0  868.31   62.19
   0   6   0  793.62   62.89
   0   6   0  854.31   64.39
  -1  -6   0 1135.89   87.49
  -1  -6   0 1325.57   92.29
  -1  -6   0 1064.39   85.09
   1   6   0 1151.98   94.29
   1   6   0 1172.48   88.49
   1   6   0  960.70   86.99
   1   6   0 1267.67   85.19
  -2  -6   0  882.81   74.49
  -2  -6   0 1056.99   72.69
  -2  -6   0 1021.60   70.59
  -2  -6   0  998.50   70.39
   2   6   0  956.40   72.79
   2   6   0  810.92   76.49
   2   6   0  821.22   72.99
   2   6   0 1025.80   69.99
  -3  -6   0  495.35   35.10
  -3  -6   0  386.56   35.60
  -3  -6   0  455.55   37.10
   3   6   0  459.15   39.50
   3   6   0  477.05   36.00
   3   6   0  423.16   40.60
   3   6   0  448.36   37.80
  -4  -6   0  216.48   19.70
  -4  -6   0  203.88   19.60
   4   6   0  227.28   21.00
   4   6   0  245.18   18.40
   4   6   0  196.38   24.10
   4   6   0  204.18   23.10
   4   6   0  212.98   19.20
  -5  -6   0  582.84   38.90
  -5  -6   0  477.55   38.40
  -5  -6   0  459.95   38.10
   5   6   0  489.75   44.80
   5   6   0  502.85   37.60
   5   6   0  498.75   40.00
   5   6   0  498.15   38.80
   5   6   0  457.85   43.60
  -6  -6   0  385.16   33.50
  -6  -6   0  389.26   30.50
  -6  -6   0  379.46   38.20
   6   6   0  396.26   32.00
   6   6   0  370.46   31.80
   6   6   0  414.16   37.80
  -7  -6   0  123.79   16.60
  -7  -6   0  109.49   11.10
  -7  -6   0  110.99   18.70
   7   6   0  120.99   18.70
   7   6   0  136.59   13.70
   7   6   0  101.89   12.70
  -8  -6   0   34.50    5.30
  -8  -6   0   29.00    8.80
  -8  -6   0   40.10   12.10
   8   6   0   41.30   11.40
   8   6   0   44.20    6.90
   8   6   0   46.20    9.40
  -9  -6   0   91.59   19.20
  -9  -6   0  126.89   18.70
   9   6   0   97.29   18.00
 -10  -6   0   76.99   16.20
 -10  -6   0  105.09   21.10
  10   6   0  106.49   19.50
  10   6   0  113.39   19.50
 -11  -6   0  107.79   22.10
  11   6   0   63.19   15.30
  11   6   0   72.39   17.10
   7  -7   0   23.90   11.10
   7  -7   0   31.40   15.30
  -7   7   0   32.90   11.20
   6  -7   0   48.60   13.80
   6  -7   0   64.89   17.20
  -6   7   0   59.79   13.50
   5  -7   0  206.28   27.90
   5  -7   0  221.88   30.80
  -5   7   0  249.18   28.70
   4  -7   0   55.59   13.20
   4  -7   0   56.49   12.20
   4  -7   0   48.20   13.70
  -4   7   0   49.20   11.10
  -4   7   0   81.19   12.40
  -4   7   0   74.59   14.10
   3  -7   0  552.64   50.19
   3  -7   0  536.65   52.69
   3  -7   0  538.75   47.30
  -3   7   0  582.34   49.70
  -3   7   0  580.64   53.79
  -3   7   0  615.64   47.40
  -3   7   0  574.34   48.70
   2  -7   0  713.23   55.49
   2  -7   0  630.24   59.69
   2  -7   0  670.43   57.89
  -2   7   0  677.13   52.99
  -2   7   0  677.63   55.59
  -2   7   0  749.13   57.89
  -2   7   0  601.84   60.49
  -2   7   0  726.53   54.19
   1  -7   0  867.81   73.09
   1  -7   0  963.10   68.29
   1  -7   0  882.81   70.19
  -1   7   0  806.02   66.89
  -1   7   0  912.81   67.39
  -1   7   0  768.82   73.69
  -1   7   0  844.52   69.49
   0  -7   0  439.76   39.00
   0  -7   0  492.45   41.40
   0  -7   0  474.55   40.80
   0   7   0  466.55   38.60
   0   7   0  445.96   39.20
   0   7   0  418.06   39.80
  -1  -7   0  510.65   41.20
  -1  -7   0  477.35   40.50
  -1  -7   0  472.75   39.80
   1   7   0  418.46   40.20
   1   7   0  479.15   39.90
   1   7   0  487.35   39.70
   1   7   0  435.26   43.60
  -2  -7   0  338.77   28.60
  -2  -7   0  322.37   29.70
  -2  -7   0  316.77   29.50
   2   7   0  289.47   29.60
   2   7   0  332.27   30.10
   2   7   0  387.56   29.80
   2   7   0  279.77   31.40
  -3  -7   0  814.12   57.09
  -3  -7   0  678.33   54.89
   3   7   0  573.04   59.99
   3   7   0  726.23   54.29
   3   7   0  719.23   57.29
   3   7   0  749.62   59.09
  -4  -7   0  392.16   34.30
  -4  -7   0  461.75   35.30
   4   7   0  391.76   37.80
   4   7   0  403.86   33.50
   4   7   0  413.66   39.30
   4   7   0  416.76   35.90
  -5  -7   0   24.80    6.00
  -5  -7   0   24.50    6.50
   5   7   0   12.60    5.20
   5   7   0   24.10    7.20
   5   7   0   30.90    5.00
   5   7   0   16.80    7.80
   5   7   0   27.70    9.00
  -6  -7   0  217.18   20.10
  -6  -7   0  230.58   28.50
  -6  -7   0  246.08   22.10
   6   7   0  211.88   21.00
   6   7   0  200.08   26.50
   6   7   0  205.28   26.30
  -7  -7   0   81.79   10.40
  -7  -7   0   58.09   11.00
  -7  -7   0   80.39   16.40
   7   7   0   75.19   14.90
   7   7   0   68.79   15.50
   7   7   0   66.69   10.60
  -8  -7   0  200.18   23.00
  -8  -7   0  163.88   15.20
  -8  -7   0  164.38   25.50
   8   7   0  190.88   25.40
   8   7   0  161.08   16.70
   8   7   0  156.98   24.20
  -9  -7   0  110.69   21.70
  -9  -7   0  127.89   19.50
   9   7   0  117.39   20.70
   9   7   0  141.89   21.50
   9   7   0  124.59   13.10
 -10  -7   0  120.09   20.10
 -10  -7   0  121.29   23.80
  10   7   0  124.49   21.40
  10   7   0  123.39   22.00
   6  -8   0  -19.50    7.20
   6  -8   0    7.10   10.10
  -6   8   0   26.80   10.50
   5  -8   0   96.59   20.80
   5  -8   0  124.79   21.30
  -5   8   0   54.89   14.70
   4  -8   0   83.89   18.70
   4  -8   0  124.19   18.80
  -4   8   0  100.09   17.40
  -4   8   0   91.79   17.90
   3  -8   0  128.29   21.50
   3  -8   0  149.88   20.40
   3  -8   0  139.79   22.30
  -3   8   0  140.79   20.90
  -3   8   0  112.49   19.20
   2  -8   0  271.27   29.80
   2  -8   0  307.17   30.90
   2  -8   0  247.18   29.80
  -2   8   0  264.17   33.00
  -2   8   0  281.57   29.30
  -2   8   0  246.78   29.70
   1  -8   0  751.12   66.39
   1  -8   0  804.92   64.49
   1  -8   0  846.32   69.49
  -1   8   0  670.83   69.69
  -1   8   0  875.21   65.29
  -1   8   0  761.02   66.09
  -1   8   0  859.71   63.49
   0  -8   0  211.98   25.60
   0  -8   0  171.78   23.50
   0  -8   0  188.78   21.10
   0   8   0  192.98   24.10
   0   8   0  192.88   24.70
   0   8   0  199.48   26.70
   0   8   0  219.38   20.90
  -1  -8   0  329.17   30.90
  -1  -8   0  324.07   30.50
  -1  -8   0  301.57   28.80
   1   8   0  303.17   30.70
   1   8   0  332.57   30.00
   1   8   0  269.77   32.10
   1   8   0  308.87   29.20
  -2  -8   0  144.89   18.50
  -2  -8   0  110.19   13.40
  -2  -8   0  147.59   19.20
   2   8   0  125.19   18.50
   2   8   0  119.69   16.60
   2   8   0  136.29   20.30
   2   8   0  124.99   17.00
  -3  -8   0   73.19   12.80
  -3  -8   0   79.49   13.50
   3   8   0   76.69   13.80
   3   8   0   85.39   14.20
   3   8   0   60.99   13.80
   3   8   0   68.49   12.00
  -4  -8   0  476.05   39.80
  -4  -8   0  500.45   40.30
   4   8   0  409.86   43.80
   4   8   0  438.96   42.70
   4   8   0  490.65   41.50
   4   8   0  496.95   39.10
  -5  -8   0  103.19   15.20
   5   8   0  122.79   19.00
   5   8   0  112.79   16.20
   5   8   0  108.89   18.00
  -6  -8   0  302.17   25.90
  -6  -8   0  269.57   34.10
  -6  -8   0  271.17   25.20
   6   8   0  279.17   30.80
   6   8   0  287.97   33.40
   6   8   0  247.28   25.80
  -7  -8   0  336.27   29.90
  -7  -8   0  278.67   37.10
  -7  -8   0  301.97   27.30
   7   8   0  349.27   35.30
   7   8   0  327.37   29.30
   7   8   0  320.77   35.00
  -8  -8   0  281.47   27.00
  -8  -8   0  259.97   23.00
  -8  -8   0  223.68   33.70
   8   8   0  248.88   32.90
   8   8   0  254.37   24.60
   8   8   0  317.47   32.70
  -9  -8   0   45.10   15.00
  -9  -8   0   53.19   11.50
   9   8   0   42.50    8.70
   9   8   0    7.70   10.20
   9   8   0   31.60   12.00
 -10  -8   0   73.19   19.40
  10   8   0  102.99   20.20
  10   8   0   60.49   16.10
   4  -9   0  165.08   26.60
   4  -9   0  136.69   24.00
   4  -9   0  136.89   21.80
  -4   9   0  123.99   22.00
   3  -9   0  148.79   24.70
   3  -9   0  165.78   26.00
   3  -9   0  143.39   22.40
  -3   9   0  155.98   23.20
  -3   9   0  193.08   26.40
   2  -9   0   20.30   10.50
   2  -9   0   19.10    9.10
   2  -9   0   13.50   11.00
  -2   9   0   16.70    9.50
  -2   9   0   16.80    8.90
  -2   9   0   16.40    9.90
   1  -9   0  127.49   21.00
   1  -9   0  187.68   24.70
   1  -9   0  170.28   21.20
  -1   9   0  127.59   20.70
  -1   9   0  111.19   19.80
  -1   9   0  109.49   21.60
   0  -9   0  267.07   30.80
   0  -9   0  259.27   26.10
   0  -9   0  212.78   28.50
   0   9   0  256.77   30.70
   0   9   0  255.07   24.70
   0   9   0  181.18   29.50
   0   9   0  242.68   28.80
  -1  -9   0   83.29   16.20
  -1  -9   0   80.19   15.60
  -1  -9   0   87.69   13.10
   1   9   0   84.09   16.30
   1   9   0   85.79   17.10
   1   9   0   65.99   12.50
   1   9   0   66.29   14.10
  -2  -9   0  124.79   16.00
  -2  -9   0  167.78   21.60
  -2  -9   0  121.99   18.90
   2   9   0  140.29   18.90
   2   9   0  103.29   19.90
   2   9   0  161.68   20.50
   2   9   0  131.29   20.20
  -3  -9   0   38.00   10.70
  -3  -9   0   21.70    8.00
   3   9   0   27.50    9.10
   3   9   0   19.20    8.20
   3   9   0   39.70   12.40
   3   9   0   33.10   10.20
  -4  -9   0   84.39   14.80
   4   9   0  116.29   18.10
   4   9   0  104.89   16.10
   4   9   0   88.59   16.10
   4   9   0  104.69   18.80
  -5  -9   0  320.27   30.00
   5   9   0  308.37   31.00
   5   9   0  302.07   33.10
   5   9   0  328.37   35.50
  -6  -9   0  214.38   22.70
   6   9   0  235.08   30.50
   6   9   0  240.28   31.00
   6   9   0  243.28   24.90
  -7  -9   0  160.38   17.90
  -7  -9   0  101.99   21.20
   7   9   0   92.19   19.30
   7   9   0  124.89   21.50
   7   9   0  121.29   17.30
  -8  -9   0  182.28   18.40
  -8  -9   0  187.88   29.20
   8   9   0  160.98   20.60
   8   9   0  177.08   27.40
   8   9   0  192.98   27.60
  -9  -9   0   50.69   10.40
  -9  -9   0   68.79   17.90
   9   9   0   57.99   17.10
   9   9   0   46.20   10.70
   9   9   0   49.70   15.30
   3 -10   0  103.99   21.10
   3 -10   0  152.08   26.00
   3 -10   0  130.69   22.50
  -3  10   0  105.99   21.20
  -3  10   0   90.69   18.70
   2 -10   0   75.99   18.90
   2 -10   0  127.69   19.70
   2 -10   0  137.39   22.60
  -2  10   0  107.59   20.20
  -2  10   0   88.19   18.80
  -2  10   0  136.49   24.00
   1 -10   0   33.30    8.90
   1 -10   0    9.00    9.80
   1 -10   0   11.40   10.00
  -1  10   0   18.40   11.20
  -1  10   0    7.20    7.80
  -1  10   0    1.30    8.60
   0 -10   0   60.59   15.70
   0 -10   0  103.49   19.20
   0 -10   0  122.39   18.60
   0  10   0   96.29   18.40
   0  10   0  133.59   22.60
   0  10   0   98.29   18.70
  -1 -10   0   86.59   18.20
  -1 -10   0   98.29   17.70
   1  10   0   90.59   15.30
   1  10   0   96.59   17.90
   1  10   0   85.29   18.30
   1  10   0   90.29   18.40
  -2 -10   0  118.59   20.70
  -2 -10   0  167.38   22.50
   2  10   0  121.59   19.40
   2  10   0  145.09   23.90
   2  10   0  129.29   19.00
   2  10   0  150.98   22.90
  -3 -10   0  204.58   25.60
  -3 -10   0  233.88   27.70
   3  10   0  185.38   24.20
   3  10   0  185.28   28.00
   3  10   0  185.78   24.90
  -4 -10   0  151.38   21.50
   4  10   0  125.79   20.70
   4  10   0  177.28   23.70
   4  10   0  135.09   23.40
  -5 -10   0  130.19   19.60
   5  10   0  135.59   23.30
   5  10   0  154.78   23.40
   5  10   0  132.89   20.80
  -6 -10   0   83.69   14.60
   6  10   0   99.99   20.30
   6  10   0   95.29   18.70
   6  10   0   68.49   14.40
  -7 -10   0   29.00   12.70
  -7 -10   0   29.20    9.10
   7  10   0   37.60   14.30
   7  10   0   54.59   12.20
   7  10   0   31.30   10.80
  -8 -10   0   40.10   15.00
  -8 -10   0   32.90    8.20
   8  10   0   34.80   12.90
   8  10   0   20.90   12.30
   8  10   0   30.80    9.80
   0 -11   0  101.09   20.20
   0 -11   0  114.89   21.60
   0  11   0  134.19   22.90
   0  11   0   90.69   21.50
   0  11   0  123.19   23.30
  -1 -11   0  104.49   20.80
  -1 -11   0  104.09   20.00
   1  11   0  116.09   23.10
   1  11   0  115.19   21.70
   1  11   0  107.39   20.30
  -2 -11   0  163.08   24.80
  -2 -11   0  200.08   28.30
   2  11   0  178.88   27.20
   2  11   0  200.98   25.00
   2  11   0  131.09   25.40
   2  11   0  195.18   25.60
  -3 -11   0  129.89   21.60
   3  11   0  128.89   20.20
   3  11   0   90.09   19.10
   3  11   0  102.69   21.30
  -4 -11   0   84.39   16.90
   4  11   0   41.40   13.20
   4  11   0   67.89   17.20
  -5 -11   0   99.29   17.70
   5  11   0   79.99   19.10
   5  11   0   65.19   16.10
   5  11   0   97.59   18.30
  -6 -11   0  109.09   17.60
   6  11   0   86.49   18.90
   6  11   0  102.89   21.60
   6  11   0  108.59   19.10
   4  11  -1   35.50   14.10
   4  11  -1   67.89   18.80
   4  11  -1   53.99   13.50
  -4 -11   1   56.39   14.40
   3  11  -1   79.89   20.30
   3  11  -1   62.39   16.20
   3  11  -1   54.29   13.30
  -3 -11   1   32.90   13.30
   2  11  -1   86.19   21.30
   2  11  -1   98.79   19.80
  -2 -11   1   67.29   18.00
   7  10  -1   64.89   18.60
   7  10  -1   91.49   16.40
   7  10  -1   78.89   18.70
  -7 -10   1   40.00   16.50
  -7 -10   1   82.29   14.30
   6  10  -1   58.59   14.90
   6  10  -1   69.09   18.70
   6  10  -1   72.09   14.90
  -6 -10   1   52.99   16.20
  -6 -10   1   60.09   13.10
   5  10  -1   76.99   18.90
   5  10  -1   85.79   17.80
   5  10  -1  117.29   19.70
  -5 -10   1   99.19   16.80
   4  10  -1   80.29   16.20
   4  10  -1   85.49   17.00
   4  10  -1   74.09   19.10
  -4 -10   1   65.39   14.70
   3  10  -1  104.79   17.50
   3  10  -1  139.09   23.30
   3  10  -1  115.89   19.90
  -3 -10   1   86.59   17.40
   2  10  -1  153.38   23.00
   2  10  -1  178.28   27.70
   2  10  -1  210.18   28.10
   2  10  -1  161.18   23.00
  -2 -10   1  209.28   26.40
  -2 -10   1  186.38   26.10
   1  10  -1  138.99   24.40
   1  10  -1  130.09   22.60
   1  10  -1  116.59   21.10
  -1 -10   1  121.89   21.50
  -1 -10   1  170.18   23.90
   0  10  -1   31.40   12.70
   0  10  -1   38.20   12.90
   0  10  -1   28.20   12.10
   0 -10   1   33.90   12.10
   0 -10   1   32.10   13.20
  -1  10  -1   51.09   15.80
  -1  10  -1    7.80    9.60
  -1  10  -1   59.09   15.50
   1 -10   1   54.99   14.40
   1 -10   1   30.20   13.40
  -2  10  -1   98.39   20.20
  -2  10  -1   59.89   17.10
  -2  10  -1   82.39   17.50
   2 -10   1   92.99   21.20
   2 -10   1   99.29   20.00
   8   9  -1  165.98   20.90
   8   9  -1  155.88   26.40
   8   9  -1  140.79   26.00
  -8  -9   1  169.18   19.40
  -8  -9   1  178.98   29.30
   7   9  -1  144.69   24.70
   7   9  -1  129.39   18.70
   7   9  -1  115.69   22.40
  -7  -9   1  167.48   26.10
  -7  -9   1  129.59   17.90
   6   9  -1  112.79   20.50
   6   9  -1  119.69   18.20
   6   9  -1  139.99   23.60
  -6  -9   1  123.39   17.60
  -6  -9   1  117.99   22.00
   5   9  -1  147.89   24.10
   5   9  -1  130.99   19.60
   5   9  -1  177.78   24.80
  -5  -9   1  155.38   20.60
   4   9  -1  276.47   35.00
   4   9  -1  261.47   28.80
   4   9  -1  314.17   31.60
  -4  -9   1  269.37   28.00
   3   9  -1  184.18   24.90
   3   9  -1  189.78   24.20
   3   9  -1  181.28   26.90
   3   9  -1  173.88   22.40
  -3  -9   1  184.68   23.50
  -3  -9   1  206.78   25.20
   2   9  -1  141.09   22.90
   2   9  -1  145.69   21.90
   2   9  -1  124.69   18.30
   2   9  -1  119.99   19.20
  -2  -9   1  132.49   20.10
  -2  -9   1  148.89   21.40
   1   9  -1  275.87   30.90
   1   9  -1  208.58   31.60
   1   9  -1  265.27   26.90
   1   9  -1  307.17   30.80
  -1  -9   1  269.07   31.90
  -1  -9   1  285.27   29.60
   0   9  -1  159.98   19.00
   0   9  -1  152.08   23.10
   0   9  -1  156.28   24.40
   0   9  -1  119.89   20.60
   0  -9   1  139.99   22.20
   0  -9   1  169.48   22.60
   0  -9   1  147.49   22.30
  -1   9  -1   93.99   18.70
  -1   9  -1   62.89   14.60
  -1   9  -1   75.39   16.30
   1  -9   1   49.00   14.10
   1  -9   1   62.79   15.70
   1  -9   1   93.39   14.60
  -2   9  -1   36.70   12.90
  -2   9  -1   23.70    9.90
  -2   9  -1   32.40   11.70
   2  -9   1   26.90   11.80
   2  -9   1   13.60   10.50
   2  -9   1   43.70   12.90
  -3   9  -1   85.99   17.70
  -3   9  -1   74.09   17.50
  -3   9  -1   73.99   16.40
   3  -9   1   55.79   16.40
   3  -9   1   87.29   18.00
   3  -9   1   88.29   19.00
  -4   9  -1   97.09   19.80
   4  -9   1   65.29   18.00
   4  -9   1  122.29   20.50
   4  -9   1  153.18   25.10
   9   8  -1   59.79   10.70
   9   8  -1   63.59   16.30
   9   8  -1   39.70   13.90
  -9  -8   1   80.59   19.10
  -9  -8   1   45.00   11.80
   8   8  -1  140.09   17.80
   8   8  -1  151.88   24.30
   8   8  -1  117.09   21.70
  -8  -8   1  140.89   20.00
  -8  -8   1  119.09   23.40
  -8  -8   1  155.28   15.30
   7   8  -1  128.39   22.40
   7   8  -1  115.09   16.40
   7   8  -1  109.59   19.80
  -7  -8   1  137.59   18.40
  -7  -8   1   99.19   20.40
  -7  -8   1  142.09   16.50
   6   8  -1  297.77   32.50
   6   8  -1  299.47   33.60
   6   8  -1  298.67   28.70
  -6  -8   1  291.67   27.10
  -6  -8   1  297.57   34.00
   5   8  -1  226.88   29.20
   5   8  -1  245.98   25.10
   5   8  -1  217.88   29.90
  -5  -8   1  261.57   24.40
   4   8  -1  357.06   34.80
   4   8  -1  347.77   30.90
   4   8  -1  351.36   36.60
   4   8  -1  370.56   33.30
  -4  -8   1  362.96   31.80
  -4  -8   1  290.27   30.50
   3   8  -1  244.48   25.20
   3   8  -1  217.88   22.90
   3   8  -1  195.98   27.60
   3   8  -1  237.58   27.30
  -3  -8   1  203.38   24.80
  -3  -8   1  268.97   24.70
   2   8  -1  181.18   21.40
   2   8  -1  141.69   20.90
   2   8  -1  190.78   22.20
   2   8  -1  143.09   22.40
  -2  -8   1  173.38   21.90
  -2  -8   1  169.38   21.60
  -2  -8   1  154.08   15.80
   1   8  -1  198.38   27.30
   1   8  -1  233.18   22.30
   1   8  -1  212.58   26.10
   1   8  -1  204.38   24.60
  -1  -8   1  197.38   24.70
  -1  -8   1  224.98   26.40
  -1  -8   1  202.48   20.50
   0   8  -1  291.67   26.90
   0   8  -1  282.57   29.90
   0   8  -1  249.68   29.90
   0   8  -1  258.37   33.40
   0  -8   1  342.77   31.10
   0  -8   1  298.97   30.10
   0  -8   1  275.47   27.30
  -1   8  -1  386.06   44.10
  -1   8  -1  425.66   41.60
  -1   8  -1  468.85   41.30
  -1   8  -1  479.75   38.40
   1  -8   1  473.15   42.50
   1  -8   1  431.86   41.90
   1  -8   1  456.85   41.10
  -2   8  -1  148.29   21.10
  -2   8  -1  118.29   19.00
  -2   8  -1  102.59   19.80
   2  -8   1  134.09   20.40
   2  -8   1   96.29   17.50
   2  -8   1  113.69   19.40
  -3   8  -1  161.98   22.10
  -3   8  -1  148.99   22.00
  -3   8  -1  123.99   21.80
   3  -8   1  141.79   21.90
   3  -8   1  115.19   20.90
   3  -8   1  146.79   21.50
  -4   8  -1  110.39   19.30
  -4   8  -1  102.59   18.70
   4  -8   1  155.98   21.30
   4  -8   1   98.09   20.30
   4  -8   1   92.29   18.40
  -5   8  -1   94.19   18.00
   5  -8   1  126.99   23.20
   5  -8   1  129.39   22.50
  10   7  -1  103.79   20.30
  10   7  -1   51.39   15.40
 -10  -7   1   75.39   16.00
 -10  -7   1   64.49   19.50
   9   7  -1  109.79   20.10
   9   7  -1   88.49   12.00
  -9  -7   1   66.59   17.40
  -9  -7   1   80.89   15.80
   8   7  -1  131.19   21.40
   8   7  -1  134.59   16.00
  -8  -7   1  127.89   13.20
  -8  -7   1  144.19   20.20
  -8  -7   1  142.19   23.80
   7   7  -1  222.98   29.50
   7   7  -1  213.78   21.70
  -7  -7   1  248.68   24.40
  -7  -7   1  247.18   31.50
  -7  -7   1  228.88   20.80
   6   7  -1  170.58   18.00
   6   7  -1  164.88   23.80
  -6  -7   1  156.28   23.40
  -6  -7   1  165.98   18.40
   5   7  -1    6.50    7.10
   5   7  -1   10.80    7.10
   5   7  -1   13.90    4.70
   5   7  -1   -4.30    4.10
  -5  -7   1    7.60    4.70
   4   7  -1  122.09   17.70
   4   7  -1  159.38   14.40
   4   7  -1  124.69   19.80
   4   7  -1  131.59   16.60
   4   7  -1  138.09   19.90
  -4  -7   1  170.08   16.50
  -4  -7   1  138.29   17.50
   3   7  -1  273.67   30.30
   3   7  -1  280.17   28.30
   3   7  -1  264.67   27.70
   3   7  -1  325.97   26.80
  -3  -7   1  323.57   27.40
  -3  -7   1  255.17   26.20
   2   7  -1  390.16   41.60
   2   7  -1  468.95   39.30
   2   7  -1  511.85   38.20
   2   7  -1  364.66   37.90
  -2  -7   1  441.96   38.40
  -2  -7   1  427.86   36.50
  -2  -7   1  506.55   39.20
   1   7  -1  576.34   49.40
   1   7  -1  507.35   43.10
   1   7  -1  519.25   45.30
   1   7  -1  497.75   43.50
  -1  -7   1  503.45   43.40
  -1  -7   1  485.75   43.30
  -1  -7   1  590.44   45.60
   0   7  -1  119.29   19.20
   0   7  -1  118.49   17.40
   0   7  -1   94.79   16.40
   0   7  -1  119.69   14.80
   0  -7   1  134.89   18.60
   0  -7   1  112.59   16.80
   0  -7   1  143.69   15.30
  -1   7  -1  347.67   36.50
  -1   7  -1  384.46   31.10
  -1   7  -1  402.26   34.20
  -1   7  -1  340.97   33.70
   1  -7   1  335.27   33.90
   1  -7   1  350.86   34.20
   1  -7   1  335.67   32.70
  -2   7  -1  413.66   39.20
  -2   7  -1  462.85   35.00
  -2   7  -1  418.06   42.20
  -2   7  -1  399.06   38.40
   2  -7   1  437.86   40.90
   2  -7   1  466.95   39.20
   2  -7   1  387.26   39.40
  -3   7  -1  324.87   27.40
  -3   7  -1  270.27   33.70
  -3   7  -1  266.97   29.00
  -3   7  -1  262.87   30.80
   3  -7   1  246.38   29.40
   3  -7   1  293.87   30.60
   3  -7   1  288.77   30.90
  -4   7  -1   66.99   13.20
  -4   7  -1   78.09   13.10
  -4   7  -1   77.09   15.10
   4  -7   1   61.39   14.10
   4  -7   1   80.49   14.20
   4  -7   1   94.69   17.20
  -5   7  -1  204.08   27.60
   5  -7   1  273.67   29.20
   5  -7   1  206.98   30.50
   5  -7   1  295.27   32.60
  -6   7  -1   52.79   12.90
   6  -7   1   50.99   14.00
   6  -7   1   50.49   15.60
  -7   7  -1   53.69   13.60
   7  -7   1   28.10   12.40
   7  -7   1   44.30   16.70
  10   6  -1   64.29   15.00
 -10  -6   1   59.69   14.30
 -10  -6   1   61.29   17.10
   9   6  -1  199.98   27.90
  -9  -6   1  206.68   27.10
  -9  -6   1  196.08   30.00
   8   6  -1  111.09   12.40
   8   6  -1   77.99   16.70
   8   6  -1   73.79   13.20
  -8  -6   1   91.69   18.60
  -8  -6   1  126.89   18.20
  -8  -6   1  103.09    9.90
   7   6  -1   80.59   11.50
   7   6  -1   86.89   16.50
   7   6  -1   92.99   13.50
  -7  -6   1   93.49   17.60
  -7  -6   1  107.19   16.10
  -7  -6   1  107.49   11.60
   6   6  -1  234.38   21.20
   6   6  -1  227.48   21.10
   6   6  -1  247.38   26.60
  -6  -6   1  190.68   27.20
  -6  -6   1  221.48   19.90
   5   6  -1  273.67   29.20
   5   6  -1  273.27   23.30
   5   6  -1  290.67   25.50
   5   6  -1  283.57   24.20
  -5  -6   1  274.57   29.50
  -5  -6   1  270.87   23.50
  -5  -6   1  273.87   24.00
   4   6  -1   35.10    9.50
   4   6  -1   16.70    5.60
   4   6  -1   17.30    6.40
   4   6  -1   28.40    5.60
  -4  -6   1   28.30    6.90
  -4  -6   1   29.70    6.40
   3   6  -1  643.74   45.40
   3   6  -1  579.24   44.30
   3   6  -1  553.14   43.70
   3   6  -1  440.76   45.20
   3   6  -1  542.25   47.60
   3   6  -1  580.04   50.19
  -3  -6   1  545.65   44.90
  -3  -6   1  557.84   44.30
   2   6  -1  338.27   30.70
   2   6  -1  316.17   32.90
   2   6  -1  348.37   30.90
   2   6  -1  340.07   29.30
   2   6  -1  388.36   29.00
  -2  -6   1  300.97   29.30
  -2  -6   1  354.66   28.50
  -2  -6   1  281.37   28.60
   1   6  -1  562.94   53.49
   1   6  -1  596.14   49.99
   1   6  -1  695.03   49.00
   1   6  -1  603.14   49.40
  -1  -6   1  626.64   49.80
  -1  -6   1  580.24   48.40
  -1  -6   1  603.94   49.70
   0   6  -1 1078.49   86.09
   0   6  -1 1183.58   95.99
   0   6  -1 1148.19   90.39
   0   6  -1 1216.78   88.89
   0  -6   1 1141.99   86.79
   0  -6   1 1247.68   93.69
   0  -6   1 1139.09   89.49
  -1   6  -1  296.67   31.30
  -1   6  -1  357.86   27.20
  -1   6  -1  234.18   27.80
  -1   6  -1  338.17   29.50
   1  -6   1  274.97   29.00
   1  -6   1  340.17   29.30
   1  -6   1  351.86   30.50
  -2   6  -1  353.46   27.30
  -2   6  -1  286.57   32.50
  -2   6  -1  358.16   31.30
  -2   6  -1  298.47   30.50
   2  -6   1  343.37   32.40
   2  -6   1  317.77   31.70
   2  -6   1  353.76   30.70
  -3   6  -1  277.77   23.90
  -3   6  -1  344.67   28.30
  -3   6  -1  298.37   31.60
  -3   6  -1  284.37   28.80
  -3   6  -1  316.27   29.30
   3  -6   1  323.17   30.70
   3  -6   1  296.47   31.10
   3  -6   1  302.07   28.30
  -4   6  -1   37.90    9.90
  -4   6  -1   37.70    9.00
  -4   6  -1   48.60   10.70
   4  -6   1   28.10   10.50
   4  -6   1   37.10    9.70
   4  -6   1   25.30    9.20
  -5   6  -1   78.59   14.90
  -5   6  -1  115.09   16.40
  -5   6  -1   89.19   15.00
   5  -6   1   92.09   17.50
   5  -6   1   99.49   17.10
   5  -6   1  128.69   17.10
  -6   6  -1  402.86   37.90
  -6   6  -1  487.05   40.30
   6  -6   1  397.16   43.70
   6  -6   1  372.56   38.90
  -7   6  -1   79.39   15.30
  -7   6  -1  108.69   18.30
   7  -6   1  102.29   18.10
   7  -6   1   85.79   20.10
  -8   6  -1   74.69   14.80
   8  -6   1  146.29   34.00
   8  -6   1  100.69   18.20
  11   5  -1  104.59   20.30
  10   5  -1   90.59   17.00
  10   5  -1  110.29   19.70
 -10  -5   1   89.19   20.60
 -10  -5   1   86.29   17.70
   9   5  -1  103.39   18.30
   9   5  -1  104.69   16.30
  -9  -5   1   92.99   17.60
  -9  -5   1  113.79   20.90
   8   5  -1   90.69   14.30
   8   5  -1   96.79    9.50
   8   5  -1   85.99   16.10
  -8  -5   1   79.49   16.60
  -8  -5   1   77.09   15.00
  -8  -5   1   87.89    7.80
   7   5  -1  253.37   28.10
   7   5  -1  276.27   22.10
   7   5  -1  279.67   25.30
  -7  -5   1  207.48   29.50
  -7  -5   1  261.87   20.50
  -7  -5   1  242.48   25.70
   6   5  -1   47.20    7.80
   6   5  -1   51.79   11.40
   6   5  -1   67.59    9.90
  -6  -5   1   38.40   10.60
  -6  -5   1   58.09    7.80
   5   5  -1 1909.21  167.48
   5   5  -1 2230.38  154.88
   5   5  -1 2384.76  165.38
   5   5  -1 2119.29  155.08
   5   5  -1 2041.60  159.48
   5   5  -1 2117.49  148.59
  -5  -5   1 2013.00  149.19
  -5  -5   1 2351.06  149.49
  -5  -5   1 1838.02  168.68
  -5  -5   1 2351.76  161.38
  -5  -5   1 2134.19  153.58
   4   5  -1  431.36   33.50
   4   5  -1  431.86   38.10
   4   5  -1  429.86   33.50
   4   5  -1  387.16   31.70
   4   5  -1  444.86   33.70
   4   5  -1  380.46   33.50
  -4  -5   1  436.76   32.60
  -4  -5   1  389.76   32.70
  -4  -5   1  381.66   32.30
   3   5  -1  400.46   30.50
   3   5  -1  332.87   33.90
   3   5  -1  381.36   31.50
   3   5  -1  383.66   30.20
   3   5  -1  365.76   29.70
  -3  -5   1  337.07   29.80
  -3  -5   1  383.36   30.70
   2   5  -1 1006.10   83.89
   2   5  -1 1086.49   83.99
   2   5  -1 1133.69   80.69
   2   5  -1 1311.37   87.19
   2   5  -1 1078.29   89.59
  -2  -5   1 1013.20   80.69
  -2  -5   1 1135.59   86.59
  -2  -5   1 1109.29   83.49
   1   5  -1 1010.40   88.09
   1   5  -1 1119.29   80.09
   1   5  -1 1229.48   86.39
   1   5  -1  926.51   82.39
   1   5  -1 1206.28   84.39
  -1  -5   1 1088.89   82.89
  -1  -5   1 1057.59   80.49
  -1  -5   1 1125.29   86.09
   0   5  -1 1684.03  145.79
   0   5  -1 1687.43  136.79
   0   5  -1 1917.71  132.89
   0   5  -1 1919.61  138.09
   0  -5   1 1949.30  145.49
   0  -5   1 2031.50  137.79
   0  -5   1 1884.91  132.59
  -1   5  -1 1100.39   84.09
  -1   5  -1 1218.18   85.99
  -1   5  -1 1194.08   87.49
  -1   5  -1  973.80   91.69
   1  -5   1 1195.48   84.69
   1  -5   1 1167.18   91.99
   1  -5   1 1182.68   87.59
  -2   5  -1  355.66   31.10
  -2   5  -1  354.06   34.00
  -2   5  -1  360.56   28.20
  -2   5  -1  364.76   31.70
   2  -5   1  349.37   32.80
   2  -5   1  364.16   32.30
   2  -5   1  335.97   30.30
  -3   5  -1  126.19   16.30
  -3   5  -1  135.19   18.40
  -3   5  -1  108.79   15.60
  -3   5  -1  117.59   10.30
   3  -5   1  125.09   15.60
   3  -5   1  122.89   16.70
   3  -5   1  116.79   14.80
   3  -5   1  132.59   17.80
  -4   5  -1  786.92   66.49
  -4   5  -1  881.01   66.09
  -4   5  -1  808.92   64.09
   4  -5   1  786.52   66.29
   4  -5   1  752.02   70.69
   4  -5   1  897.61   65.79
   4  -5   1  885.31   63.69
  -5   5  -1   21.40    7.80
  -5   5  -1   15.80    6.40
  -5   5  -1   10.30    5.90
   5  -5   1   13.50    6.60
   5  -5   1    5.10    5.60
   5  -5   1   14.90    6.40
   5  -5   1   15.00    7.60
  -6   5  -1  308.57   29.70
  -6   5  -1  283.97   27.30
   6  -5   1  281.17   34.70
   6  -5   1  255.07   28.10
  -7   5  -1  162.48   21.20
  -7   5  -1  169.68   23.40
   7  -5   1  163.88   22.40
   7  -5   1  187.78   27.50
  -8   5  -1   56.49   12.10
  -8   5  -1   60.99   14.80
   8  -5   1   80.09   15.20
   8  -5   1   85.79   19.70
  11   4  -1   22.40   10.20
  11   4  -1   13.00    9.70
  10   4  -1   22.00    8.70
  10   4  -1   25.50   10.80
  10   4  -1   25.40    9.00
 -10  -4   1   33.00   11.50
   9   4  -1   92.19   14.90
   9   4  -1   85.59   13.50
   9   4  -1   57.99   13.70
  -9  -4   1   63.99   16.10
  -9  -4   1   79.69   16.00
   8   4  -1   94.89   17.50
   8   4  -1   99.39   14.60
   8   4  -1  109.49   16.70
   8   4  -1  119.79    9.90
  -8  -4   1  114.49   19.20
  -8  -4   1  101.09   17.10
   7   4  -1  949.60   65.89
   7   4  -1  912.81   76.69
   7   4  -1  943.11   72.49
  -7  -4   1  959.90   62.69
  -7  -4   1  767.12   76.69
  -7  -4   1  784.72   71.29
  -7  -4   1  899.71   62.59
   6   4  -1  206.98   16.60
   6   4  -1  192.88   16.00
   6   4  -1  207.68   22.50
   6   4  -1  209.68   19.60
  -6  -4   1  163.98   23.00
  -6  -4   1  158.38   14.90
  -6  -4   1  191.68   15.40
  -6  -4   1  221.28   20.90
   5   4  -1  470.65   49.20
   5   4  -1  574.74   41.50
   5   4  -1  521.65   46.00
   5   4  -1  637.94   43.90
   5   4  -1  646.24   44.40
  -5  -4   1  569.04   42.20
  -5  -4   1  586.64   42.30
  -5  -4   1  639.64   42.40
  -5  -4   1  513.45   50.69
   4   4  -1 1942.71  128.19
   4   4  -1 1935.91  136.59
   4   4  -1 1724.53  131.89
   4   4  -1 1850.51  128.39
   4   4  -1 1771.42  122.99
  -4  -4   1 1866.01  123.39
  -4  -4   1 1585.44  123.09
  -4  -4   1 1613.64  139.19
  -4  -4   1 1682.63  126.99
   3   4  -1 1832.62  143.99
   3   4  -1 1915.21  135.39
   3   4  -1 2230.48  141.19
   3   4  -1 1821.22  140.79
   3   4  -1 1695.83  150.78
   3   4  -1 2173.48  149.39
  -3  -4   1 1886.11  135.79
  -3  -4   1 2079.39  144.69
  -3  -4   1 1922.91  140.29
   2   4  -1 1451.35  100.59
   2   4  -1 1343.17   95.19
   2   4  -1 1199.28  105.59
   2   4  -1 1436.66  103.89
   2   4  -1 1213.98   98.89
  -2  -4   1 1169.28   95.19
  -2  -4   1 1307.07   98.49
  -2  -4   1 1507.85   95.79
  -2  -4   1 1473.75  100.49
   1   4  -1 1931.71  134.69
   1   4  -1 1782.12  139.89
   1   4  -1 2105.49  147.99
   1   4  -1 1782.02  148.39
   1   4  -1 1956.00  142.49
  -1  -4   1 1988.40  142.09
  -1  -4   1 1759.82  134.79
  -1  -4   1 1892.81  147.69
  -1  -4   1 2128.39  139.99
   0   4  -1  798.82   60.19
   0   4  -1  772.62   63.69
   0   4  -1  753.92   59.39
   0   4  -1  851.41   62.29
   0   4  -1  747.93   57.59
   0  -4   1  647.94   57.09
   0  -4   1  855.41   62.79
   0  -4   1  817.32   60.09
  -1   4  -1  639.14   48.30
  -1   4  -1  586.04   49.60
  -1   4  -1  690.93   48.50
  -1   4  -1  654.23   53.39
   1  -4   1  647.14   52.29
   1  -4   1  581.44   47.80
   1  -4   1  644.74   50.09
   1  -4   1  618.94   50.29
  -2   4  -1 2157.58  146.19
  -2   4  -1 2191.08  147.29
  -2   4  -1 1837.12  155.98
  -2   4  -1 2052.19  141.99
   2  -4   1 2046.90  141.59
   2  -4   1 2015.80  150.08
   2  -4   1 1749.82  146.39
   2  -4   1 2037.90  157.38
  -3   4  -1  547.75   49.30
  -3   4  -1  578.84   46.00
  -3   4  -1  599.14   42.20
  -3   4  -1  551.94   45.20
   3  -4   1  494.35   45.80
   3  -4   1  529.75   49.10
   3  -4   1  616.54   44.80
   3  -4   1  622.34   46.10
  -4   4  -1 1421.46  105.59
  -4   4  -1 1404.16  102.19
  -4   4  -1 1312.07   98.99
   4  -4   1 1226.38  102.49
   4  -4   1 1418.66  103.49
   4  -4   1 1316.27  110.79
   4  -4   1 1458.05   98.69
  -5   4  -1  406.86   35.40
  -5   4  -1  446.56   38.20
  -5   4  -1  469.45   36.50
   5  -4   1  429.76   35.30
   5  -4   1  356.56   39.50
   5  -4   1  425.56   36.90
   5  -4   1  410.66   34.60
  -6   4  -1  118.29   14.60
  -6   4  -1  105.29   16.10
  -6   4  -1   88.29   14.10
   6  -4   1   90.09   14.30
   6  -4   1   89.39   12.70
   6  -4   1   95.89   13.50
   6  -4   1  119.69   18.80
  -7   4  -1   31.10    8.80
  -7   4  -1   81.89   15.20
   7  -4   1   65.89   15.20
   7  -4   1   63.09   11.70
  -8   4  -1  181.08   25.30
  -8   4  -1  176.28   20.90
   8  -4   1  169.98   27.50
   8  -4   1  144.49   20.40
  -9   4  -1   58.59   15.80
  -9   4  -1   93.59   14.10
   9  -4   1   80.79   19.80
   9  -4   1   46.80   11.80
  11   3  -1   48.90   13.40
  11   3  -1   61.29   14.20
  10   3  -1   57.69   12.50
  10   3  -1   42.50   11.50
 -10  -3   1   34.70   12.50
   9   3  -1  117.09   17.90
   9   3  -1  108.39   16.10
  -9  -3   1   77.29   16.60
   8   3  -1  248.28   25.90
   8   3  -1  254.67   26.50
  -8  -3   1  265.77   27.50
  -8  -3   1  233.48   30.70
   7   3  -1  519.95   36.00
   7   3  -1  493.85   44.00
   7   3  -1  501.35   43.10
   7   3  -1  524.35   43.60
  -7  -3   1  416.16   42.20
  -7  -3   1  440.76   46.20
   6   3  -1 1435.86   97.19
   6   3  -1 1260.37  104.19
   6   3  -1 1401.36   96.99
   6   3  -1 1230.38  108.49
  -6  -3   1 1475.65   93.29
  -6  -3   1 1390.36   93.19
  -6  -3   1 1266.57  102.89
  -6  -3   1 1249.57  110.39
   5   3  -1  858.41   60.29
   5   3  -1  861.21   57.29
   5   3  -1  870.81   65.29
   5   3  -1  772.02   60.29
   5   3  -1  883.31   69.29
  -5  -3   1  833.52   58.19
  -5  -3   1  727.13   68.79
   4   3  -1 1656.53  111.99
   4   3  -1 1541.75  107.29
   4   3  -1 1513.75  121.99
   4   3  -1 1471.25  116.59
   4   3  -1 1701.23  111.89
  -4  -3   1 1502.05  107.79
  -4  -3   1 1634.24  107.79
  -4  -3   1 1426.66  122.79
   3   3  -1 1340.17   90.69
   3   3  -1 1449.65   94.49
   3   3  -1 1245.38   94.19
   3   3  -1 1237.98   97.19
   3   3  -1 1214.48  101.79
  -3  -3   1 1377.16   93.99
  -3  -3   1 1421.36   91.09
  -3  -3   1 1165.28  102.59
  -3  -3   1 1280.27   90.99
   2   3  -1  248.48   21.40
   2   3  -1  248.68   20.60
   2   3  -1  280.77   21.80
   2   3  -1  281.77   21.30
   2   3  -1  247.68   21.50
  -2  -3   1  262.57   21.00
  -2  -3   1  285.97   21.70
  -2  -3   1  257.27   21.30
   1   3  -1    6.50    2.90
   1   3  -1    4.50    2.50
   1   3  -1    4.60    2.20
   1   3  -1    3.90    1.50
   1   3  -1    7.60    3.40
   1   3  -1    0.10    2.10
  -1  -3   1    3.80    1.60
  -1  -3   1    0.90    1.70
  -1  -3   1    2.30    2.40
  -1  -3   1    3.00    2.30
  -1  -3   1    4.00    2.70
   0   3  -1 1004.90   72.59
   0   3  -1  945.81   67.09
   0   3  -1  947.71   73.99
   0   3  -1  894.31   68.99
   0  -3   1  896.41   68.89
   0  -3   1  876.81   66.49
   0  -3   1  860.91   72.49
   0  -3   1 1011.70   70.19
  -1   3  -1 3046.80  223.48
  -1   3  -1 2826.82  237.28
  -1   3  -1 3342.97  215.78
  -1   3  -1 3234.48  226.08
   1  -3   1 2936.91  239.58
   1  -3   1 3210.18  215.48
   1  -3   1 3268.57  230.18
   1  -3   1 3212.68  223.78
  -2   3  -1 1563.44  127.19
  -2   3  -1 1656.53  118.99
  -2   3  -1 1503.95  115.59
  -2   3  -1 1795.32  120.19
   2  -3   1 1509.15  122.19
   2  -3   1 1722.23  115.79
   2  -3   1 1685.73  128.69
   2  -3   1 1759.52  120.29
  -3   3  -1 1190.78   89.29
  -3   3  -1 1184.68   80.79
  -3   3  -1 1132.09   82.99
   3  -3   1 1165.28   83.69
   3  -3   1  959.40   89.19
   3  -3   1 1072.69   84.19
   3  -3   1 1149.19   80.09
  -4   3  -1  197.78   19.30
  -4   3  -1  209.48   18.20
  -4   3  -1  168.18   17.30
   4  -3   1  180.48   17.00
   4  -3   1  212.58   18.80
   4  -3   1  186.28   17.00
   4  -3   1  140.69   20.20
  -5   3  -1  352.76   34.40
  -5   3  -1  375.36   32.00
  -5   3  -1  361.66   31.50
   5  -3   1  397.56   31.10
   5  -3   1  412.96   32.30
   5  -3   1  373.36   32.80
   5  -3   1  422.56   37.80
  -6   3  -1  557.74   42.60
  -6   3  -1  513.55   41.90
  -6   3  -1  545.75   47.00
   6  -3   1  468.45   48.90
   6  -3   1  533.35   43.70
   6  -3   1  491.05   40.80
   6  -3   1  585.34   43.50
  -7   3  -1  166.98   23.40
  -7   3  -1  183.88   18.70
   7  -3   1  194.08   25.90
   7  -3   1  161.58   20.30
   7  -3   1  211.78   19.30
  -8   3  -1  148.39   21.80
  -8   3  -1  128.99   16.20
   8  -3   1  131.09   17.30
   8  -3   1  141.39   23.10
  -9   3  -1   94.19   13.60
  -9   3  -1   78.69   17.10
   9  -3   1   97.09   14.80
   9  -3   1   69.69   18.20
 -10   3  -1  109.19   21.00
 -10   3  -1   80.19   12.60
  10  -3   1   81.89   19.70
  10  -3   1   72.39   13.50
  11   2  -1  151.48   23.60
  11   2  -1  130.49   22.70
  10   2  -1  225.78   28.80
  10   2  -1  220.78   23.20
  10   2  -1  183.58   26.60
   9   2  -1  324.47   32.10
   9   2  -1  285.77   31.20
  -9  -2   1  283.27   34.50
   8   2  -1  335.27   34.00
   8   2  -1  350.56   34.40
  -8  -2   1  372.76   35.20
   7   2  -1  436.56   37.70
   7   2  -1  403.66   29.20
   7   2  -1  392.16   36.80
   7   2  -1  385.36   29.10
  -7  -2   1  438.16   37.70
   6   2  -1 1808.02  126.09
   6   2  -1 1814.02  125.99
   6   2  -1 1822.42  151.08
   6   2  -1 1806.22  140.39
   6   2  -1 1703.33  135.59
  -6  -2   1 1713.53  142.19
  -6  -2   1 1673.03  133.09
  -6  -2   1 1747.03  120.79
  -6  -2   1 1875.81  120.89
   5   2  -1  896.81   60.99
   5   2  -1  862.41   67.19
   5   2  -1  814.82   60.89
  -5  -2   1  774.92   65.59
  -5  -2   1  785.22   70.19
  -5  -2   1  890.71   58.59
  -5  -2   1  867.31   58.59
   4   2  -1 1624.04  106.59
   4   2  -1 1571.34  106.49
   4   2  -1 1692.73  117.79
   4   2  -1 1616.94  111.19
   4   2  -1 1514.55  110.99
  -4  -2   1 1453.25  122.69
  -4  -2   1 1478.55  106.99
   3   2  -1   15.20    3.00
   3   2  -1   27.20    3.30
   3   2  -1   19.50    3.10
   3   2  -1   12.90    3.70
   3   2  -1   17.40    2.80
   3   2  -1   19.50    4.90
  -3  -2   1    9.70    3.80
  -3  -2   1   17.60    3.00
  -3  -2   1   19.20    2.90
  -3  -2   1   25.50    3.10
   2   2  -1  141.09   13.50
   2   2  -1  122.39   10.60
   2   2  -1  131.09   11.30
   2   2  -1  137.89   11.50
   2   2  -1  140.59   11.00
   2   2  -1  130.69   11.70
  -2  -2   1  113.79   10.80
  -2  -2   1  136.09   11.20
  -2  -2   1  125.39   11.00
  -2  -2   1  137.29   11.00
  -2  -2   1  149.09   12.10
   1   2  -1  498.25   38.30
   1   2  -1  528.75   37.50
   1   2  -1  481.35   38.00
   1   2  -1  476.35   35.90
   1   2  -1  488.15   40.20
   1   2  -1  509.25   36.10
   1   2  -1  459.25   37.40
   1   2  -1  526.35   39.20
  -1  -2   1  484.45   38.30
  -1  -2   1  494.05   37.30
  -1  -2   1  515.05   37.30
  -1  -2   1  537.95   38.10
  -1  -2   1  513.15   40.10
  -1  -2   1  480.85   36.10
   0   2  -1  278.47   22.30
   0   2  -1  347.17   24.30
   0   2  -1  272.07   22.40
   0   2  -1  300.67   23.30
   0   2  -1  281.57   24.80
   0   2  -1  293.37   23.50
   0  -2   1  307.27   23.40
   0  -2   1  263.77   23.90
   0  -2   1  308.17   22.50
   0  -2   1  318.47   23.50
   0  -2   1  327.37   24.90
   0  -2   1  271.87   23.10
   0  -2   1  244.88   22.30
   0  -2   1  296.77   23.70
  -1   2  -1 1967.90  149.59
  -1   2  -1 2269.77  143.19
  -1   2  -1 1934.11  157.48
  -1   2  -1 2194.58  152.68
  -1   2  -1 1812.42  142.69
  -1   2  -1 2388.36  149.59
  -1   2  -1 1997.60  148.29
   1  -2   1 2327.77  148.59
   1  -2   1 1775.32  158.78
   1  -2   1 2029.00  148.29
   1  -2   1 2116.39  152.88
   1  -2   1 2105.19  157.48
   1  -2   1 2283.77  143.99
   1  -2   1 2076.79  152.68
   1  -2   1 1965.80  142.79
  -2   2  -1 1379.76   98.49
  -2   2  -1 1360.46  102.59
  -2   2  -1 1194.88   95.29
  -2   2  -1 1255.27   92.79
  -2   2  -1 1453.25   93.09
  -2   2  -1 1223.48   95.99
   2  -2   1 1334.07   98.59
   2  -2   1 1358.06   96.49
   2  -2   1 1490.05   96.59
   2  -2   1 1241.28  103.69
   2  -2   1 1349.36   92.79
  -3   2  -1  579.14   48.30
  -3   2  -1  734.73   48.90
  -3   2  -1  650.03   50.09
   3  -2   1  657.53   50.99
   3  -2   1  641.04   48.30
   3  -2   1  780.62   50.79
   3  -2   1  651.13   54.99
   3  -2   1  644.44   50.39
  -4   2  -1  174.48   15.40
  -4   2  -1  157.68   14.80
  -4   2  -1  155.58   15.10
  -4   2  -1  166.08   17.20
   4  -2   1  163.68   15.90
   4  -2   1  169.38   12.80
   4  -2   1  155.18   17.90
   4  -2   1  173.18   15.40
   4  -2   1  191.48   15.90
   4  -2   1  153.08   14.60
  -5   2  -1  619.04   43.90
  -5   2  -1  552.44   44.00
  -5   2  -1  605.94   45.20
  -5   2  -1  551.74   48.80
   5  -2   1  510.45   45.20
   5  -2   1  571.24   43.40
   5  -2   1  629.14   43.40
   5  -2   1  583.74   52.19
   5  -2   1  612.04   45.50
   5  -2   1  592.34   46.30
  -6   2  -1  239.28   22.60
  -6   2  -1  165.98   17.00
  -6   2  -1  208.48   17.30
  -6   2  -1  186.18   16.90
   6  -2   1  203.18   17.00
   6  -2   1  165.68   17.70
   6  -2   1  190.98   18.00
   6  -2   1  162.88   22.70
  -7   2  -1  328.47   28.20
  -7   2  -1  347.87   34.00
   7  -2   1  396.46   30.70
   7  -2   1  309.67   29.20
   7  -2   1  339.77   36.20
  -8   2  -1  130.29   20.90
  -8   2  -1  155.28   15.10
   8  -2   1  143.99   23.00
   8  -2   1  145.39   17.10
   8  -2   1  132.99   16.50
  -9   2  -1   36.30   12.10
  -9   2  -1   58.59    9.30
   9  -2   1   42.20    9.30
   9  -2   1   53.69   14.80
 -10   2  -1  135.29   24.20
 -10   2  -1  154.58   15.50
  10  -2   1  143.59   25.70
  10  -2   1  150.38   18.40
  11   1  -1  111.59   21.00
  11   1  -1  119.89   21.50
  10   1  -1  120.79   20.50
  10   1  -1  113.79   20.30
   9   1  -1  469.95   40.80
   9   1  -1  471.25   45.50
   8   1  -1  475.65   35.10
   8   1  -1  501.95   45.20
  -8  -1   1  457.35   44.00
   7   1  -1  298.37   28.70
   7   1  -1  277.57   20.80
   7   1  -1  270.47   20.70
  -7  -1   1  242.68   27.10
   6   1  -1  591.04   41.60
   6   1  -1  567.24   41.50
   6   1  -1  594.54   49.80
  -6  -1   1  576.34   39.50
  -6  -1   1  562.74   47.90
  -6  -1   1  549.95   39.40
   5   1  -1  380.16   33.50
   5   1  -1  368.26   27.60
   5   1  -1  388.66   27.80
   5   1  -1  397.56   34.20
  -5  -1   1  401.46   26.60
  -5  -1   1  355.56   32.70
  -5  -1   1  343.37   26.40
   4   1  -1  716.03   46.60
   4   1  -1  635.94   44.00
   4   1  -1  656.43   52.69
   4   1  -1  627.24   56.19
   4   1  -1  654.83   46.50
  -4  -1   1  576.34   53.69
  -4  -1   1  646.14   50.59
  -4  -1   1  629.64   44.60
  -4  -1   1  637.44   44.70
   3   1  -1 1626.34  118.79
   3   1  -1 1535.35  108.09
   3   1  -1 1621.14  112.49
   3   1  -1 1702.53  112.59
  -3  -1   1 1457.85  123.09
  -3  -1   1 1513.85  111.59
  -3  -1   1 1578.94  108.49
  -3  -1   1 1660.03  111.69
   2   1  -1 4380.16  287.37
   2   1  -1 4734.73  320.87
   2   1  -1 3862.81  298.17
   2   1  -1 4241.48  298.17
   2   1  -1 4117.99  287.37
  -2  -1   1 4627.14  298.07
  -2  -1   1 4291.07  320.67
  -2  -1   1 4057.99  287.37
  -2  -1   1 3939.31  287.37
   1   1  -1 1641.74  132.69
   1   1  -1 1607.44  128.29
   1   1  -1 1623.94  132.79
   1   1  -1 1754.32  124.29
   1   1  -1 1773.02  128.99
   1   1  -1 1712.53  119.69
   1   1  -1 2009.90  124.49
   1   1  -1 1927.51  119.89
  -1  -1   1 1867.71  124.29
  -1  -1   1 1707.33  128.49
  -1  -1   1 1722.23  119.79
  -1  -1   1 1693.43  124.09
  -1  -1   1 1766.82  119.79
   0   1  -1 2727.73  187.68
   0   1  -1 2868.21  194.08
   0   1  -1 2383.36  199.18
   0   1  -1 2730.93  180.98
   0   1  -1 2701.23  180.98
   0   1  -1 2403.26  187.68
   0   1  -1 2245.58  193.48
   0  -1   1 2745.93  199.38
   0  -1   1 2558.44  187.58
   0  -1   1 2849.81  187.88
   0  -1   1 2779.02  193.58
   0  -1   1 2338.07  193.88
   0  -1   1 3090.49  181.18
   0  -1   1 2749.23  180.98
  -1   1  -1 1053.19   84.29
  -1   1  -1 1174.18   79.19
  -1   1  -1 1020.80   78.99
  -1   1  -1 1161.08   87.19
  -1   1  -1 1097.39   81.89
  -1   1  -1 1195.08   81.99
   1  -1   1 1131.09   78.99
   1  -1   1 1086.89   81.89
   1  -1   1 1205.68   84.89
   1  -1   1 1252.77   87.19
   1  -1   1 1277.77   82.29
   1  -1   1 1151.68   79.09
   1  -1   1 1066.49   84.39
  -2   1  -1 1186.98   94.49
  -2   1  -1 1461.65  101.29
  -2   1  -1 1391.86   98.19
  -2   1  -1 1456.15   98.09
  -2   1  -1 1447.56   94.79
  -2   1  -1 1415.26  104.69
   2  -1   1 1245.88   94.39
   2  -1   1 1391.56   98.29
   2  -1   1 1448.46   98.29
   2  -1   1 1168.78  100.89
   2  -1   1 1493.05  104.69
  -3   1  -1 4776.42  330.07
  -3   1  -1 4561.54  341.27
  -3   1  -1 3867.91  317.87
  -3   1  -1 5365.46  318.67
  -3   1  -1 4474.85  342.37
   3  -1   1 4458.25  317.97
   3  -1   1 4976.60  335.47
   3  -1   1 4591.04  330.17
   3  -1   1 5073.49  330.27
  -4   1  -1 2009.00  143.09
  -4   1  -1 2327.27  143.29
  -4   1  -1 2126.99  147.99
  -4   1  -1 1912.01  154.98
   4  -1   1 1981.30  153.28
   4  -1   1 2223.38  148.39
   4  -1   1 2095.89  142.69
   4  -1   1 1932.41  148.19
  -5   1  -1 1007.60   70.79
  -5   1  -1 1091.99   69.19
  -5   1  -1  904.81   68.89
  -5   1  -1  952.70   76.69
   5  -1   1  947.31   74.19
   5  -1   1  894.61   71.29
   5  -1   1 1000.30   71.39
   5  -1   1  979.50   68.49
  -6   1  -1  152.28   19.60
  -6   1  -1  164.68   13.90
  -6   1  -1  155.08   14.10
   6  -1   1  163.18   14.80
   6  -1   1  161.78   14.40
   6  -1   1  116.59   18.90
   6  -1   1  161.68   13.50
   6  -1   1  143.99   15.30
  -7   1  -1  166.38   15.50
  -7   1  -1  165.48   22.70
   7  -1   1  164.88   22.90
   7  -1   1  170.38   16.30
   7  -1   1  194.88   18.40
  -8   1  -1  185.48   15.50
  -8   1  -1  134.49   21.50
   8  -1   1  158.38   15.80
   8  -1   1  161.98   17.40
   8  -1   1  135.09   21.90
  -9   1  -1  180.18   16.20
  -9   1  -1  173.48   25.90
   9  -1   1  163.98   25.10
   9  -1   1  181.68   17.60
   9  -1   1  187.78   19.70
 -10   1  -1   50.89   14.80
  10  -1   1   69.39   16.50
  10  -1   1   77.29   11.10
 -11   1  -1  185.28   30.10
  11  -1   1  212.88   31.60
  11   0  -1  134.39   25.10
  10   0  -1   60.39   15.70
   9   0  -1  146.49   13.50
   9   0  -1  168.78   23.90
   8   0  -1  137.09   14.00
   8   0  -1  101.09   17.70
   8   0  -1  105.59   10.70
  -8   0   1  114.09    9.40
   7   0  -1  165.78   23.10
   7   0  -1  231.08   19.50
   7   0  -1  183.58   16.10
  -7   0   1  197.78   15.00
  -7   0   1  187.38   24.10
  -7   0   1  188.58   14.90
  -7   0   1  202.18   24.90
   6   0  -1   13.80    6.20
   6   0  -1    9.80    2.90
   6   0  -1   13.60    3.20
  -6   0   1    6.60    5.80
  -6   0   1    8.50    2.40
  -6   0   1   11.40    2.50
  -6   0   1    9.60    5.80
   5   0  -1  690.33   63.79
   5   0  -1  832.72   56.39
   5   0  -1  787.22   56.29
   5   0  -1  764.62   53.19
  -5   0   1  743.03   53.99
  -5   0   1  782.42   62.89
  -5   0   1  759.32   61.59
  -5   0   1  813.92   54.19
   4   0  -1 1677.33  108.99
   4   0  -1 1673.13  108.99
   4   0  -1 1522.15  113.59
   4   0  -1 1651.63  125.59
   4   0  -1 1675.43  113.69
  -4   0   1 1559.44  120.79
  -4   0   1 1458.05  117.99
  -4   0   1 1535.55  109.39
   3   0  -1  788.62   67.99
   3   0  -1  877.51   61.49
   3   0  -1  889.71   59.09
   3   0  -1  836.12   61.59
   3   0  -1  876.81   59.09
   3   0  -1  864.51   73.99
  -3   0   1  856.61   60.89
  -3   0   1  822.82   59.29
  -3   0   1  883.71   64.99
  -3   0   1  841.22   66.19
  -3   0   1  903.91   60.99
   2   0  -1 2923.81  240.48
   2   0  -1 2775.52  201.58
   2   0  -1 2855.21  217.08
   2   0  -1 2992.10  201.68
   2   0  -1 2908.51  194.28
   2   0  -1 2767.22  209.58
   2   0  -1 2931.81  194.28
   2   0  -1 2684.83  218.48
  -2   0   1 2891.31  194.38
  -2   0   1 2915.91  201.48
   1   0  -1   52.39    4.50
   1   0  -1   48.50    4.70
   1   0  -1   46.30    4.10
   1   0  -1   51.29    4.20
   1   0  -1   44.00    4.20
   1   0  -1   47.10    5.00
   1   0  -1   52.49    5.20
   1   0  -1   50.49    4.40
  -1   0   1   51.59    5.10
  -1   0   1   41.30    4.20
  -1   0   1   42.40    5.00
  -1   0   1   48.30    4.60
  -1   0   1   53.19    4.30
  -1   0   1   43.50    4.10
  -1   0   1   43.40    4.20
   0   0  -1 3773.92  294.47
   0   0  -1 3640.34  304.17
   0   0  -1 4358.06  294.47
   0   0   1 4836.22  294.57
   0   0   1 4330.37  317.17
   0   0   1 4248.98  294.37
   0   0   1 4575.04  314.57
   0   0   1 3774.62  304.07
  -1   0  -1 2351.46  143.79
  -1   0  -1 2177.18  148.99
  -1   0  -1 2106.69  148.99
  -1   0  -1 1874.61  151.58
  -1   0  -1 2087.69  154.18
  -1   0  -1 1755.12  157.88
  -1   0  -1 1958.90  143.59
   1   0   1 2281.27  154.38
   1   0   1 1980.30  154.18
   1   0   1 2025.20  151.68
   1   0   1 2242.68  149.09
   1   0   1 2219.38  143.59
   1   0   1 2233.28  143.69
   1   0   1 2338.47  149.09
  -2   0  -1 5001.00  323.77
  -2   0  -1 5076.19  323.77
  -2   0  -1 4979.00  335.67
  -2   0  -1 4541.45  347.67
   2   0   1 5400.56  323.67
   2   0   1 4684.03  323.57
   2   0   1 4927.61  335.87
   2   0   1 4393.56  335.67
   2   0   1 4097.39  347.47
   2   0   1 4719.83  342.67
  -3   0  -1 1609.14  115.99
  -3   0  -1 1596.24  126.29
  -3   0  -1 1855.51  116.29
  -3   0  -1 1723.83  119.99
   3   0   1 1434.86  124.99
   3   0   1 1777.12  129.89
   3   0   1 1812.22  120.49
   3   0   1 1805.82  115.89
   3   0   1 1684.53  120.39
   3   0   1 1654.53  115.79
  -4   0  -1 2612.94  189.18
  -4   0  -1 2912.31  189.38
  -4   0  -1 2709.33  205.88
  -4   0  -1 2923.91  195.58
   4   0   1 2922.71  196.38
   4   0   1 2719.33  188.88
   4   0   1 2628.64  196.28
   4   0   1 2789.42  204.38
  -5   0  -1 1041.30   81.69
  -5   0  -1 1063.79   73.79
  -5   0  -1 1081.29   73.79
  -5   0  -1  989.90   72.39
   5   0   1 1072.39   75.19
   5   0   1 1040.00   71.89
   5   0   1  974.40   79.29
   5   0   1 1042.50   75.09
  -6   0  -1  563.54   54.59
  -6   0  -1  607.34   47.10
  -6   0  -1  695.13   57.19
   6   0   1  656.23   49.10
   6   0   1  645.44   46.30
   6   0   1  720.73   49.20
   6   0   1  737.63   53.29
  -7   0  -1  817.42   56.69
  -7   0  -1  790.82   56.29
  -7   0  -1  751.22   66.39
   7   0   1  829.62   58.99
   7   0   1  792.22   58.99
   7   0   1  794.12   63.49
  -8   0  -1  268.47   21.00
  -8   0  -1  251.07   31.20
   8   0   1  297.27   22.80
   8   0   1  234.88   28.70
   8   0   1  281.37   26.10
  -9   0  -1  511.35   50.09
  -9   0  -1  558.44   38.60
   9   0   1  529.35   41.10
   9   0   1  464.55   50.09
   9   0   1  571.04   46.30
 -10   0  -1   31.60   11.80
  10   0   1   12.60    9.30
 -11   0  -1  131.69   24.90
  11   0   1  164.48   26.00
  10  -1  -1  115.89   22.60
   9  -1  -1   62.69   15.40
   9  -1  -1   71.79    9.60
  -9   1   1   63.09    7.80
   8  -1  -1  115.09   13.00
   8  -1  -1  154.68   15.40
   8  -1  -1  127.59   20.30
  -8   1   1   97.99   10.50
  -8   1   1  121.49   19.30
   7  -1  -1  171.78   17.00
   7  -1  -1  214.68   26.20
   7  -1  -1  243.88   19.10
  -7   1   1  196.18   24.70
  -7   1   1  175.08   16.00
   6  -1  -1  197.78   17.80
   6  -1  -1  201.88   17.10
   6  -1  -1  190.48   22.30
   6  -1  -1  177.78   17.00
   6  -1  -1  200.78   15.50
  -6   1   1  195.48   16.30
  -6   1   1  224.28   22.50
  -6   1   1  203.68   16.20
   5  -1  -1  359.36   28.90
   5  -1  -1  318.17   27.80
   5  -1  -1  317.17   32.90
   5  -1  -1  349.27   26.20
   5  -1  -1  382.16   28.20
  -5   1   1  376.06   27.00
  -5   1   1  359.86   32.50
  -5   1   1  367.36   27.20
  -5   1   1  359.56   26.60
  -5   1   1  417.66   33.40
   4  -1  -1  712.33   52.09
   4  -1  -1  595.24   56.59
   4  -1  -1  650.83   48.30
   4  -1  -1  687.63   50.79
   4  -1  -1  756.02   51.09
  -4   1   1  661.03   55.19
  -4   1   1  640.74   48.90
  -4   1   1  749.53   60.89
  -4   1   1  665.03   54.19
  -4   1   1  731.93   49.00
   3  -1  -1 1792.92  122.69
   3  -1  -1 1710.43  127.49
   3  -1  -1 1816.02  131.19
   3  -1  -1 1535.45  138.79
   3  -1  -1 1954.50  127.79
  -3   1   1 1737.73  126.99
  -3   1   1 1717.43  126.99
  -3   1   1 1760.82  123.09
  -3   1   1 1836.72  133.69
  -3   1   1 1955.70  152.28
  -3   1   1 1683.13  130.79
  -3   1   1 1971.80  123.19
   2  -1  -1 2152.38  155.98
   2  -1  -1 2290.37  146.99
   2  -1  -1 2162.78  165.88
   2  -1  -1 2381.66  152.78
   2  -1  -1 2001.90  146.79
   2  -1  -1 2003.10  152.48
   2  -1  -1 2262.77  158.48
  -2   1   1 2015.80  147.09
  -2   1   1 1813.82  158.18
  -2   1   1 2185.88  181.78
  -2   1   1 2235.88  152.38
  -2   1   1 2384.96  147.29
  -2   1   1 2306.67  165.48
  -2   1   1 2106.19  152.28
  -2   1   1 1994.70  154.88
   1  -1  -1  450.75   33.50
   1  -1  -1  436.56   31.30
   1  -1  -1  449.95   33.10
   1  -1  -1  429.16   35.40
   1  -1  -1  425.56   31.20
   1  -1  -1  443.26   32.50
   1  -1  -1  450.95   32.50
  -1   1   1  446.56   32.40
  -1   1   1  430.16   35.30
  -1   1   1  398.76   31.30
  -1   1   1  447.06   33.10
  -1   1   1  461.95   31.40
  -1   1   1  433.06   32.30
  -1   1   1  435.66   33.20
  -1   1   1  485.45   39.20
   0  -1  -1 3424.26  305.57
   0  -1  -1 4108.09  273.07
   0  -1  -1 4208.68  283.27
   0  -1  -1 4050.89  337.47
   0  -1  -1 4319.27  283.47
   0  -1  -1 3903.01  289.37
   0  -1  -1 4087.69  273.07
   0  -1  -1 3671.43  292.27
   0   1   1 4461.35  292.37
   0   1   1 3527.45  292.17
   0   1   1 3857.31  305.67
   0   1   1 3826.72  273.07
   0   1   1 4568.04  337.27
   0   1   1 4203.28  273.07
   0   1   1 4325.37  283.37
   0   1   1 4039.20  283.27
  -1  -1  -1 3119.89  244.08
  -1  -1  -1 3440.86  238.58
  -1  -1  -1 3726.03  230.08
  -1  -1  -1 3354.76  238.58
  -1  -1  -1 3449.85  229.98
  -1  -1  -1 3204.58  283.67
  -1  -1  -1 3392.16  252.97
  -1  -1  -1 3079.39  254.87
   1   1   1 2949.80  246.08
   1   1   1 3641.34  238.68
   1   1   1 3502.25  229.98
   1   1   1 3776.82  229.98
   1   1   1 3793.22  283.87
   1   1   1 3591.34  238.58
   1   1   1 2885.41  243.98
  -2  -1  -1  890.31   73.59
  -2  -1  -1 1062.89   69.89
  -2  -1  -1  880.71   75.79
  -2  -1  -1  961.60   67.49
   2   1   1  972.00   67.39
   2   1   1  976.70   69.99
   2   1   1 1066.39   76.09
   2   1   1  979.20   71.59
   2   1   1  947.21   69.99
   2   1   1  994.90   72.49
   2   1   1 1045.40   67.49
   2   1   1 1064.09   75.59
  -3  -1  -1  264.67   25.50
  -3  -1  -1  284.97   21.20
  -3  -1  -1  270.87   21.20
  -3  -1  -1  303.67   25.30
   3   1   1  315.87   24.30
   3   1   1  302.17   21.00
   3   1   1  306.27   22.00
   3   1   1  319.17   25.70
   3   1   1  339.07   25.60
   3   1   1  323.57   22.10
   3   1   1  310.37   21.00
  -4  -1  -1 1054.79   77.89
  -4  -1  -1 1037.90   86.79
  -4  -1  -1 1146.89   89.89
  -4  -1  -1 1173.88   77.89
   4   1   1 1176.58   80.89
   4   1   1 1125.59   77.29
   4   1   1 1171.88   77.29
   4   1   1 1214.78   80.99
  -5  -1  -1 1461.55  104.09
  -5  -1  -1 1410.26  116.19
  -5  -1  -1 1612.24  104.09
   5   1   1 1603.14  108.19
   5   1   1 1476.95  115.09
   5   1   1 1553.24  108.19
  -6  -1  -1 1405.36   91.79
  -6  -1  -1 1374.66   91.99
  -6  -1  -1 1288.87  104.69
   6   1   1 1384.66   95.59
   6   1   1 1290.87   95.59
   6   1   1 1284.47  102.49
  -7  -1  -1  618.94   52.99
  -7  -1  -1  570.24   41.90
  -7  -1  -1  644.74   42.10
   7   1   1  612.34   44.20
   7   1   1  601.84   49.90
   7   1   1  604.44   44.40
  -8  -1  -1  226.58   29.00
   8   1   1  252.77   20.10
   8   1   1  286.67   25.60
  -9  -1  -1  471.15   48.00
   9   1   1  417.96   47.10
   9   1   1  568.14   38.10
   9   1   1  506.05   44.30
 -10  -1  -1   93.59   18.60
  10   1   1   88.39   14.80
  10   1   1  110.09   18.40
 -11  -1  -1   59.89   16.60
  11   1   1   47.10   14.20
  10  -2  -1  154.08   27.30
   9  -2  -1   42.90    8.10
   9  -2  -1   31.10   13.30
  -9   2   1   21.00    5.30
   8  -2  -1  308.27   35.10
   8  -2  -1  292.87   27.30
  -8   2   1  363.26   34.50
  -8   2   1  325.07   26.10
   7  -2  -1  305.17   29.80
   7  -2  -1  364.96   37.70
   7  -2  -1  439.86   30.40
  -7   2   1  331.57   35.00
  -7   2   1  356.66   29.10
   6  -2  -1  444.86   35.40
   6  -2  -1  475.95   35.00
   6  -2  -1  459.05   33.10
   6  -2  -1  381.16   41.20
  -6   2   1  410.26   33.80
  -6   2   1  475.65   34.10
  -6   2   1  376.06   38.90
   5  -2  -1  417.66   31.30
   5  -2  -1  431.96   39.00
   5  -2  -1  436.56   33.20
   5  -2  -1  404.56   33.10
   5  -2  -1  404.16   32.20
  -5   2   1  405.56   31.80
  -5   2   1  431.76   32.20
  -5   2   1  391.26   36.30
  -5   2   1  414.56   31.70
   4  -2  -1  608.04   47.50
   4  -2  -1  645.24   46.00
   4  -2  -1  696.63   48.40
   4  -2  -1  607.24   48.10
   4  -2  -1  602.74   53.79
  -4   2   1  650.63   51.49
  -4   2   1  630.54   47.30
  -4   2   1  612.84   46.50
  -4   2   1  664.93   46.50
   3  -2  -1 2647.34  203.88
   3  -2  -1 2802.22  190.68
   3  -2  -1 2595.04  180.18
   3  -2  -1 2654.03  187.48
   3  -2  -1 2931.31  187.68
   3  -2  -1 2337.17  191.08
  -3   2   1 2880.61  180.78
  -3   2   1 2380.66  193.88
  -3   2   1 2634.34  180.68
  -3   2   1 2507.95  190.08
  -3   2   1 2599.34  186.78
   2  -2  -1 7772.52  531.25
   2  -2  -1 7529.85  520.65
   2  -2  -1 8365.16  538.05
   2  -2  -1 7676.23  520.75
   2  -2  -1 7570.74  501.65
   2  -2  -1 7383.06  535.85
   2  -2  -1 6873.41  562.14
  -2   2   1 7295.47  537.65
  -2   2   1 7297.47  520.35
  -2   2   1 7998.20  501.95
  -2   2   1 7037.10  524.95
  -2   2   1 7020.70  530.95
  -2   2   1 6413.16  501.55
   1  -2  -1 9595.74  625.44
   1  -2  -1 9361.06  689.63
   1  -2  -1 9404.36  653.53
   1  -2  -1 9608.54  649.04
   1  -2  -1 8850.31  625.34
   1  -2  -1 9206.68  662.43
   1  -2  -1 9999.00  669.53
   1  -2  -1 8450.35  700.33
  -1   2   1 9459.05  669.43
  -1   2   1 9023.70  625.44
  -1   2   1 9689.53  700.43
  -1   2   1 8978.20  653.43
  -1   2   1 9840.62  648.94
  -1   2   1 9339.47  625.54
  -1   2   1 8005.40  670.03
  -1   2   1 9104.29  648.84
   0  -2  -1  125.79    9.60
   0  -2  -1  123.99   10.80
   0  -2  -1  104.99   11.50
   0  -2  -1  125.29   11.30
   0  -2  -1  124.29   10.70
   0  -2  -1  135.89   10.60
   0  -2  -1  115.49   10.60
   0  -2  -1   95.49   10.10
   0   2   1  123.79   10.80
   0   2   1  115.19   11.30
   0   2   1  123.49   10.40
   0   2   1  119.79   10.30
   0   2   1  135.19   11.00
   0   2   1  134.39   10.90
   0   2   1  131.99   11.80
  -1  -2  -1 1784.02  122.89
  -1  -2  -1 1700.83  127.09
  -1  -2  -1 1592.24  115.59
  -1  -2  -1 1715.63  123.09
  -1  -2  -1 1685.43  119.99
  -1  -2  -1 1586.64  129.09
  -1  -2  -1 1805.42  115.79
  -1  -2  -1 1636.94  119.89
   1   2   1 1698.93  115.69
   1   2   1 1699.93  115.59
   1   2   1 1777.12  119.99
   1   2   1 1527.45  127.19
   1   2   1 1726.13  129.29
   1   2   1 1743.83  123.09
   1   2   1 1651.53  119.99
  -2  -2  -1  482.25   38.30
  -2  -2  -1  505.15   36.50
  -2  -2  -1  501.75   36.40
  -2  -2  -1  468.05   35.30
  -2  -2  -1  507.85   39.10
  -2  -2  -1  493.85   37.00
  -2  -2  -1  532.15   35.50
   2   2   1  459.15   36.60
   2   2   1  474.55   35.20
   2   2   1  530.85   36.70
   2   2   1  515.25   35.30
   2   2   1  536.05   38.50
   2   2   1  457.55   38.50
   2   2   1  462.75   39.00
   2   2   1  561.04   37.20
  -3  -2  -1  711.73   51.99
  -3  -2  -1  671.23   48.00
  -3  -2  -1  621.64   55.09
  -3  -2  -1  712.43   49.20
  -3  -2  -1  679.13   53.49
   3   2   1  687.83   54.29
   3   2   1  683.23   47.70
   3   2   1  693.73   49.90
   3   2   1  764.12   53.79
   3   2   1  710.63   47.80
   3   2   1  755.72   51.89
   3   2   1  671.53   49.70
  -4  -2  -1 1635.74  112.69
  -4  -2  -1 1512.45  128.69
  -4  -2  -1 1755.82  112.79
  -4  -2  -1 1648.04  121.39
  -4  -2  -1 1504.55  124.29
   4   2   1 1684.73  116.99
   4   2   1 1749.92  117.09
   4   2   1 1719.83  125.99
  -5  -2  -1 1474.55  127.89
  -5  -2  -1 1537.05  123.79
   5   2   1 1672.53  115.09
   5   2   1 1738.83  124.59
   5   2   1 1682.63  115.09
  -6  -2  -1  653.13   59.89
  -6  -2  -1  642.34   57.99
   6   2   1  727.53   50.39
   6   2   1  748.53   50.39
  -7  -2  -1  495.55   44.70
  -8  -2  -1  134.69   19.50
   8   2   1  118.99   16.40
  -9  -2  -1   23.40    9.00
   9   2   1   27.90    8.20
 -10  -2  -1  225.98   30.70
  10   2   1  230.88   24.80
  10   2   1  236.18   29.50
  11   2   1   25.20    9.10
  11   2   1   24.40   11.00
  10  -3  -1  100.69   14.90
  10  -3  -1   99.69   23.50
   9  -3  -1  110.39   14.80
   9  -3  -1   71.49   21.20
  -9   3   1   76.79   11.40
   8  -3  -1  139.29   16.60
   8  -3  -1  118.09   22.00
  -8   3   1  111.59   19.40
  -8   3   1  110.59   14.60
   7  -3  -1  130.39   15.60
   7  -3  -1  147.19   22.30
  -7   3   1  105.89   14.30
  -7   3   1  110.79   18.20
   6  -3  -1  755.72   64.19
   6  -3  -1  829.92   61.19
   6  -3  -1  872.81   74.19
   6  -3  -1  885.81   63.29
  -6   3   1  800.32   62.19
  -6   3   1  897.81   69.69
   5  -3  -1  547.15   53.99
   5  -3  -1  538.65   47.40
   5  -3  -1  650.93   46.00
   5  -3  -1  616.54   45.40
  -5   3   1  564.14   50.39
  -5   3   1  654.93   46.00
  -5   3   1  590.64   46.10
  -5   3   1  630.14   46.80
   4  -3  -1 1936.91  137.09
   4  -3  -1 1702.03  148.59
   4  -3  -1 1849.61  130.49
   4  -3  -1 1799.52  135.99
  -4   3   1 1904.91  131.39
  -4   3   1 1834.52  135.29
  -4   3   1 1829.62  140.99
  -4   3   1 2094.49  131.39
   3  -3  -1 2227.48  154.08
   3  -3  -1 2120.49  146.59
   3  -3  -1 1950.10  152.28
   3  -3  -1 2136.19  154.28
  -3   3   1 2004.10  151.78
  -3   3   1 1907.81  146.69
  -3   3   1 2135.09  157.28
  -3   3   1 2203.88  154.38
  -3   3   1 2308.37  147.19
   2  -3  -1  369.36   26.40
   2  -3  -1  330.27   26.20
   2  -3  -1  361.06   27.40
   2  -3  -1  292.17   29.30
   2  -3  -1  344.87   27.40
  -2   3   1  311.77   25.90
  -2   3   1  330.87   25.10
  -2   3   1  343.67   27.00
  -2   3   1  295.87   26.50
  -2   3   1  368.06   26.50
  -2   3   1  299.17   25.90
   1  -3  -1 6263.77  449.46
   1  -3  -1 7047.00  451.95
   1  -3  -1 6918.61  449.76
   1  -3  -1 6767.92  433.46
   1  -3  -1 6603.24  458.15
   1  -3  -1 5405.36  484.45
  -1   3   1 6741.33  462.55
  -1   3   1 5639.24  457.85
  -1   3   1 6368.26  433.36
  -1   3   1 6000.70  449.26
  -1   3   1 7233.98  433.66
  -1   3   1 5846.42  477.85
  -1   3   1 6064.09  462.25
   0  -3  -1  382.96   28.50
   0  -3  -1  335.37   31.40
   0  -3  -1  393.26   29.70
   0  -3  -1  364.06   29.40
   0  -3  -1  391.36   31.30
   0  -3  -1  393.86   29.60
   0  -3  -1  367.06   28.40
   0   3   1  385.66   29.80
   0   3   1  377.96   28.40
   0   3   1  403.06   31.70
   0   3   1  386.26   31.40
   0   3   1  365.26   27.80
   0   3   1  362.66   28.30
   0   3   1  412.16   29.70
   0   3   1  330.67   29.30
  -1  -3  -1 1463.95  111.39
  -1  -3  -1 1488.65  107.59
  -1  -3  -1 1631.44  118.49
  -1  -3  -1 1696.63  114.59
  -1  -3  -1 1542.25  111.59
  -1  -3  -1 1418.56  119.69
  -1  -3  -1 1651.23  107.89
   1   3   1 1514.55  107.59
   1   3   1 1624.24  120.19
   1   3   1 1540.85  107.59
   1   3   1 1480.25  114.09
   1   3   1 1555.64  113.09
   1   3   1 1597.64  118.79
   1   3   1 1314.47  111.39
   1   3   1 1831.72  112.19
  -2  -3  -1 1760.12  135.49
  -2  -3  -1 2014.00  131.19
  -2  -3  -1 1931.51  135.79
  -2  -3  -1 1964.30  144.39
  -2  -3  -1 1760.62  130.79
  -2  -3  -1 1947.11  135.79
   2   3   1 1972.80  144.49
   2   3   1 1982.10  135.99
   2   3   1 1965.40  139.59
   2   3   1 1837.52  130.69
   2   3   1 1761.92  139.79
   2   3   1 1756.52  130.69
   2   3   1 1953.80  135.99
   2   3   1 2081.89  146.39
  -3  -3  -1 3118.19  231.78
  -3  -3  -1 3387.16  241.28
  -3  -3  -1 3420.46  232.08
  -3  -3  -1 3077.59  223.88
  -3  -3  -1 3456.75  224.18
  -3  -3  -1 3083.99  234.48
   3   3   1 3295.07  223.68
   3   3   1 3562.74  232.58
   3   3   1 3295.37  247.68
   3   3   1 3139.99  239.38
   3   3   1 3490.45  241.08
   3   3   1 3188.18  223.68
  -4  -3  -1    2.90    2.50
  -4  -3  -1   -1.20    1.20
  -4  -3  -1   -0.20    1.90
  -4  -3  -1    3.10    2.90
  -4  -3  -1    4.50    1.00
  -4  -3  -1    3.80    1.00
  -4  -3  -1    0.00    0.70
   4   3   1    1.90    1.20
   4   3   1    3.60    1.40
   4   3   1    2.10    1.70
   4   3   1   -2.80    1.90
   4   3   1    1.50    1.60
  -5  -3  -1 1517.05   99.69
  -5  -3  -1 1491.65  108.39
  -5  -3  -1 1427.56   99.59
  -5  -3  -1 1301.27  114.69
  -5  -3  -1 1343.47  110.99
   5   3   1 1545.35  103.69
   5   3   1 1446.46  103.59
   5   3   1 1577.94  113.99
  -6  -3  -1  524.85   48.00
  -6  -3  -1  506.15   46.20
  -6  -3  -1  563.54   45.40
   6   3   1  540.65   39.30
   6   3   1  578.64   39.40
  -7  -3  -1  422.46   38.30
  -7  -3  -1  410.76   39.20
  -8  -3  -1  569.64   48.90
  -8  -3  -1  455.95   45.50
  -9  -3  -1   -4.30    4.80
  10   3   1   92.69   15.40
  10   3   1   89.29   15.30
  11   3   1   54.99   12.90
  11   3   1   36.60   10.90
  11   3   1   69.09   14.80
  12   3   1   50.89   14.40
   9  -4  -1  113.69   17.60
   9  -4  -1  137.69   26.70
  -9   4   1  121.59   16.40
   8  -4  -1  219.18   23.60
   8  -4  -1  242.48   34.00
  -8   4   1  257.27   23.80
  -8   4   1  206.28   28.90
   7  -4  -1   89.29   13.80
   7  -4  -1   64.09   16.80
  -7   4   1  113.09   17.50
  -7   4   1   80.89   12.80
   6  -4  -1  326.27   30.70
   6  -4  -1  308.47   36.40
  -6   4   1  331.27   32.90
  -6   4   1  410.36   31.10
   5  -4  -1  583.84   58.39
   5  -4  -1  671.73   49.80
   5  -4  -1  702.13   49.60
   5  -4  -1  609.14   52.09
  -5   4   1  624.24   51.09
  -5   4   1  665.93   54.59
  -5   4   1  657.23   50.69
   4  -4  -1  301.27   25.10
   4  -4  -1  293.67   26.70
   4  -4  -1  260.57   29.30
  -4   4   1  346.37   27.80
  -4   4   1  285.77   25.80
  -4   4   1  272.47   25.40
   3  -4  -1  510.85   49.50
   3  -4  -1  514.75   45.20
   3  -4  -1  591.24   43.70
  -3   4   1  566.04   43.60
  -3   4   1  552.44   44.90
  -3   4   1  560.14   45.60
  -3   4   1  630.44   43.30
  -3   4   1  582.54   44.20
   2  -4  -1   81.59   11.10
   2  -4  -1   76.49   10.30
   2  -4  -1   66.59   11.20
   2  -4  -1   95.19   10.60
  -2   4   1   86.79    7.60
  -2   4   1   80.99    8.30
  -2   4   1   72.09   10.20
  -2   4   1   80.39   10.70
  -2   4   1   68.49    8.90
   1  -4  -1  106.59   13.00
   1  -4  -1  140.19   12.60
   1  -4  -1  100.29   13.90
   1  -4  -1  115.89   10.80
   1  -4  -1  144.69   12.80
  -1   4   1  118.69   12.50
  -1   4   1  127.89   10.90
  -1   4   1  115.49   10.40
  -1   4   1   91.09   12.30
  -1   4   1  100.59   13.80
  -1   4   1  107.49   11.10
   0  -4  -1 2741.83  186.48
   0  -4  -1 2794.52  193.58
   0  -4  -1 2786.02  208.28
   0   4   1 2491.15  196.38
   0   4   1 2626.94  186.28
   0   4   1 3170.28  198.78
   0   4   1 2573.04  193.28
   0   4   1 2413.66  205.28
  -1  -4  -1 2047.50  150.48
  -1  -4  -1 2417.66  152.98
  -1  -4  -1 1822.72  161.18
  -1  -4  -1 2053.59  145.29
   1   4   1 2151.08  153.78
   1   4   1 2159.68  145.29
   1   4   1 2011.10  160.08
   1   4   1 2075.79  150.88
  -2  -4  -1  155.48   15.20
  -2  -4  -1  172.58   14.80
  -2  -4  -1  138.29   14.10
  -2  -4  -1  176.78   14.80
   2   4   1  196.98   15.50
   2   4   1  168.48   13.70
   2   4   1  133.99   14.60
   2   4   1  155.68   15.90
   2   4   1  169.68   14.30
   2   4   1  164.58   15.90
   2   4   1  187.78   15.70
  -3  -4  -1 2679.63  196.48
  -3  -4  -1 3238.58  197.18
  -3  -4  -1 2772.32  203.48
  -3  -4  -1 2858.71  204.68
   3   4   1 2679.83  208.18
   3   4   1 3011.20  210.38
   3   4   1 2542.85  209.68
   3   4   1 3278.27  204.48
   3   4   1 2762.92  196.28
   3   4   1 2823.92  204.08
   3   4   1 2971.50  219.78
  -4  -4  -1  693.93   53.29
  -4  -4  -1  824.22   52.59
  -4  -4  -1  744.13   55.29
  -4  -4  -1  690.83   52.09
   4   4   1  711.23   58.09
   4   4   1  756.02   51.89
   4   4   1  783.32   54.39
   4   4   1  698.13   54.99
   4   4   1  727.93   58.99
   4   4   1  721.33   54.19
  -5  -4  -1  550.74   45.30
  -5  -4  -1  552.64   40.90
  -5  -4  -1  580.74   49.70
  -5  -4  -1  653.23   41.10
  -5  -4  -1  505.95   41.00
   5   4   1  626.14   48.50
   5   4   1  523.55   42.70
   5   4   1  610.34   43.00
   5   4   1  589.94   40.60
  -6  -4  -1  592.14   42.40
  -6  -4  -1  550.84   52.49
  -6  -4  -1  626.14   50.89
  -6  -4  -1  626.74   42.50
  -6  -4  -1  630.04   49.00
   6   4   1  613.74   51.29
   6   4   1  615.34   44.40
   6   4   1  592.34   44.40
  -7  -4  -1  295.47   29.00
  -7  -4  -1  290.17   31.30
   7   4   1  329.77   23.60
   7   4   1  296.97   30.10
   7   4   1  322.37   23.50
  -8  -4  -1  358.36   38.10
   8   4   1  414.66   37.10
  -9  -4  -1  300.37   33.60
   9   4   1  311.47   31.50
  10   4   1  133.39   20.00
  10   4   1  115.69   18.60
  11   4   1   39.50   12.10
  11   4   1   64.39   14.10
  11   4   1   75.99   14.90
  11   4   1   94.89   16.30
  11   4   1   74.69   14.90
  12   4   1  113.79   19.30
  12   4   1   73.59   16.20
  12   4   1   97.49   17.50
  12   4   1   97.49   17.80
   8  -5  -1  174.78   29.50
   8  -5  -1  169.98   22.20
  -8   5   1  176.28   21.60
   7  -5  -1  423.46   41.00
   7  -5  -1  439.06   48.70
  -7   5   1  473.35   40.40
  -7   5   1  540.95   45.00
   6  -5  -1   64.19   13.10
   6  -5  -1   73.79   16.70
  -6   5   1   96.89   14.60
  -6   5   1  115.99   16.50
   5  -5  -1  159.98   23.50
   5  -5  -1  151.48   19.90
   5  -5  -1  156.18   18.30
  -5   5   1  150.28   19.00
  -5   5   1  170.78   17.60
  -5   5   1  170.58   20.50
   4  -5  -1  110.49   13.90
   4  -5  -1   84.19   15.80
   4  -5  -1   87.89   14.10
  -4   5   1  106.69   13.70
  -4   5   1   93.49   13.20
  -4   5   1   96.19   13.90
   3  -5  -1   19.40    8.20
   3  -5  -1   35.90    8.60
   3  -5  -1   40.00    8.20
  -3   5   1   43.10    7.50
  -3   5   1   35.90    8.20
  -3   5   1   33.40    7.80
  -3   5   1   36.80    5.80
  -3   5   1   50.29    6.10
   2  -5  -1  484.05   46.60
   2  -5  -1  667.43   51.89
   2  -5  -1  637.14   46.00
  -2   5   1  513.35   45.40
  -2   5   1  632.44   46.00
  -2   5   1  567.14   51.29
  -2   5   1  623.14   47.50
  -2   5   1  559.64   45.00
   1  -5  -1  345.57   32.10
   1  -5  -1  360.36   33.70
   1  -5  -1  360.66   30.40
  -1   5   1  362.96   31.60
  -1   5   1  355.36   33.70
  -1   5   1  343.67   30.30
  -1   5   1  389.86   29.10
  -1   5   1  393.06   30.40
   0  -5  -1 1083.79   83.39
   0  -5  -1 1097.49   80.39
   0  -5  -1 1110.99   88.99
   0   5   1 1061.69   83.39
   0   5   1 1141.89   89.19
   0   5   1 1079.49   80.19
   0   5   1 1192.68   84.09
  -1  -5  -1 1096.99   86.09
  -1  -5  -1 1246.38   80.49
  -1  -5  -1 1044.50   80.79
  -1  -5  -1 1006.30   78.39
   1   5   1 1084.79   78.09
   1   5   1  991.40   81.89
   1   5   1 1049.00   86.29
   1   5   1 1100.29   81.39
  -2  -5  -1  837.62   62.59
  -2  -5  -1  765.32   65.99
  -2  -5  -1  955.70   60.79
  -2  -5  -1  855.61   60.89
   2   5   1  746.93   62.59
   2   5   1  838.02   61.89
   2   5   1  885.31   64.79
   2   5   1  814.12   60.29
   2   5   1  701.93   66.19
  -3  -5  -1  101.89   11.40
  -3  -5  -1   98.69   10.20
  -3  -5  -1   89.49   10.90
   3   5   1  108.19    9.80
   3   5   1   89.29   11.30
   3   5   1  111.29   11.00
   3   5   1   69.89   11.40
   3   5   1   76.39   11.90
   3   5   1   98.89    9.90
  -4  -5  -1 1009.80   74.59
  -4  -5  -1 1021.50   75.29
  -4  -5  -1  946.81   72.39
  -4  -5  -1 1124.59   73.09
   4   5   1 1155.58   75.79
   4   5   1 1050.79   75.09
   4   5   1  975.90   80.99
   4   5   1 1032.20   79.79
   4   5   1  949.90   75.19
   4   5   1  944.71   71.89
  -5  -5  -1  963.50   60.59
  -5  -5  -1  955.70   65.19
  -5  -5  -1  685.13   69.09
  -5  -5  -1  775.22   59.89
  -5  -5  -1  852.01   63.99
   5   5   1  816.32   67.79
   5   5   1  836.62   62.49
   5   5   1  901.01   62.59
   5   5   1  821.62   63.29
   5   5   1  871.51   59.69
   5   5   1  704.23   67.69
  -6  -5  -1  230.08   19.10
  -6  -5  -1  240.78   22.60
  -6  -5  -1  197.88   24.70
   6   5   1  233.58   24.20
   6   5   1  257.07   18.40
   6   5   1  228.38   20.10
   6   5   1  243.68   25.20
   6   5   1  253.07   20.20
   6   5   1  295.77   22.10
  -7  -5  -1  337.87   31.60
  -7  -5  -1  359.16   26.10
  -7  -5  -1  340.07   35.20
   7   5   1  325.57   33.30
   7   5   1  373.16   27.80
   7   5   1  314.17   33.30
   7   5   1  407.56   31.40
  -8  -5  -1  297.07   27.00
  -8  -5  -1  250.77   28.60
   8   5   1  244.68   29.20
   8   5   1  249.58   26.80
   8   5   1  253.97   24.40
   8   5   1  250.67   19.90
  -9  -5  -1  389.56   39.10
   9   5   1  381.46   36.10
   9   5   1  337.57   32.90
   9   5   1  353.36   35.60
 -10  -5  -1  171.08   26.10
  10   5   1  158.08   22.90
  10   5   1  187.68   22.60
  10   5   1  155.58   23.20
  11   5   1  139.69   19.60
  11   5   1  105.19   18.90
  11   5   1  100.29   18.60
   8  -6  -1   22.30   14.00
   8  -6  -1    6.50    8.00
  -8   6   1   25.60    9.10
   7  -6  -1  141.49   21.20
   7  -6  -1   94.79   23.10
  -7   6   1  163.08   21.50
  -7   6   1  210.98   24.60
   6  -6  -1  147.39   24.90
   6  -6  -1  124.39   20.00
  -6   6   1  178.28   22.00
  -6   6   1  151.28   20.60
   5  -6  -1  195.88   21.80
   5  -6  -1  153.98   22.10
   5  -6  -1  163.58   25.60
  -5   6   1  177.08   22.10
  -5   6   1  192.78   22.30
  -5   6   1  193.18   20.50
   4  -6  -1  142.79   21.70
   4  -6  -1  143.99   19.80
   4  -6  -1  150.88   18.70
  -4   6   1  147.29   18.70
  -4   6   1  130.19   17.90
  -4   6   1  161.28   16.80
   3  -6  -1  359.46   31.50
   3  -6  -1  292.37   32.20
   3  -6  -1  305.77   35.00
  -3   6   1  376.16   32.80
  -3   6   1  367.26   29.20
  -3   6   1  446.76   31.70
  -3   6   1  323.27   31.80
   2  -6  -1  341.67   30.90
   2  -6  -1  343.87   32.80
   2  -6  -1  355.16   34.80
  -2   6   1  418.96   33.30
  -2   6   1  295.37   34.00
  -2   6   1  366.26   29.50
  -2   6   1  366.66   29.50
  -2   6   1  358.06   31.70
   1  -6  -1  348.47   30.90
   1  -6  -1  346.07   32.30
   1  -6  -1  324.97   33.50
  -1   6   1  387.26   28.80
  -1   6   1  324.77   34.10
  -1   6   1  350.66   32.10
  -1   6   1  373.86   30.40
  -1   6   1  383.96   31.60
   0  -6  -1 1093.49   83.09
   0  -6  -1  939.31   77.49
   0  -6  -1  996.60   75.19
   0   6   1 1097.09   78.09
   0   6   1 1066.09   78.39
   0   6   1 1004.40   74.99
   0   6   1  891.41   82.09
  -1  -6  -1  899.41   70.09
  -1  -6  -1 1001.00   72.99
  -1  -6  -1  995.80   76.69
  -1  -6  -1 1083.99   71.09
   1   6   1  891.41   69.69
   1   6   1  918.31   73.19
   1   6   1  804.52   72.19
   1   6   1  911.11   77.59
  -2  -6  -1 1806.52  120.99
  -2  -6  -1 1502.25  116.69
  -2  -6  -1 1732.73  119.69
  -2  -6  -1 1508.95  127.69
   2   6   1 1726.83  120.69
   2   6   1 1521.45  128.29
   2   6   1 1570.54  123.19
   2   6   1 1750.32  121.69
   2   6   1 1610.74  116.09
  -3  -6  -1  600.34   46.20
  -3  -6  -1  588.54   45.30
   3   6   1  539.75   49.70
   3   6   1  617.74   44.80
   3   6   1  564.04   47.30
   3   6   1  641.24   45.70
   3   6   1  540.95   48.30
  -4  -6  -1  134.89   13.10
  -4  -6  -1  131.79   13.20
   4   6   1  106.19   15.90
   4   6   1  138.59   14.10
   4   6   1  125.29   12.50
   4   6   1  125.89   16.30
  -5  -6  -1  196.58   18.90
  -5  -6  -1  243.88   20.10
  -5  -6  -1  234.18   19.50
  -5  -6  -1  225.68   19.10
   5   6   1  196.18   19.80
   5   6   1  212.68   23.30
   5   6   1  191.58   22.30
   5   6   1  233.18   20.10
   5   6   1  250.47   18.10
   5   6   1  211.38   18.60
  -6  -6  -1  624.44   62.69
  -6  -6  -1  715.53   53.09
  -6  -6  -1  769.02   57.19
   6   6   1  708.83   61.59
   6   6   1  777.12   55.69
   6   6   1  746.23   52.89
   6   6   1  624.44   60.19
   6   6   1  786.92   55.89
  -7  -6  -1  270.97   30.90
  -7  -6  -1  288.67   23.20
  -7  -6  -1  298.67   27.30
   7   6   1  313.17   25.70
   7   6   1  285.57   30.20
   7   6   1  314.67   30.50
   7   6   1  285.67   24.40
  -8  -6  -1  242.98   29.30
  -8  -6  -1  217.58   23.00
  -8  -6  -1  210.08   17.10
   8   6   1  187.78   26.20
   8   6   1  241.88   21.60
   8   6   1  249.08   25.50
   8   6   1  216.28   18.80
  -9  -6  -1  211.28   28.20
   9   6   1  189.28   20.00
   9   6   1  191.08   24.70
   9   6   1  164.68   24.40
 -10  -6  -1   73.59   16.90
  10   6   1   48.90   12.70
  10   6   1   46.00   12.90
 -11  -6  -1   62.09   17.90
  11   6   1  106.29   17.60
  11   6   1   80.29   17.10
   7  -7  -1    5.90    8.50
   7  -7  -1   16.00   14.10
  -7   7   1    9.70    8.10
   6  -7  -1   29.90   14.40
   6  -7  -1   47.90   12.90
  -6   7   1   46.50   12.10
   5  -7  -1  277.77   34.30
   5  -7  -1  200.98   27.20
  -5   7   1  232.48   27.90
   4  -7  -1  139.89   21.80
   4  -7  -1  180.08   25.50
   4  -7  -1  180.08   21.60
  -4   7   1  194.78   22.80
  -4   7   1  153.88   21.60
   3  -7  -1  363.26   37.40
   3  -7  -1  326.27   32.20
   3  -7  -1  362.96   35.30
  -3   7   1  339.87   29.60
  -3   7   1  356.86   33.80
  -3   7   1  377.06   34.10
  -3   7   1  400.66   31.60
   2  -7  -1  487.75   41.80
   2  -7  -1  514.25   44.40
   2  -7  -1  497.45   46.60
  -2   7   1  469.45   42.00
  -2   7   1  472.65   39.70
  -2   7   1  477.55   43.00
  -2   7   1  468.05   46.70
  -2   7   1  545.25   39.90
   1  -7  -1  560.24   49.10
   1  -7  -1  623.24   52.09
   1  -7  -1  630.24   54.59
  -1   7   1  574.94   50.99
  -1   7   1  635.14   49.40
  -1   7   1  643.84   47.20
  -1   7   1  585.34   49.70
   0  -7  -1  271.97   27.40
   0  -7  -1  300.57   29.40
   0  -7  -1  310.97   29.00
   0   7   1  272.37   27.10
   0   7   1  277.57   28.30
   0   7   1  365.96   28.20
   0   7   1  273.67   30.20
   0   7   1  300.77   23.50
  -1  -7  -1  950.30   74.29
  -1  -7  -1  972.00   68.19
  -1  -7  -1  863.81   68.49
  -1  -7  -1  907.01   70.89
   1   7   1  938.31   71.79
   1   7   1  724.23   74.29
   1   7   1  970.50   68.89
   1   7   1  872.41   70.89
  -2  -7  -1  776.02   55.99
  -2  -7  -1  848.82   60.39
  -2  -7  -1  715.03   61.49
  -2  -7  -1  763.32   59.09
   2   7   1  757.22   57.59
   2   7   1  775.42   56.59
   2   7   1  668.03   59.69
   2   7   1  729.43   60.49
   2   7   1  735.83   63.99
  -3  -7  -1  842.32   61.49
  -3  -7  -1  825.82   62.49
  -3  -7  -1  794.92   65.19
   3   7   1  717.93   66.89
   3   7   1  703.03   64.19
   3   7   1  842.92   63.79
   3   7   1  812.52   61.09
   3   7   1  900.01   60.99
  -4  -7  -1 1092.99   80.19
  -4  -7  -1 1021.70   78.09
   4   7   1 1048.20   81.19
   4   7   1 1128.99   87.69
   4   7   1  952.00   83.99
   4   7   1 1144.49   77.79
  -5  -7  -1  126.59   12.80
  -5  -7  -1  149.29   13.90
  -5  -7  -1  120.19   14.60
   5   7   1  135.49   18.30
   5   7   1  112.79   15.10
   5   7   1  122.59   14.00
   5   7   1  111.29   16.80
  -6  -7  -1  446.06   34.60
  -6  -7  -1  378.86   39.90
  -6  -7  -1  410.96   32.90
   6   7   1  384.36   38.60
   6   7   1  391.16   38.50
   6   7   1  429.96   34.60
  -7  -7  -1  291.77   25.10
  -7  -7  -1  231.98   30.70
  -7  -7  -1  256.77   22.10
   7   7   1  243.18   22.90
   7   7   1  282.97   32.10
   7   7   1  265.57   28.40
  -8  -7  -1  189.48   22.30
  -8  -7  -1  186.18   15.90
  -8  -7  -1  171.38   26.00
   8   7   1  163.68   16.80
   8   7   1  199.78   24.50
   8   7   1  180.08   25.00
  -9  -7  -1  115.69   20.80
   9   7   1  128.09   19.70
   9   7   1  115.89   12.80
   9   7   1   68.49   16.40
 -10  -7  -1  224.78   32.50
  10   7   1  209.08   29.90
  10   7   1  251.27   30.60
 -11  -7  -1   38.80   14.50
  11   7   1   52.09   14.50
  11   7   1   45.10   13.20
   6  -8  -1   22.70   14.70
   6  -8  -1   22.80   11.60
  -6   8   1   32.60   11.60
   5  -8  -1  102.69   19.90
   5  -8  -1  107.59   22.10
  -5   8   1  122.09   20.50
   4  -8  -1  149.19   23.50
   4  -8  -1  160.48   25.70
   4  -8  -1  180.48   22.60
  -4   8   1  146.49   22.10
  -4   8   1  173.98   23.00
   3  -8  -1  131.79   22.20
   3  -8  -1  145.69   20.20
   3  -8  -1  116.49   20.20
  -3   8   1  172.68   22.00
  -3   8   1  133.39   19.90
   2  -8  -1  111.99   18.70
   2  -8  -1   94.59   17.60
   2  -8  -1  130.59   18.10
  -2   8   1  123.39   18.90
  -2   8   1   82.29   17.40
  -2   8   1  123.09   18.70
  -2   8   1   97.29   12.90
   1  -8  -1  641.44   51.69
   1  -8  -1  562.14   48.40
   1  -8  -1  579.04   52.59
  -1   8   1  642.84   50.09
  -1   8   1  588.34   50.29
  -1   8   1  618.54   47.50
  -1   8   1  418.06   50.99
   0  -8  -1  297.57   28.90
   0  -8  -1  284.87   29.50
   0  -8  -1  321.97   29.90
   0   8   1  267.07   31.20
   0   8   1  290.57   27.40
   0   8   1  281.17   28.40
   0   8   1  291.07   29.80
  -1  -8  -1  270.77   26.20
  -1  -8  -1  274.97   26.80
  -1  -8  -1  298.97   27.80
   1   8   1  254.67   27.00
   1   8   1  286.57   26.10
   1   8   1  216.58   26.40
   1   8   1  237.18   28.10
  -2  -8  -1  419.46   36.20
  -2  -8  -1  397.16   35.60
  -2  -8  -1  428.76   36.20
   2   8   1  421.36   35.10
   2   8   1  414.16   37.10
   2   8   1  335.67   37.80
   2   8   1  400.96   36.20
  -3  -8  -1  276.67   25.40
  -3  -8  -1  275.37   25.90
  -3  -8  -1  258.27   25.80
   3   8   1  239.88   26.20
   3   8   1  272.17   25.30
   3   8   1  301.37   29.60
   3   8   1  269.77   27.10
  -4  -8  -1  588.54   47.50
  -4  -8  -1  606.44   47.10
   4   8   1  520.25   45.20
   4   8   1  580.34   48.80
   4   8   1  609.34   51.09
   4   8   1  590.54   52.39
  -5  -8  -1  319.77   24.90
  -5  -8  -1  334.77   26.90
  -5  -8  -1  242.48   25.60
   5   8   1  279.97   30.20
   5   8   1  290.47   30.90
   5   8   1  276.87   25.40
   5   8   1  291.07   27.70
  -6  -8  -1  247.58   19.30
  -6  -8  -1  183.28   18.60
   6   8   1  179.48   25.30
   6   8   1  166.88   23.40
   6   8   1  147.29   20.00
  -7  -8  -1  163.08   17.10
  -7  -8  -1  151.98   23.60
  -7  -8  -1  174.98   16.60
   7   8   1  156.08   22.50
   7   8   1  157.18   18.60
   7   8   1  154.68   23.50
  -8  -8  -1  408.56   30.50
  -8  -8  -1  355.96   39.70
  -8  -8  -1  373.46   33.40
   8   8   1  295.07   38.90
   8   8   1  358.46   31.50
   8   8   1  381.66   38.20
  -9  -8  -1   46.50   14.00
  -9  -8  -1   59.79    8.30
   9   8   1   47.60   13.20
   9   8   1   49.60   14.30
   9   8   1   63.79   10.00
 -10  -8  -1  101.09   21.00
  10   8   1   83.49   18.60
  10   8   1  109.09   19.10
   5  -9  -1   31.00   15.10
   5  -9  -1   30.10   12.40
  -5   9   1   84.59   17.40
   4  -9  -1  180.88   27.10
   4  -9  -1  127.99   25.50
   4  -9  -1  219.08   26.60
  -4   9   1  214.88   27.90
   3  -9  -1  204.38   29.30
   3  -9  -1  193.08   25.70
   3  -9  -1  163.28   26.10
  -3   9   1  205.78   26.60
  -3   9   1  205.58   26.80
   2  -9  -1   86.89   17.50
   2  -9  -1   97.69   17.20
   2  -9  -1   62.09   15.50
  -2   9   1   69.99   16.10
  -2   9   1   57.29   14.20
  -2   9   1   99.89   17.20
   1  -9  -1  101.89   16.20
   1  -9  -1   78.39   15.70
   1  -9  -1   76.99   15.80
  -1   9   1   60.49   14.50
  -1   9   1  103.09   19.10
  -1   9   1   91.69   13.30
  -1   9   1   55.19   14.20
   0  -9  -1  308.67   30.30
   0  -9  -1  291.57   30.50
   0  -9  -1  247.88   30.70
   0   9   1  252.37   33.50
   0   9   1  274.47   32.60
   0   9   1  305.07   28.00
   0   9   1  284.37   31.90
  -1  -9  -1  199.08   24.40
  -1  -9  -1  183.18   23.70
  -1  -9  -1  180.68   20.30
   1   9   1  173.58   25.00
   1   9   1  168.38   22.40
   1   9   1  143.89   22.10
   1   9   1  177.88   21.60
  -2  -9  -1  212.78   21.90
  -2  -9  -1  244.28   26.80
  -2  -9  -1  239.88   24.30
   2   9   1  200.18   27.10
   2   9   1  202.78   26.00
   2   9   1  186.68   24.00
   2   9   1  217.88   23.60
  -3  -9  -1   91.19   13.10
  -3  -9  -1  100.39   15.60
  -3  -9  -1   96.09   15.70
   3   9   1  116.69   16.90
   3   9   1   92.49   16.00
   3   9   1   94.29   17.50
   3   9   1   82.19   14.30
  -4  -9  -1  107.99   15.90
  -4  -9  -1  114.99   15.60
   4   9   1   91.29   16.00
   4   9   1   84.79   16.70
   4   9   1   73.69   13.30
   4   9   1  121.69   17.60
  -5  -9  -1  157.78   19.40
   5   9   1  155.38   22.10
   5   9   1  130.79   19.00
   5   9   1  157.78   22.70
  -6  -9  -1  131.99   17.40
   6   9   1  147.19   19.60
   6   9   1  145.29   22.00
   6   9   1  169.58   23.30
  -7  -9  -1   86.29   18.20
  -7  -9  -1  114.39   14.70
   7   9   1  162.68   22.50
   7   9   1   98.79   14.90
   7   9   1   76.49   17.30
  -8  -9  -1  156.08   25.80
  -8  -9  -1  144.99   17.40
   8   9   1  153.08   24.00
   8   9   1  148.89   23.60
   8   9   1  150.98   18.90
  -9  -9  -1   64.39    9.90
  -9  -9  -1   76.59   19.20
   9   9   1   90.69   18.50
   9   9   1   53.29   15.50
   9   9   1   53.69   10.70
 -10  -9  -1   15.00   10.50
  10   9   1   17.00   11.60
  10   9   1   14.30   10.30
   3 -10  -1  155.08   26.00
   3 -10  -1  166.58   24.30
   3 -10  -1  138.09   25.20
  -3  10   1  120.39   23.00
  -3  10   1  200.58   26.40
   2 -10  -1  276.77   35.60
   2 -10  -1  306.97   31.70
   2 -10  -1  251.07   32.10
  -2  10   1  234.18   31.50
  -2  10   1  239.58   32.10
   1 -10  -1   30.60   11.90
   1 -10  -1   68.09   16.00
   1 -10  -1   50.99   12.90
  -1  10   1   36.60   13.20
  -1  10   1   51.99   13.90
  -1  10   1   43.30   13.60
   0 -10  -1  125.59   20.90
   0 -10  -1  142.39   21.80
   0 -10  -1  130.39   19.10
   0  10   1   97.69   20.60
   0  10   1  100.19   18.60
   0  10   1  119.29   17.00
   0  10   1  140.49   22.40
  -1 -10  -1   50.79   12.70
  -1 -10  -1   81.39   16.20
  -1 -10  -1   46.50   10.60
   1  10   1   86.19   15.90
   1  10   1   35.20   12.80
   1  10   1   51.19   11.30
   1  10   1   80.09   16.50
  -2 -10  -1  186.88   23.50
  -2 -10  -1  147.89   19.20
  -2 -10  -1  186.08   24.20
   2  10   1  133.09   19.80
   2  10   1  146.39   24.30
   2  10   1  129.49   21.80
   2  10   1  149.49   21.40
  -3 -10  -1  182.08   25.10
  -3 -10  -1  242.58   27.40
   3  10   1  168.38   26.90
   3  10   1  226.88   26.10
   3  10   1  252.27   28.30
   3  10   1  199.98   26.80
  -4 -10  -1  132.19   19.70
   4  10   1  184.08   23.60
   4  10   1  104.09   18.70
   4  10   1  142.09   22.80
  -5 -10  -1  220.38   26.00
   5  10   1  243.48   30.10
   5  10   1  260.87   32.30
   5  10   1  211.68   27.40
  -6 -10  -1  123.59   17.50
   6  10   1  112.29   20.70
   6  10   1  101.59   19.90
   6  10   1  131.99   19.30
  -7 -10  -1   28.80   12.40
  -7 -10  -1   36.60    9.20
   7  10   1   37.60   12.60
   7  10   1   27.60    9.30
   7  10   1   45.80   14.10
  -8 -10  -1   -0.20    7.60
  -8 -10  -1   14.40    6.10
   8  10   1   15.90   10.70
   8  10   1   27.40   12.70
   8  10   1    8.80    6.60
  -9 -10  -1   73.59   19.10
  -9 -10  -1   59.79   10.60
   9  10   1  102.39   20.60
   9  10   1   67.49   16.70
   9  10   1   66.19   12.70
   1 -11  -1   72.89   17.50
   1 -11  -1   33.10   14.60
   1 -11  -1   65.69   15.70
  -1  11   1   66.99   16.90
  -1  11   1   85.69   18.10
  -1  11   1   46.20   16.40
   0 -11  -1   52.99   15.50
   0 -11  -1   67.99   16.20
   0  11   1   65.79   16.70
   0  11   1   49.60   14.30
   0  11   1   76.09   18.20
  -1 -11  -1   85.99   18.80
  -1 -11  -1   96.59   18.20
   1  11   1   87.19   19.30
   1  11   1  124.29   18.00
   1  11   1   70.89   17.00
   1  11   1   80.49   17.80
  -2 -11  -1  105.29   19.40
  -2 -11  -1  120.29   19.30
   2  11   1  102.39   20.30
   2  11   1   74.29   15.20
   2  11   1   96.79   18.00
   2  11   1   89.29   18.60
  -3 -11  -1  182.48   25.30
   3  11   1  156.08   25.40
   3  11   1  187.88   25.30
   3  11   1  193.18   25.20
   3  11   1  186.58   28.50
  -4 -11  -1  107.89   19.50
   4  11   1  162.68   23.60
   4  11   1  114.49   20.60
   4  11   1  163.08   25.90
  -5 -11  -1  127.19   19.40
   5  11   1  102.09   19.00
   5  11   1  117.49   21.90
   5  11   1   71.49   16.40
  -6 -11  -1   81.89   15.20
   6  11   1   96.89   20.10
   6  11   1   96.59   17.30
   6  11   1   84.19   17.70
  -7 -11  -1   80.09   19.80
  -7 -11  -1  115.59   17.40
   7  11   1   80.89   18.70
   7  11   1  115.39   22.40
   5  10  -2   99.49   21.70
   5  10  -2  101.09   18.00
  -5 -10   2  104.59   18.50
   4  10  -2   84.39   17.80
   4  10  -2   89.59   20.40
   4  10  -2  127.99   20.10
  -4 -10   2   87.29   17.00
   3  10  -2   24.10   11.00
   3  10  -2   19.20    9.60
   3  10  -2   41.50   14.70
  -3 -10   2   36.90   12.10
   2  10  -2   22.70   12.60
   2  10  -2   33.00   12.70
   2  10  -2   30.70   12.40
   2  10  -2   15.50    7.90
  -2 -10   2   39.20   13.10
   1  10  -2  148.39   23.30
   1  10  -2  135.19   24.90
   1  10  -2  149.09   25.40
  -1 -10   2  172.78   25.50
  -1 -10   2  156.78   24.80
   0  10  -2   24.70   11.30
   0  10  -2   11.30   10.20
   0  10  -2    1.80   10.00
   0 -10   2   14.70    9.30
   0 -10   2    9.60    9.20
  -1  10  -2  100.39   19.50
  -1  10  -2   28.20   12.70
   1 -10   2   87.29   19.20
   1 -10   2   88.39   18.70
   7   9  -2  113.79   22.10
   7   9  -2  128.09   18.90
   7   9  -2  152.28   25.80
  -7  -9   2  122.59   24.10
  -7  -9   2  127.59   17.90
   6   9  -2  157.98   26.10
   6   9  -2  109.89   18.80
   6   9  -2  161.38   24.60
  -6  -9   2  140.29   24.70
  -6  -9   2  171.28   21.30
   5   9  -2   95.99   20.10
   5   9  -2  116.59   18.10
   5   9  -2  107.49   19.20
  -5  -9   2   77.79   14.70
   4   9  -2   67.29   14.50
   4   9  -2   60.09   15.60
   4   9  -2   64.39   13.70
  -4  -9   2   70.09   13.90
   3   9  -2  133.99   21.90
   3   9  -2  150.38   25.20
   3   9  -2  165.58   22.80
  -3  -9   2  163.08   22.30
   2   9  -2   77.39   16.10
   2   9  -2   73.59   14.70
   2   9  -2   43.80   14.80
   2   9  -2   38.80   10.70
  -2  -9   2   80.49   14.60
  -2  -9   2   57.99   13.70
   1   9  -2  211.08   28.40
   1   9  -2  268.87   26.70
   1   9  -2  245.48   34.30
   1   9  -2  239.58   31.20
  -1  -9   2  294.97   32.60
  -1  -9   2  302.47   33.10
   0   9  -2  300.07   34.50
   0   9  -2  268.27   36.70
   0   9  -2  290.07   35.40
   0  -9   2  308.97   35.50
   0  -9   2  345.27   33.90
  -1   9  -2  108.29   20.80
  -1   9  -2  163.18   23.90
  -1   9  -2  162.18   25.40
   1  -9   2  152.98   23.60
   1  -9   2  121.49   21.00
  -2   9  -2  142.39   22.80
  -2   9  -2   78.09   18.80
  -2   9  -2  111.89   20.40
   2  -9   2  126.59   21.40
   2  -9   2  109.09   20.80
  -3   9  -2   92.59   19.60
  -3   9  -2   94.69   19.50
  -3   9  -2   84.69   18.00
   3  -9   2   66.69   16.80
   3  -9   2   60.79   17.30
   8   8  -2   76.29   13.40
   8   8  -2   48.90   14.70
   8   8  -2   98.09   20.50
  -8  -8   2   90.89   12.40
  -8  -8   2   59.19   13.10
  -8  -8   2   72.59   17.80
   7   8  -2   82.19   19.20
   7   8  -2   88.29   18.50
   7   8  -2  100.89   15.60
  -7  -8   2   90.19   19.60
  -7  -8   2  100.19   14.80
   6   8  -2   94.99   19.30
   6   8  -2   83.79   16.90
   6   8  -2   78.99   14.10
  -6  -8   2   64.69   12.20
  -6  -8   2   80.39   17.50
   5   8  -2  185.68   22.00
   5   8  -2  127.59   22.10
   5   8  -2  146.39   22.10
  -5  -8   2  149.79   23.70
  -5  -8   2  133.99   18.90
   4   8  -2  318.27   31.60
   4   8  -2  270.87   34.10
   4   8  -2  282.77   29.20
  -4  -8   2  279.57   28.10
   3   8  -2  272.17   31.30
   3   8  -2  330.97   30.10
   3   8  -2  277.37   35.90
   3   8  -2  303.87   32.70
  -3  -8   2  361.56   31.60
  -3  -8   2  363.26   31.90
   2   8  -2  246.98   25.10
   2   8  -2  241.58   27.20
   2   8  -2  178.78   25.60
   2   8  -2  195.18   28.00
  -2  -8   2  270.97   25.60
  -2  -8   2  221.68   26.90
   1   8  -2  193.18   23.30
   1   8  -2  132.39   21.30
   1   8  -2  137.29   23.60
   1   8  -2  188.08   21.50
  -1  -8   2  197.08   24.10
  -1  -8   2  169.88   22.50
   0   8  -2  320.27   33.50
   0   8  -2  288.57   37.20
   0   8  -2  319.37   32.30
   0   8  -2  351.46   30.50
   0  -8   2  360.76   36.00
   0  -8   2  302.57   34.60
  -1   8  -2  485.75   42.80
  -1   8  -2  439.26   46.10
  -1   8  -2  441.66   43.20
   1  -8   2  482.55   44.20
   1  -8   2  451.15   42.20
   1  -8   2  465.75   42.60
  -2   8  -2  180.78   25.40
  -2   8  -2  181.08   27.30
  -2   8  -2  221.68   27.30
   2  -8   2  186.18   25.20
   2  -8   2  172.58   26.00
   2  -8   2  223.68   26.30
  -3   8  -2   89.69   17.00
  -3   8  -2   81.69   18.40
  -3   8  -2  100.09   18.50
   3  -8   2  103.39   19.00
   3  -8   2   84.89   16.90
   3  -8   2  103.49   18.30
  -4   8  -2   41.30   13.00
  -4   8  -2   49.90   14.30
   4  -8   2   65.19   15.40
   4  -8   2   68.99   16.10
   4  -8   2   83.99   17.20
  -5   8  -2   65.29   16.00
   5  -8   2   87.59   18.40
   5  -8   2   33.70   13.40
   9   7  -2  102.19   20.50
  -9  -7   2  102.19   18.40
  -9  -7   2   62.99   18.80
   8   7  -2   57.99   10.60
   8   7  -2   78.39   17.30
  -8  -7   2   50.49   15.30
  -8  -7   2   43.20   12.10
  -8  -7   2   66.19    9.70
   7   7  -2  119.59   15.70
   7   7  -2  104.79   19.70
  -7  -7   2  100.49   13.60
  -7  -7   2  106.39   21.10
   6   7  -2  174.68   25.80
   6   7  -2  196.28   20.20
  -6  -7   2  178.58   20.20
  -6  -7   2  159.28   25.10
   5   7  -2  176.48   16.70
   5   7  -2  132.49   18.00
   5   7  -2  125.19   21.40
  -5  -7   2  123.39   17.10
  -5  -7   2  192.88   24.40
   4   7  -2  251.37   25.70
   4   7  -2  239.68   23.20
   4   7  -2  286.27   30.10
   4   7  -2  282.57   24.50
  -4  -7   2  237.78   24.00
  -4  -7   2  263.87   25.10
   3   7  -2  505.65   44.80
   3   7  -2  530.45   41.50
   3   7  -2  460.35   47.40
   3   7  -2  579.04   41.70
   3   7  -2  409.46   42.00
  -3  -7   2  469.85   41.60
  -3  -7   2  482.55   41.60
   2   7  -2  378.46   41.60
   2   7  -2  405.46   39.00
   2   7  -2  456.55   39.30
   2   7  -2  482.05   38.10
  -2  -7   2  493.35   39.20
  -2  -7   2  382.86   37.20
   1   7  -2  196.88   20.10
   1   7  -2  232.28   24.10
   1   7  -2  191.38   24.90
   1   7  -2  169.08   22.50
  -1  -7   2  171.88   17.20
  -1  -7   2  193.08   22.90
  -1  -7   2  175.68   22.50
   0   7  -2  144.09   20.80
   0   7  -2  151.68   16.80
   0   7  -2  165.88   22.80
   0   7  -2  160.88   21.10
   0  -7   2  183.58   22.70
   0  -7   2  128.19   19.60
   0  -7   2  175.78   17.40
  -1   7  -2   92.39   16.80
  -1   7  -2  103.49   17.30
  -1   7  -2   89.39   17.20
  -1   7  -2  118.29   14.00
   1  -7   2  127.09   19.00
   1  -7   2   97.39   16.60
   1  -7   2  135.89   17.20
  -2   7  -2  230.88   27.30
  -2   7  -2  226.98   27.30
  -2   7  -2  217.18   29.00
   2  -7   2  210.88   27.40
   2  -7   2  227.48   26.70
   2  -7   2  239.78   25.30
  -3   7  -2  240.48   28.00
  -3   7  -2  214.58   28.40
  -3   7  -2  241.58   28.00
   3  -7   2  216.18   27.10
   3  -7   2  243.78   27.40
   3  -7   2  165.68   25.50
  -4   7  -2   90.09   17.30
  -4   7  -2   69.49   14.40
  -4   7  -2   97.29   17.60
  -4   7  -2   95.99   15.10
   4  -7   2   87.39   15.40
   4  -7   2   89.99   16.80
   4  -7   2   82.79   16.10
  -5   7  -2   98.39   19.50
   5  -7   2  159.08   24.00
   5  -7   2  203.58   24.10
   5  -7   2  142.49   23.10
  -6   7  -2   40.60   12.50
   6  -7   2   45.50   14.50
   6  -7   2   50.69   13.60
  10   6  -2   69.79   17.10
 -10  -6   2   79.19   17.20
 -10  -6   2   42.00   16.40
   9   6  -2  108.49   20.50
  -9  -6   2   87.49   17.40
  -9  -6   2  122.29   23.10
   8   6  -2  121.69   17.50
   8   6  -2  126.29   21.20
   8   6  -2  103.49   13.40
  -8  -6   2   88.19   18.90
  -8  -6   2   97.29   11.70
  -8  -6   2  131.59   19.80
   7   6  -2  307.57   34.10
   7   6  -2  304.67   28.50
   7   6  -2  298.77   26.80
  -7  -6   2  245.68   34.00
  -7  -6   2  320.07   25.50
   6   6  -2  285.87   25.20
   6   6  -2  238.78   23.90
   6   6  -2  277.37   30.30
  -6  -6   2  262.87   23.10
  -6  -6   2  243.48   31.70
   5   6  -2  554.04   48.20
   5   6  -2  676.13   49.20
   5   6  -2  546.65   53.99
  -5  -6   2  568.64   54.59
  -5  -6   2  631.54   47.10
   4   6  -2  257.77   24.50
   4   6  -2  262.47   23.40
   4   6  -2  262.77   23.10
   4   6  -2  226.88   29.00
  -4  -6   2  272.87   23.60
  -4  -6   2  236.08   23.30
   3   6  -2  301.17   27.00
   3   6  -2  344.17   27.30
   3   6  -2  277.17   31.10
   3   6  -2  297.67   28.50
  -3  -6   2  310.57   27.50
  -3  -6   2  291.97   27.20
   2   6  -2  730.73   52.59
   2   6  -2  691.73   54.89
   2   6  -2  662.73   53.29
   2   6  -2  585.74   57.99
  -2  -6   2  650.23   52.49
  -2  -6   2  694.43   53.99
   1   6  -2  307.17   26.60
   1   6  -2  267.57   27.00
   1   6  -2  289.97   29.60
   1   6  -2  288.97   26.40
  -1  -6   2  278.57   26.70
  -1  -6   2  274.47   26.40
  -1  -6   2  271.17   23.90
   0   6  -2  182.58   18.20
   0   6  -2  198.78   21.80
   0   6  -2  181.88   22.30
   0   6  -2  185.88   23.60
   0  -6   2  202.08   22.20
   0  -6   2  189.48   22.10
   0  -6   2  167.88   18.20
  -1   6  -2   69.19   12.80
  -1   6  -2   64.69   13.30
  -1   6  -2   68.79   13.00
  -1   6  -2   87.39   10.50
   1  -6   2   66.19   12.80
   1  -6   2   83.99   12.30
   1  -6   2   65.59   12.40
  -2   6  -2  160.08   21.80
  -2   6  -2  161.68   21.80
  -2   6  -2  200.08   16.80
  -2   6  -2  154.88   22.90
   2  -6   2  213.48   21.10
   2  -6   2  172.58   22.90
   2  -6   2  188.38   22.30
  -3   6  -2  301.87   27.40
  -3   6  -2  211.98   28.30
  -3   6  -2  255.67   26.00
   3  -6   2  217.78   26.00
   3  -6   2  224.28   25.90
   3  -6   2  287.77   27.80
  -4   6  -2  214.58   25.10
  -4   6  -2  168.28   21.20
  -4   6  -2  135.39   22.20
  -4   6  -2  193.98   23.40
   4  -6   2  204.88   20.80
   4  -6   2  188.48   24.40
   4  -6   2  194.68   22.90
   4  -6   2  154.28   22.50
  -5   6  -2   51.59   11.70
  -5   6  -2   48.80   12.80
  -5   6  -2   60.49   12.40
   5  -6   2   56.89   13.30
   5  -6   2   35.30   10.10
   5  -6   2   71.99   14.70
   5  -6   2   65.39   12.30
  -6   6  -2  198.48   25.60
  -6   6  -2  192.28   25.10
   6  -6   2  188.58   25.80
   6  -6   2  204.48   28.50
  -7   6  -2   88.99   17.00
  -7   6  -2   85.39   16.80
   7  -6   2   84.79   17.00
   7  -6   2  124.39   22.30
  10   5  -2   69.59   16.00
  10   5  -2   72.99   15.50
 -10  -5   2   39.70   14.50
 -10  -5   2   87.09   17.80
   9   5  -2  216.28   25.20
   9   5  -2  173.68   25.90
  -9  -5   2  182.18   27.70
  -9  -5   2  142.19   23.90
   8   5  -2   95.59   15.20
   8   5  -2   96.79   11.20
   8   5  -2   77.59   16.70
  -8  -5   2   82.69    8.50
  -8  -5   2   83.49   16.10
  -8  -5   2   68.19   16.50
   7   5  -2  181.68   26.90
   7   5  -2  234.68   24.00
   7   5  -2  224.88   20.80
  -7  -5   2  249.97   19.80
  -7  -5   2  235.78   29.70
  -7  -5   2  267.87   26.10
   6   5  -2   76.49   11.30
   6   5  -2   99.29   16.80
   6   5  -2   87.19   13.40
  -6  -5   2  101.39   11.40
  -6  -5   2  122.29   18.60
   5   5  -2  749.62   69.89
   5   5  -2  822.62   59.79
   5   5  -2  833.52   64.79
   5   5  -2  900.81   63.79
   5   5  -2  784.12   62.69
  -5  -5   2  762.72   60.19
  -5  -5   2  837.52   61.39
  -5  -5   2  808.72   70.79
   4   5  -2  774.42   53.49
   4   5  -2  735.23   56.49
   4   5  -2  728.33   55.99
   4   5  -2  620.64   60.69
  -4  -5   2  731.63   61.99
  -4  -5   2  741.13   54.79
  -4  -5   2  666.13   53.39
   3   5  -2  686.23   55.49
   3   5  -2  768.92   61.39
   3   5  -2  713.13   55.59
   3   5  -2  694.33   52.89
  -3  -5   2  664.03   53.39
  -3  -5   2  738.53   54.99
   2   5  -2  236.18   22.60
   2   5  -2  221.68   20.90
   2   5  -2  199.78   23.40
   2   5  -2  296.07   22.10
  -2  -5   2  187.58   20.70
  -2  -5   2  252.37   22.00
   1   5  -2  493.55   38.10
   1   5  -2  419.86   39.50
   1   5  -2  410.16   35.30
   1   5  -2  411.66   36.00
  -1  -5   2  444.16   36.50
  -1  -5   2  418.96   35.10
  -1  -5   2  511.75   37.60
   0   5  -2  613.24   49.40
   0   5  -2  608.14   54.39
   0   5  -2  625.64   51.39
   0   5  -2  708.93   50.69
   0  -5   2  640.24   51.29
   0  -5   2  675.93   51.89
   0  -5   2  538.85   48.80
  -1   5  -2  333.17   26.60
  -1   5  -2  344.07   30.00
  -1   5  -2  287.37   30.50
  -1   5  -2  330.17   28.70
   1  -5   2  303.17   28.70
   1  -5   2  303.37   28.10
   1  -5   2  325.67   29.50
  -2   5  -2  519.45   46.70
  -2   5  -2  632.94   43.70
  -2   5  -2  502.55   49.40
  -2   5  -2  555.04   45.90
   2  -5   2  589.54   48.90
   2  -5   2  580.64   47.70
   2  -5   2  574.64   45.80
   2  -5   2  533.65   47.10
  -3   5  -2  184.58   22.90
  -3   5  -2  182.18   21.20
  -3   5  -2  184.68   14.10
  -3   5  -2  180.68   21.40
   3  -5   2  187.08   20.90
   3  -5   2  147.59   20.30
   3  -5   2  185.38   19.50
   3  -5   2  174.28   20.10
  -4   5  -2  706.53   57.79
  -4   5  -2  673.83   56.19
  -4   5  -2  703.23   61.39
   4  -5   2  682.83   61.49
   4  -5   2  727.63   57.79
   4  -5   2  691.03   58.39
   4  -5   2  744.83   55.89
  -5   5  -2   76.99   13.40
  -5   5  -2   63.89   12.50
  -5   5  -2   68.69   12.40
   5  -5   2   71.59   12.10
   5  -5   2   64.29   12.60
   5  -5   2   51.49   12.40
   5  -5   2   50.29   10.80
  -6   5  -2  299.97   30.40
  -6   5  -2  296.77   28.80
   6  -5   2  301.37   33.20
   6  -5   2  301.17   28.40
   6  -5   2  257.37   29.00
  -7   5  -2  191.78   26.80
  -7   5  -2  221.78   25.70
   7  -5   2  264.47   32.80
   7  -5   2  185.28   25.20
  -8   5  -2   86.09   18.20
  -8   5  -2  121.59   18.10
   8  -5   2   75.49   19.10
   8  -5   2  133.99   19.60
  10   4  -2   20.90   10.80
  10   4  -2   36.80   12.20
 -10  -4   2   25.00   11.00
   9   4  -2   65.19   14.30
   9   4  -2   64.79   15.40
  -9  -4   2   69.89   15.80
  -9  -4   2   52.49   14.80
   8   4  -2  185.88   23.50
   8   4  -2  180.98   26.00
   8   4  -2  209.88   16.50
  -8  -4   2  179.78   25.10
  -8  -4   2  189.78   26.60
  -8  -4   2  177.68   14.20
   7   4  -2  360.26   37.10
   7   4  -2  350.46   33.40
   7   4  -2  369.96   32.10
  -7  -4   2  390.96   35.10
  -7  -4   2  328.67   36.70
  -7  -4   2  355.66   27.10
   6   4  -2   58.19   12.90
   6   4  -2   60.49   11.30
   6   4  -2   71.19    9.10
   6   4  -2   72.69    9.40
  -6  -4   2   74.59    8.50
  -6  -4   2   44.10   11.60
   5   4  -2  232.48   18.50
   5   4  -2  201.38   18.60
   5   4  -2  192.08   24.20
   5   4  -2  204.58   18.20
   5   4  -2  212.18   17.40
   5   4  -2  211.28   20.50
  -5  -4   2  211.08   18.00
  -5  -4   2  187.48   17.30
  -5  -4   2  214.78   23.80
   4   4  -2  438.26   33.20
   4   4  -2  429.16   31.70
   4   4  -2  431.66   32.30
   4   4  -2  421.06   34.50
   4   4  -2  385.96   33.00
   4   4  -2  449.76   32.40
   4   4  -2  364.46   37.70
  -4  -4   2  412.76   32.80
  -4  -4   2  407.66   31.80
  -4  -4   2  379.36   32.10
  -4  -4   2  412.36   38.00
  -4  -4   2  353.46   31.60
   3   4  -2  665.93   56.29
   3   4  -2  605.04   51.29
   3   4  -2  609.04   50.49
   3   4  -2  670.13   48.70
  -3  -4   2  638.94   49.10
  -3  -4   2  738.33   49.40
  -3  -4   2  704.43   50.49
   2   4  -2 1194.88   81.89
   2   4  -2 1154.28   86.49
   2   4  -2 1033.80   90.69
  -2  -4   2 1189.68   82.49
  -2  -4   2 1142.99   84.59
   1   4  -2  864.51   73.29
   1   4  -2  976.10   70.89
   1   4  -2 1029.60   78.99
   1   4  -2 1084.59   75.09
  -1  -4   2  940.51   71.29
  -1  -4   2  945.21   75.09
  -1  -4   2 1013.50   73.59
   0   4  -2 1045.00   72.49
   0   4  -2  872.91   74.49
   0   4  -2  989.50   79.79
   0  -4   2 1092.79   77.89
   0  -4   2 1028.70   74.99
   0  -4   2  882.11   71.99
  -1   4  -2  628.24   56.09
  -1   4  -2  712.23   51.19
  -1   4  -2  633.14   50.89
  -1   4  -2  688.43   53.19
   1  -4   2  675.93   51.49
   1  -4   2  704.23   54.19
   1  -4   2  630.34   52.59
   1  -4   2  666.73   54.49
  -2   4  -2  420.66   38.60
  -2   4  -2  421.76   35.50
  -2   4  -2  471.65   37.10
  -2   4  -2  491.15   33.60
   2  -4   2  416.56   36.50
   2  -4   2  415.56   37.60
   2  -4   2  346.07   35.70
   2  -4   2  468.95   35.80
  -3   4  -2  287.97   26.00
  -3   4  -2  247.98   26.40
  -3   4  -2  269.27   25.30
  -3   4  -2  270.67   20.00
   3  -4   2  298.37   25.10
   3  -4   2  281.47   26.00
   3  -4   2  272.77   24.90
   3  -4   2  266.17   26.30
  -4   4  -2 1525.75  114.89
  -4   4  -2 1410.86  125.49
  -4   4  -2 1729.43  118.99
   4  -4   2 1796.12  114.99
   4  -4   2 1589.04  127.99
   4  -4   2 1431.86  120.29
   4  -4   2 1734.03  119.89
  -5   4  -2  960.00   73.89
  -5   4  -2  962.30   70.49
  -5   4  -2  822.52   68.09
   5  -4   2  979.20   71.59
   5  -4   2  764.22   70.19
   5  -4   2  875.21   67.29
   5  -4   2  940.31   77.49
  -6   4  -2  351.36   31.90
  -6   4  -2  358.76   31.70
  -6   4  -2  358.16   34.60
   6  -4   2  343.77   31.90
   6  -4   2  335.37   36.40
   6  -4   2  328.67   32.30
   6  -4   2  390.96   31.20
  -7   4  -2  172.18   23.30
  -7   4  -2  164.98   20.30
   7  -4   2  151.48   20.80
   7  -4   2  164.58   24.70
   7  -4   2  161.88   19.80
  -8   4  -2   96.99   15.20
  -8   4  -2   92.49   18.10
   8  -4   2   69.89   17.90
   8  -4   2   94.39   16.00
  -9   4  -2   71.29   16.20
  -9   4  -2   56.89   11.60
   9  -4   2   56.79   13.20
  11   3  -2   37.70   12.90
  11   3  -2   74.09   18.00
 -11  -3   2   46.20   16.00
  10   3  -2   67.69   15.30
  10   3  -2   60.89   14.80
 -10  -3   2   82.99   18.80
   9   3  -2   88.49   17.20
   9   3  -2  110.59   16.40
  -9  -3   2  102.09   19.10
   8   3  -2  147.89   12.70
   8   3  -2  120.69   19.40
   8   3  -2  167.78   18.30
  -8  -3   2  143.79   21.80
   7   3  -2  313.17   33.00
   7   3  -2  398.86   31.00
   7   3  -2  308.27   25.00
   7   3  -2  317.97   31.30
   7   3  -2  316.97   30.80
  -7  -3   2  286.67   30.90
  -7  -3   2  275.07   32.60
  -7  -3   2  321.47   23.40
   6   3  -2  906.71   63.79
   6   3  -2  988.20   70.59
   6   3  -2  770.72   72.59
   6   3  -2  832.92   69.39
  -6  -3   2  823.62   74.19
  -6  -3   2  857.61   60.99
  -6  -3   2  841.52   60.89
   5   3  -2   -2.80    4.40
   5   3  -2    2.00    2.10
   5   3  -2    0.30    2.20
   5   3  -2    1.80    2.40
   5   3  -2    4.40    3.10
   5   3  -2    3.00    4.90
  -5  -3   2    7.90    2.80
  -5  -3   2   -3.60    3.80
  -5  -3   2    1.20    2.10
  -5  -3   2    3.10    1.40
   4   3  -2  955.90   71.09
   4   3  -2  987.30   71.39
   4   3  -2  882.21   67.59
   4   3  -2  848.32   75.09
   4   3  -2  814.62   64.29
   4   3  -2  994.10   67.59
  -4  -3   2  946.51   66.69
  -4  -3   2  881.91   65.09
  -4  -3   2  838.92   74.89
  -4  -3   2  977.00   65.19
   3   3  -2  666.13   54.19
   3   3  -2  793.12   54.49
   3   3  -2  743.33   55.29
   3   3  -2  651.93   59.09
   3   3  -2  775.72   55.29
   3   3  -2  712.53   51.99
   3   3  -2  640.44   55.79
  -3  -3   2  712.53   52.39
  -3  -3   2  747.93   53.79
  -3  -3   2  656.23   59.49
  -3  -3   2  786.62   52.59
   2   3  -2 1176.88   87.29
   2   3  -2 1055.99   84.99
   2   3  -2 1277.57   85.39
   2   3  -2 1167.68   81.89
   2   3  -2 1009.10   91.19
  -2  -3   2 1200.28   84.89
  -2  -3   2 1285.47   82.49
  -2  -3   2 1111.49   82.09
   1   3  -2 1916.81  150.88
   1   3  -2 2145.19  136.69
   1   3  -2 1791.22  141.39
   1   3  -2 2149.28  145.49
  -1  -3   2 2063.39  141.49
  -1  -3   2 1892.71  148.69
  -1  -3   2 1794.42  136.49
   0   3  -2  768.72   58.69
   0   3  -2  811.22   62.29
   0   3  -2  754.72   64.79
   0   3  -2  761.72   60.79
   0  -3   2  910.91   63.29
   0  -3   2  794.42   58.89
   0  -3   2  864.21   61.49
   0  -3   2  753.12   62.79
  -1   3  -2  935.31   67.89
  -1   3  -2  938.61   74.49
  -1   3  -2  903.11   70.19
   1  -3   2  901.81   70.09
   1  -3   2  926.41   71.99
   1  -3   2  964.70   73.69
   1  -3   2  966.20   67.99
  -2   3  -2 1598.84  103.09
  -2   3  -2 1393.06  100.89
  -2   3  -2 1298.67  110.39
  -2   3  -2 1493.75  104.89
   2  -3   2 1262.67  106.59
   2  -3   2 1438.96  111.39
   2  -3   2 1385.36  100.59
   2  -3   2 1428.76  104.69
  -3   3  -2  926.01   65.69
  -3   3  -2  774.52   63.09
  -3   3  -2  779.82   68.89
   3  -3   2  845.92   62.79
   3  -3   2  877.61   70.19
   3  -3   2  889.91   66.59
   3  -3   2  891.51   65.79
  -4   3  -2  244.68   22.40
  -4   3  -2  251.27   22.50
   4  -3   2  231.48   22.80
   4  -3   2  259.47   22.80
   4  -3   2  237.48   21.50
   4  -3   2  248.58   25.10
  -5   3  -2 1276.47   98.49
  -5   3  -2 1398.36   94.09
  -5   3  -2 1329.37   91.49
   5  -3   2 1275.87   90.19
   5  -3   2 1190.48  102.69
   5  -3   2 1179.78   93.89
   5  -3   2 1136.79   95.39
  -6   3  -2  221.68   26.70
  -6   3  -2  266.47   24.80
  -6   3  -2  272.47   24.50
   6  -3   2  268.57   23.80
   6  -3   2  296.47   30.10
   6  -3   2  292.57   25.90
   6  -3   2  261.67   25.10
  -7   3  -2  161.58   22.10
  -7   3  -2  130.79   16.80
   7  -3   2  152.68   18.20
   7  -3   2  136.39   21.50
   7  -3   2  121.49   16.70
  -8   3  -2   72.39   15.50
  -8   3  -2   90.69   13.10
   8  -3   2   95.79   14.30
   8  -3   2   65.79   16.30
  -9   3  -2   57.89   15.00
  -9   3  -2   79.59   12.60
   9  -3   2   46.40   11.10
   9  -3   2   72.49   17.70
 -10   3  -2   64.29   11.20
 -10   3  -2   46.20   13.90
  10  -3   2   57.59   12.20
  10  -3   2   30.70   14.60
  11   2  -2   83.69   18.40
  10   2  -2  114.79   19.40
  10   2  -2  119.29   20.40
 -10  -2   2   80.19   18.70
   9   2  -2  199.98   26.90
   9   2  -2  235.08   25.50
  -9  -2   2  201.48   28.10
   8   2  -2  409.16   39.70
   8   2  -2  483.95   40.50
   8   2  -2  396.96   31.30
  -8  -2   2  435.36   40.60
   7   2  -2   46.80   10.00
   7   2  -2   49.60   11.30
   7   2  -2   42.90    5.80
   7   2  -2   43.50    8.40
  -7  -2   2   53.29    4.90
  -7  -2   2   48.40    4.70
  -7  -2   2   72.99   13.20
   6   2  -2 1574.74  120.89
   6   2  -2 1574.94  123.79
   6   2  -2 1659.63  134.99
   6   2  -2 1663.53  112.09
   6   2  -2 1554.44  111.99
  -6  -2   2 1419.66  107.49
  -6  -2   2 1564.64  118.99
  -6  -2   2 1406.66  126.49
  -6  -2   2 1645.44  107.69
   5   2  -2  800.82   55.79
   5   2  -2  601.94   49.50
   5   2  -2  676.43   47.10
   5   2  -2  677.43   54.99
   5   2  -2  700.03   49.80
  -5  -2   2  659.63   47.80
  -5  -2   2  627.54   57.79
   4   2  -2  754.32   58.79
   4   2  -2  774.12   56.29
   4   2  -2  931.41   59.29
   4   2  -2  831.52   63.39
   4   2  -2  843.12   63.79
  -4  -2   2  869.01   56.99
  -4  -2   2  800.42   66.59
  -4  -2   2  661.33   57.59
  -4  -2   2  832.12   56.99
   3   2  -2 1088.99   75.09
   3   2  -2  980.40   71.89
   3   2  -2 1003.40   74.99
   3   2  -2 1129.69   79.69
   3   2  -2 1001.70   78.39
   3   2  -2  947.91   82.19
  -3  -2   2 1141.29   72.59
  -3  -2   2 1046.10   74.49
  -3  -2   2  957.10   82.29
  -3  -2   2  977.00   72.29
   2   2  -2 2502.45  155.98
   2   2  -2 2480.15  162.18
   2   2  -2 2023.40  166.88
   2   2  -2 2239.68  173.88
  -2  -2   2 2337.37  161.58
  -2  -2   2 2170.88  173.68
  -2  -2   2 2139.19  156.08
   1   2  -2  745.23   49.40
   1   2  -2  623.94   47.10
   1   2  -2  573.64   52.19
   1   2  -2  676.13   49.30
   1   2  -2  615.54   50.09
  -1  -2   2  758.02   47.80
  -1  -2   2  695.93   50.29
  -1  -2   2  658.33   48.90
  -1  -2   2  566.74   47.20
   0   2  -2 3789.42  312.17
   0   2  -2 4550.04  292.27
   0   2  -2 4039.50  321.77
   0   2  -2 4050.59  302.97
   0  -2   2 4373.86  324.47
   0  -2   2 4479.45  312.37
   0  -2   2 4789.82  292.77
   0  -2   2 4165.38  302.97
   0  -2   2 4326.27  313.27
  -1   2  -2 3264.97  240.68
  -1   2  -2 3385.86  232.38
  -1   2  -2 3525.05  255.77
  -1   2  -2 3172.38  248.48
   1  -2   2 3439.96  232.28
   1  -2   2 3567.84  241.18
   1  -2   2 3383.66  248.68
  -2   2  -2 1208.68   86.99
  -2   2  -2 1069.79   81.79
  -2   2  -2  978.90   78.79
  -2   2  -2 1157.48   80.39
   2  -2   2 1061.99   78.79
   2  -2   2 1140.29   84.19
   2  -2   2 1148.59   82.19
  -3   2  -2 2425.16  192.18
  -3   2  -2 2845.52  212.18
  -3   2  -2 2620.74  199.28
   3  -2   2 3014.50  192.68
   3  -2   2 2908.01  205.98
   3  -2   2 2950.40  200.18
  -4   2  -2   75.89    9.60
  -4   2  -2   74.29    9.60
   4  -2   2   51.79   10.00
   4  -2   2   60.69    8.60
   4  -2   2   75.39    9.70
   4  -2   2   73.79    9.90
  -5   2  -2  109.49   14.60
  -5   2  -2   69.59   10.40
  -5   2  -2  113.29   12.20
   5  -2   2   60.79   12.20
   5  -2   2  100.29   12.00
   5  -2   2   98.59   11.10
   5  -2   2   71.49   10.80
  -6   2  -2  176.38   21.30
  -6   2  -2  167.78   15.50
  -6   2  -2  150.28   15.40
   6  -2   2  110.69   19.10
   6  -2   2  137.69   16.80
   6  -2   2  164.08   16.70
   6  -2   2  158.38   14.80
  -7   2  -2  243.08   22.80
  -7   2  -2  271.07   27.90
   7  -2   2  234.08   23.40
   7  -2   2  267.67   24.70
   7  -2   2  275.07   29.40
  -8   2  -2   60.19    9.80
  -8   2  -2   59.29   13.80
   8  -2   2   58.69   11.10
   8  -2   2   44.30   12.80
   8  -2   2   70.29   11.30
  -9   2  -2  163.68   23.50
  -9   2  -2  112.09   14.10
   9  -2   2   89.69   14.40
   9  -2   2  128.19   21.80
 -10   2  -2   63.09   16.30
 -10   2  -2   70.59   11.10
  10  -2   2   45.30   15.10
  10  -2   2   79.39   12.80
  11   1  -2   44.60   13.80
  11   1  -2   29.70   12.10
  10   1  -2   75.99   17.20
  10   1  -2  116.29   19.90
   9   1  -2  139.39   20.80
   9   1  -2  102.79   19.20
  -9  -1   2  117.49   20.60
   8   1  -2  516.25   47.50
   8   1  -2  525.75   38.20
   8   1  -2  483.25   46.60
  -8  -1   2  490.85   47.20
   7   1  -2  483.25   34.60
   7   1  -2  529.55   43.10
   7   1  -2  389.76   41.10
  -7  -1   2  477.55   42.20
  -7  -1   2  461.25   32.50
  -7  -1   2  428.76   32.30
   6   1  -2  414.26   31.30
   6   1  -2  417.76   37.50
   6   1  -2  386.26   37.40
   6   1  -2  407.86   31.50
   6   1  -2  414.06   38.70
  -6  -1   2  429.86   30.10
  -6  -1   2  420.46   37.50
  -6  -1   2  422.36   30.00
   5   1  -2  870.21   81.49
   5   1  -2 1007.50   75.99
   5   1  -2  950.40   67.79
   5   1  -2  956.80   67.59
   5   1  -2  852.11   73.89
  -5  -1   2  923.81   72.99
  -5  -1   2  961.90   65.19
   4   1  -2  942.31   63.09
   4   1  -2  796.42   62.89
   4   1  -2  964.30   66.69
   4   1  -2  840.42   69.09
   4   1  -2  792.02   67.79
   4   1  -2  836.52   60.09
  -4  -1   2  874.31   60.69
  -4  -1   2  906.71   61.79
  -4  -1   2  789.52   70.59
   3   1  -2    2.50    1.90
   3   1  -2    3.70    2.10
   3   1  -2   13.10    2.50
   3   1  -2    7.70    2.00
   3   1  -2    1.60    2.00
   3   1  -2   -0.70    2.90
  -3  -1   2    1.60    1.60
  -3  -1   2   -0.70    2.50
  -3  -1   2    8.70    2.40
  -3  -1   2    0.60    1.30
   2   1  -2 4869.81  334.07
   2   1  -2 4391.46  345.47
   2   1  -2 5371.56  334.07
   2   1  -2 4820.02  321.67
   2   1  -2 4350.56  345.57
   2   1  -2 4249.08  359.06
  -2  -1   2 5130.09  333.77
  -2  -1   2 4562.54  321.87
  -2  -1   2 5391.66  322.17
  -2  -1   2 4097.49  333.17
  -2  -1   2 4978.50  358.36
   1   1  -2 5466.95  424.76
   1   1  -2 5489.25  409.26
   1   1  -2 6338.57  395.96
   1   1  -2 5616.84  381.36
   1   1  -2 5893.11  395.86
   1   1  -2 5466.65  381.26
   1   1  -2 5801.42  421.16
   1   1  -2 5168.18  408.56
  -1  -1   2 5815.42  423.06
  -1  -1   2 5634.24  381.46
  -1  -1   2 5592.34  424.86
  -1  -1   2 5144.29  395.26
  -1  -1   2 5832.52  422.26
  -1  -1   2 5898.41  381.46
  -1  -1   2 5174.18  408.56
  -1  -1   2 5664.73  395.56
   0   1  -2 3728.23  269.97
   0   1  -2 3637.54  277.17
   0   1  -2 3194.18  261.07
   0   1  -2 3768.22  251.97
   0   1  -2 3931.51  261.27
   0   1  -2 3274.27  269.37
   0   1  -2 3844.22  251.87
   0  -1   2 4069.79  261.37
   0  -1   2 3555.84  260.97
   0  -1   2 4077.99  251.97
   0  -1   2 3776.42  269.57
   0  -1   2 3743.63  251.97
   0  -1   2 3387.66  269.87
   0  -1   2 3777.52  277.27
  -1   1  -2 4871.11  332.87
  -1   1  -2 5470.65  333.27
  -1   1  -2 4265.47  356.56
  -1   1  -2 4577.04  366.16
  -1   1  -2 4352.36  345.17
  -1   1  -2 5060.49  356.86
  -1   1  -2 5318.17  345.37
   1  -1   2 5461.05  345.57
   1  -1   2 4868.21  356.76
   1  -1   2 4471.15  356.86
   1  -1   2 5223.88  332.97
   1  -1   2 4748.33  366.16
   1  -1   2 4813.22  332.97
   1  -1   2 5099.29  345.57
  -2   1  -2  354.86   25.90
  -2   1  -2  322.27   27.70
  -2   1  -2  306.07   26.30
  -2   1  -2  340.37   24.70
  -2   1  -2  346.07   25.90
   2  -1   2  348.77   26.70
   2  -1   2  380.26   28.20
   2  -1   2  321.87   27.40
   2  -1   2  322.07   25.50
  -3   1  -2  460.15   30.60
  -3   1  -2  367.56   29.90
  -3   1  -2  414.16   33.00
  -3   1  -2  403.76   31.00
   3  -1   2  410.66   29.90
   3  -1   2  374.76   31.00
   3  -1   2  325.07   31.50
   3  -1   2  442.16   31.50
  -4   1  -2  783.42   60.59
  -4   1  -2  848.62   62.69
  -4   1  -2  921.21   61.09
   4  -1   2  792.32   64.89
   4  -1   2  823.62   62.99
   4  -1   2  834.72   60.29
   4  -1   2  939.11   63.39
  -5   1  -2  371.96   33.50
  -5   1  -2  354.06   28.80
  -5   1  -2  402.26   29.10
  -5   1  -2  362.06   29.30
   5  -1   2  382.56   31.30
   5  -1   2  382.36   27.50
   5  -1   2  393.06   27.40
   5  -1   2  403.66   30.30
   5  -1   2  326.37   28.10
   5  -1   2  310.87   29.50
  -6   1  -2  127.79   11.30
  -6   1  -2   86.69   11.40
  -6   1  -2  100.99   15.60
  -6   1  -2  113.79   11.20
   6  -1   2   96.19   12.30
   6  -1   2  101.79   13.40
   6  -1   2  117.79   11.80
   6  -1   2   96.79   10.60
   6  -1   2  113.69    9.60
   6  -1   2  117.99    9.50
  -7   1  -2  585.34   53.89
  -7   1  -2  611.14   46.70
   7  -1   2  691.63   47.10
   7  -1   2  586.54   48.20
   7  -1   2  603.54   56.29
   7  -1   2  609.94   50.99
  -8   1  -2  185.18   24.70
  -8   1  -2  177.78   16.10
   8  -1   2  170.88   18.50
   8  -1   2  166.78   16.60
   8  -1   2  113.69   20.90
  -9   1  -2  155.48   24.40
  -9   1  -2  162.28   15.50
   9  -1   2  157.48   16.30
   9  -1   2  175.78   20.40
   9  -1   2  116.59   21.90
 -10   1  -2   95.69   20.20
 -10   1  -2   97.79   12.00
  10  -1   2  116.39   14.30
  10  -1   2   85.89   19.10
 -11   1  -2   62.09   16.80
  11  -1   2   57.49   16.70
  10   0  -2   61.89   15.40
  10   0  -2   95.29   20.10
   9   0  -2  169.38   15.50
   9   0  -2  152.28   23.60
   9   0  -2  161.78   24.40
   8   0  -2  154.78   15.70
   8   0  -2  140.39   13.10
   8   0  -2  146.29   21.80
   8   0  -2  125.29   20.90
  -8   0   2  130.39   21.40
  -8   0   2  144.49   11.60
   7   0  -2  420.16   32.20
   7   0  -2  391.66   39.50
  -7   0   2  424.56   30.60
  -7   0   2  419.86   39.10
   6   0  -2  173.28   14.30
   6   0  -2  161.38   12.20
   6   0  -2  165.98   14.30
   6   0  -2  180.48   19.60
  -6   0   2  160.38   13.40
  -6   0   2  172.98   13.60
  -6   0   2  105.29   18.10
   5   0  -2  412.36   29.40
   5   0  -2  365.36   36.00
   5   0  -2  439.56   35.40
   5   0  -2  386.56   27.50
   5   0  -2  382.46   34.90
   5   0  -2  359.36   29.20
  -5   0   2  348.67   33.60
  -5   0   2  373.06   28.20
   4   0  -2  874.11   60.49
   4   0  -2  875.51   70.39
   4   0  -2  883.01   69.39
   4   0  -2  813.02   63.19
   4   0  -2  885.41   76.49
   4   0  -2  923.11   63.39
  -4   0   2  836.32   62.09
  -4   0   2  861.41   61.09
  -4   0   2  837.62   67.09
  -4   0   2  933.51   61.09
   3   0  -2 1552.14  100.29
   3   0  -2 1332.27   99.99
   3   0  -2 1309.07   96.09
   3   0  -2 1404.36  109.09
   3   0  -2 1321.67  105.69
   3   0  -2 1195.48  119.79
  -3   0   2 1459.55   96.59
  -3   0   2 1628.54  100.29
  -3   0   2 1383.96   96.59
   2   0  -2   36.30    5.10
   2   0  -2   31.50    5.30
   2   0  -2   41.80    4.80
   2   0  -2   51.69    5.60
   2   0  -2   34.80    4.90
   2   0  -2   31.60    6.00
   2   0  -2   31.90    4.40
  -2   0   2   38.60    4.90
  -2   0   2   46.00    4.60
  -2   0   2   39.70    5.40
  -2   0   2   30.80    4.40
  -2   0   2   46.60    5.20
   1   0  -2 1859.31  133.59
   1   0  -2 2077.39  133.89
   1   0  -2 1955.30  143.19
   1   0  -2 1866.51  149.09
   1   0  -2 2245.88  148.69
   1   0  -2 2055.49  138.89
   1   0  -2 2058.59  148.09
   1   0  -2 1755.72  143.59
   1   0  -2 1913.21  138.79
  -1   0   2 2177.98  133.99
  -1   0   2 1704.63  143.09
  -1   0   2 1981.60  133.89
  -1   0   2 1980.60  138.59
  -1   0   2 2030.10  143.89
  -1   0   2 1863.21  148.99
  -1   0   2 1785.22  148.39
  -1   0   2 1956.70  138.69
   0   0  -2 4523.55  281.17
   0   0  -2 3960.70  309.37
   0   0  -2 4319.17  301.17
   0   0  -2 4327.87  291.77
   0   0  -2 3967.60  297.57
   0   0  -2 4582.34  281.27
   0   0  -2 4267.07  291.47
   0   0  -2 3554.34  300.77
   0   0   2 4493.25  291.67
   0   0   2 3941.81  301.07
   0   0   2 4190.08  291.57
   0   0   2 4141.19  313.47
   0   0   2 4693.63  281.27
   0   0   2 3771.72  281.07
   0   0   2 4145.59  301.07
   0   0   2 3750.32  310.47
   0   0   2 3773.62  311.27
  -1   0  -2  622.14   39.30
  -1   0  -2  552.04   40.50
  -1   0  -2  555.94   39.10
  -1   0  -2  513.85   40.20
  -1   0  -2  608.54   41.90
  -1   0  -2  502.65   41.80
  -1   0  -2  565.64   40.60
  -1   0  -2  556.74   42.10
   1   0   2  552.84   39.10
   1   0   2  567.44   39.10
   1   0   2  517.85   41.80
   1   0   2  508.85   41.80
   1   0   2  460.25   40.20
   1   0   2  501.85   40.40
   1   0   2  572.34   42.00
  -2   0  -2 1341.57   96.19
  -2   0  -2 1385.56   95.09
  -2   0  -2 1377.26   91.99
  -2   0  -2 1227.58   95.09
  -2   0  -2 1283.97  100.39
  -2   0  -2 1336.47   91.99
  -2   0  -2 1474.35   98.99
   2   0   2 1279.37   91.79
   2   0   2 1443.96   95.39
   2   0   2 1137.39   98.39
   2   0   2 1292.37   96.09
   2   0   2 1305.87   98.89
   2   0   2 1213.98   95.19
   2   0   2 1419.76  100.59
   2   0   2 1423.96   91.79
  -3   0  -2  110.39    9.40
  -3   0  -2  103.89    9.20
  -3   0  -2   94.69    9.10
   3   0   2   94.49   10.10
   3   0   2   89.09    8.80
   3   0   2   90.79    9.40
   3   0   2  110.49    9.70
   3   0   2  113.49   10.10
   3   0   2  108.09    8.60
  -4   0  -2  614.14   48.40
  -4   0  -2  747.83   48.80
  -4   0  -2  638.74   54.29
  -4   0  -2  686.73   50.09
   4   0   2  731.93   54.09
   4   0   2  752.42   50.69
   4   0   2  605.54   52.69
   4   0   2  739.13   50.49
   4   0   2  649.04   50.39
   4   0   2  631.14   48.10
  -5   0  -2  858.01   69.09
  -5   0  -2  931.11   61.49
  -5   0  -2  795.62   61.19
   5   0   2  840.12   60.89
   5   0   2  927.01   63.89
   5   0   2  914.61   64.49
   5   0   2  788.12   66.89
   5   0   2  875.11   63.79
  -6   0  -2  798.42   65.19
  -6   0  -2  838.82   56.69
  -6   0  -2  784.72   57.49
  -6   0  -2  788.62   56.69
   6   0   2  806.42   58.79
   6   0   2  747.73   58.69
   6   0   2  808.92   59.79
   6   0   2  791.12   62.79
   6   0   2  783.72   55.99
  -7   0  -2  552.14   40.70
  -7   0  -2  546.35   40.20
  -7   0  -2  570.14   49.50
   7   0   2  541.75   45.90
   7   0   2  483.45   41.70
   7   0   2  627.34   43.50
  -8   0  -2  490.15   51.59
  -8   0  -2  623.64   43.30
   8   0   2  588.64   44.90
   8   0   2  626.54   49.60
   8   0   2  564.94   45.90
  -9   0  -2  463.35   33.70
  -9   0  -2  398.66   43.10
   9   0   2  435.36   35.40
   9   0   2  469.95   40.30
   9   0   2  430.96   44.30
 -10   0  -2   37.80   12.70
  10   0   2   53.99   11.90
  10   0   2   56.69    8.90
  10   0   2   56.09   14.10
 -11   0  -2  118.79   23.80
  11   0   2  168.58   26.30
  10  -1  -2  117.09   22.50
  10  -1  -2  105.49   20.90
   9  -1  -2   83.99   11.10
   9  -1  -2  110.99   20.70
   8  -1  -2  113.09   12.30
   8  -1  -2  133.99   21.60
  -8   1   2  124.59   11.30
   7  -1  -2  240.78   21.20
   7  -1  -2  279.37   22.40
   7  -1  -2  274.27   28.90
  -7   1   2  234.38   20.00
  -7   1   2  219.18   28.50
   6  -1  -2  253.67   20.30
   6  -1  -2  232.28   20.40
   6  -1  -2  252.77   18.30
   6  -1  -2  285.97   26.90
  -6   1   2  263.97   19.40
  -6   1   2  217.58   16.90
  -6   1   2  211.78   26.00
  -6   1   2  212.18   18.70
   5  -1  -2 1122.59   96.49
   5  -1  -2 1071.29   86.39
   5  -1  -2 1317.87   86.89
   5  -1  -2 1151.98   82.59
  -5   1   2 1229.18   83.49
  -5   1   2 1217.68   84.99
  -5   1   2 1304.17   83.79
  -5   1   2 1073.49   91.09
   4  -1  -2  877.41   66.19
   4  -1  -2  902.61   73.69
   4  -1  -2 1009.10   66.49
   4  -1  -2  856.81   63.19
  -4   1   2  868.31   69.59
  -4   1   2 1026.50   64.19
  -4   1   2  792.32   63.49
   3  -1  -2 1646.34  145.69
   3  -1  -2 1713.03  116.99
   3  -1  -2 1766.02  132.89
   3  -1  -2 1847.72  121.79
   3  -1  -2 1634.54  121.59
  -3   1   2 1689.83  121.09
  -3   1   2 1573.24  124.49
  -3   1   2 1553.14  117.09
  -3   1   2 1880.31  117.49
   2  -1  -2  435.56   30.10
   2  -1  -2  400.96   31.40
   2  -1  -2  366.16   32.10
   2  -1  -2  346.07   32.60
   2  -1  -2  433.06   29.70
   2  -1  -2  359.66   28.40
   2  -1  -2  403.96   30.00
   2  -1  -2  322.37   35.80
  -2   1   2  439.86   33.00
  -2   1   2  409.06   28.80
  -2   1   2  385.66   28.80
  -2   1   2  402.56   29.70
  -2   1   2  402.46   36.20
  -2   1   2  373.16   29.50
   1  -1  -2  282.27   25.40
   1  -1  -2  242.68   22.50
   1  -1  -2  248.68   20.50
   1  -1  -2  240.98   19.60
   1  -1  -2  245.28   20.10
   1  -1  -2  244.28   21.70
   1  -1  -2  288.67   20.80
   1  -1  -2  270.47   21.30
   1  -1  -2  266.87   19.90
  -1   1   2  264.37   25.10
  -1   1   2  257.57   20.50
  -1   1   2  289.47   20.10
  -1   1   2  262.37   19.90
  -1   1   2  305.67   22.80
  -1   1   2  261.17   21.70
  -1   1   2  249.08   20.20
  -1   1   2  241.28   20.30
   0  -1  -2  112.29   12.80
   0  -1  -2  107.89   10.50
   0  -1  -2  121.39   11.00
   0  -1  -2  116.09    9.80
   0  -1  -2  129.59    9.90
   0  -1  -2  116.39   10.20
   0  -1  -2  104.39    9.70
   0  -1  -2  132.69   10.60
   0  -1  -2  127.69   10.30
   0   1   2  119.79    9.90
   0   1   2  122.59    9.90
   0   1   2  121.39   10.20
   0   1   2  112.99   10.80
   0   1   2  116.69   10.10
   0   1   2  117.99    9.80
   0   1   2  126.89   10.60
  -1  -1  -2 3003.80  211.38
  -1  -1  -2 2978.70  211.28
  -1  -1  -2 2723.83  218.38
  -1  -1  -2 3456.85  204.08
  -1  -1  -2 2658.33  215.68
  -1  -1  -2 3297.07  226.18
  -1  -1  -2 3023.50  203.78
   1   1   2 3180.78  228.18
   1   1   2 2961.40  218.08
   1   1   2 3038.60  226.08
   1   1   2 2537.85  215.78
   1   1   2 3461.85  211.68
   1   1   2 3184.58  203.88
   1   1   2 2768.32  218.38
   1   1   2 2592.14  211.18
   1   1   2 3096.19  203.78
  -2  -1  -2 1684.43  113.39
  -2  -1  -2 1621.94  105.09
  -2  -1  -2 1508.35  108.69
  -2  -1  -2 1530.05  115.79
  -2  -1  -2 1749.92  108.99
  -2  -1  -2 1499.75  111.09
  -2  -1  -2 1608.04  104.99
   2   1   2 1584.04  108.89
   2   1   2 1360.86  116.69
   2   1   2 1530.45  104.79
   2   1   2 1544.55  114.19
   2   1   2 1403.06  112.99
   2   1   2 1496.15  111.19
   2   1   2 1487.35  104.89
   2   1   2 1328.67  108.69
   2   1   2 1512.25  112.69
  -3  -1  -2  947.31   67.19
  -3  -1  -2 1022.00   67.29
  -3  -1  -2 1003.30   69.39
  -3  -1  -2 1022.20   69.39
  -3  -1  -2  852.61   74.69
   3   1   2  847.92   71.09
   3   1   2  989.30   69.79
   3   1   2  919.71   73.19
   3   1   2  945.21   66.99
   3   1   2  999.20   66.99
   3   1   2 1051.29   75.09
   3   1   2 1012.30   69.69
  -4  -1  -2 1702.43  117.69
  -4  -1  -2 1514.65  113.89
  -4  -1  -2 1554.24  124.89
  -4  -1  -2 1767.72  114.09
   4   1   2 1695.53  124.39
   4   1   2 1544.55  121.39
   4   1   2 1642.94  113.69
   4   1   2 1819.62  118.39
   4   1   2 1705.23  118.49
  -5  -1  -2  269.97   19.30
  -5  -1  -2  283.87   19.30
  -5  -1  -2  242.88   24.50
   5   1   2  243.88   20.20
   5   1   2  254.17   23.30
   5   1   2  260.07   20.40
   5   1   2  255.97   19.10
   5   1   2  242.58   21.70
  -6  -1  -2  990.40   67.99
   6   1   2 1001.60   67.19
   6   1   2 1022.10   73.89
   6   1   2  971.90   70.49
   6   1   2  895.91   70.39
   6   1   2  979.70   76.19
  -7  -1  -2  623.74   43.50
  -7  -1  -2  551.04   52.19
  -7  -1  -2  650.33   43.80
   7   1   2  620.54   48.60
   7   1   2  600.94   45.50
   7   1   2  592.84   45.30
   7   1   2  637.54   50.89
  -8  -1  -2  294.57   33.20
  -8  -1  -2  351.36   24.90
   8   1   2  326.57   28.90
   8   1   2  359.96   31.50
   8   1   2  325.27   26.20
  -9  -1  -2  478.35   33.80
  -9  -1  -2  439.36   45.40
   9   1   2  464.95   39.70
   9   1   2  500.65   42.60
   9   1   2  477.95   36.40
 -10  -1  -2  175.38   26.90
  10   1   2  182.38   26.50
  10   1   2  202.78   23.70
 -11  -1  -2   50.29   15.70
  11   1   2   61.89   15.10
  10  -2  -2   81.59   21.00
   9  -2  -2   31.80    8.30
   9  -2  -2   27.30   13.40
  -9   2   2   39.70    6.80
   8  -2  -2  128.79   15.70
   8  -2  -2  151.38   24.10
  -8   2   2  141.89   13.70
   7  -2  -2  409.56   39.10
   7  -2  -2  335.87   29.90
  -7   2   2  356.96   28.70
   6  -2  -2  889.31   68.89
   6  -2  -2  926.21   78.89
   6  -2  -2 1004.60   68.99
  -6   2   2  815.12   65.89
  -6   2   2  945.71   74.59
   5  -2  -2  488.75   48.40
   5  -2  -2  593.84   41.50
   5  -2  -2  554.74   40.20
   5  -2  -2  494.35   42.30
   5  -2  -2  590.54   42.90
  -5   2   2  565.44   46.70
  -5   2   2  534.05   41.10
  -5   2   2  479.75   40.50
  -5   2   2  601.94   41.30
   4  -2  -2  896.41   66.49
   4  -2  -2  877.71   74.49
   4  -2  -2  893.61   67.19
   4  -2  -2  813.22   63.69
   4  -2  -2 1012.20   67.49
  -4   2   2  906.81   70.09
  -4   2   2  921.91   64.79
  -4   2   2  965.30   64.89
  -4   2   2  862.61   65.99
   3  -2  -2 1068.49   76.99
   3  -2  -2 1054.39   85.19
   3  -2  -2 1068.99   76.99
   3  -2  -2  990.30   74.19
   3  -2  -2 1002.80   77.59
   3  -2  -2 1194.08   77.99
  -3   2   2  972.00   79.49
  -3   2   2 1167.48   75.19
  -3   2   2 1045.30   76.99
  -3   2   2 1015.10   74.79
   2  -2  -2  629.84   42.30
   2  -2  -2  486.05   45.80
   2  -2  -2  536.95   42.00
   2  -2  -2  564.34   43.30
   2  -2  -2  572.14   40.30
  -2   2   2  501.45   42.60
  -2   2   2  532.25   40.50
  -2   2   2  559.44   41.70
  -2   2   2  603.44   40.70
   1  -2  -2 4642.54  306.77
   1  -2  -2 4092.69  342.57
   1  -2  -2 4317.97  327.87
   1  -2  -2 4577.14  305.77
   1  -2  -2 4504.95  326.87
   1  -2  -2 4864.31  324.27
  -1   2   2 4870.51  317.37
  -1   2   2 4577.44  342.87
  -1   2   2 4448.15  305.97
  -1   2   2 4401.06  317.07
  -1   2   2 3862.21  325.67
  -1   2   2 4001.90  323.87
  -1   2   2 5200.78  306.27
  -1   2   2 4692.53  377.96
   0  -2  -2   49.30    7.40
   0  -2  -2   57.79    7.10
   0  -2  -2   57.29    6.20
   0  -2  -2   66.49    6.70
   0  -2  -2   85.89    7.10
   0  -2  -2   49.20    6.40
   0  -2  -2   59.49    6.20
   0  -2  -2   61.09    6.60
   0   2   2   61.39    6.20
   0   2   2   63.39    8.90
   0   2   2   78.69    7.80
   0   2   2   45.60    6.60
   0   2   2   57.79    5.40
   0   2   2   60.79    6.30
   0   2   2   52.19    6.60
   0   2   2   47.20    6.30
   0   2   2   66.19    6.60
  -1  -2  -2 2023.70  169.38
  -1  -2  -2 2260.47  160.78
  -1  -2  -2 2236.98  157.08
  -1  -2  -2 2241.98  151.48
  -1  -2  -2 2254.17  161.18
  -1  -2  -2 2279.67  157.08
  -1  -2  -2 2262.67  165.88
  -1  -2  -2 2258.27  187.18
  -1  -2  -2 2315.97  151.58
   1   2   2 2473.85  187.38
   1   2   2 2288.57  161.28
   1   2   2 2219.48  169.38
   1   2   2 1990.80  165.78
   1   2   2 1931.21  156.88
   1   2   2 2310.17  157.08
   1   2   2 2247.98  151.48
   1   2   2 1987.30  160.58
   1   2   2 2308.17  151.38
  -2  -2  -2 3619.94  265.57
  -2  -2  -2 3828.72  281.27
  -2  -2  -2 3533.25  265.57
  -2  -2  -2 3674.73  272.27
  -2  -2  -2 4309.97  256.57
  -2  -2  -2 3966.70  284.27
  -2  -2  -2 3632.14  256.17
   2   2   2 3659.53  265.77
   2   2   2 4130.49  316.27
   2   2   2 3900.31  256.17
   2   2   2 3271.87  272.07
   2   2   2 3926.81  265.87
   2   2   2 3993.10  256.17
   2   2   2 3483.45  281.17
   2   2   2 3661.03  273.97
  -3  -2  -2 3516.45  262.27
  -3  -2  -2 3211.78  253.57
  -3  -2  -2 3553.94  250.87
  -3  -2  -2 3374.56  235.38
  -3  -2  -2 3838.22  235.68
  -3  -2  -2 3498.55  244.08
  -3  -2  -2 3398.66  243.98
   3   2   2 3547.85  259.27
   3   2   2 3050.19  261.37
   3   2   2 3402.06  244.28
   3   2   2 3507.05  235.28
   3   2   2 3359.86  235.28
   3   2   2 3392.06  250.77
   3   2   2 3895.01  244.48
  -4  -2  -2 1458.55  112.39
  -4  -2  -2 1495.45   99.29
  -4  -2  -2 1322.07  108.79
  -4  -2  -2 1388.76  102.19
  -4  -2  -2 1557.54  102.39
   4   2   2 1450.25   98.89
   4   2   2 1389.86  102.99
   4   2   2 1528.65   98.99
   4   2   2 1556.24  103.09
   4   2   2 1496.35  107.29
   4   2   2 1253.67  110.79
  -5  -2  -2 2983.80  187.58
  -5  -2  -2 2859.31  187.48
  -5  -2  -2 2608.84  204.78
  -5  -2  -2 2773.32  211.58
   5   2   2 2673.23  194.58
   5   2   2 2730.63  209.38
   5   2   2 2451.35  204.38
   5   2   2 2678.33  186.78
   5   2   2 3022.10  194.68
   5   2   2 2732.13  201.38
   5   2   2 2751.92  186.78
  -6  -2  -2  643.94   55.19
  -6  -2  -2  594.64   53.69
  -6  -2  -2  670.53   45.30
   6   2   2  616.04   52.89
   6   2   2  664.03   52.49
   6   2   2  668.23   47.30
   6   2   2  654.33   51.49
   6   2   2  654.33   47.30
  -7  -2  -2  295.57   32.50
  -7  -2  -2  360.06   24.90
  -7  -2  -2  363.06   25.00
   7   2   2  380.26   31.10
   7   2   2  363.26   26.50
   7   2   2  302.37   31.30
   7   2   2  351.76   26.40
   7   2   2  359.36   30.60
  -8  -2  -2  345.67   35.90
   8   2   2  369.46   32.70
   8   2   2  357.56   34.10
   8   2   2  400.56   28.10
   8   2   2  364.06   32.80
  -9  -2  -2   22.90    8.80
   9   2   2   21.10    5.80
   9   2   2   18.40    7.20
   9   2   2   16.40    3.30
   9   2   2   13.60    6.30
 -10  -2  -2  348.07   35.50
  10   2   2  308.17   30.30
  10   2   2  266.37   27.70
 -11  -2  -2   12.70   10.40
  11   2   2   28.80   10.70
  11   2   2   23.20    9.30
 -12  -2  -2   15.20   12.00
  12   2   2   20.70   11.10
   9  -3  -2   79.79   12.90
   9  -3  -2   63.59   19.00
  -9   3   2   72.19   10.90
   8  -3  -2  152.18   25.30
   8  -3  -2  146.19   18.10
  -8   3   2  156.08   17.40
   7  -3  -2   47.30    9.50
   7  -3  -2   50.39   14.20
  -7   3   2   51.89    8.80
   6  -3  -2  519.05   49.40
   6  -3  -2  547.15   42.40
  -6   3   2  484.15   40.10
   5  -3  -2  517.55   37.90
   5  -3  -2  425.96   45.60
   5  -3  -2  497.05   40.20
  -5   3   2  535.55   43.30
  -5   3   2  540.95   38.70
  -5   3   2  478.85   38.60
  -5   3   2  462.15   38.40
   4  -3  -2  470.95   45.20
   4  -3  -2  471.65   40.10
   4  -3  -2  515.75   38.20
  -4   3   2  503.95   42.40
  -4   3   2  472.05   41.80
  -4   3   2  512.85   39.40
  -4   3   2  497.65   39.00
  -4   3   2  583.84   39.30
   3  -3  -2 1177.18   90.59
   3  -3  -2 1104.29   98.59
   3  -3  -2 1252.97   87.09
  -3   3   2 1349.66   92.69
  -3   3   2 1025.90   86.99
  -3   3   2 1259.47   90.19
  -3   3   2 1433.16   88.09
  -3   3   2 1267.97   93.49
   2  -3  -2  540.95   39.20
   2  -3  -2  566.34   39.20
   2  -3  -2  480.05   38.60
   2  -3  -2  491.75   37.00
   2  -3  -2  461.85   42.30
  -2   3   2  550.44   37.70
  -2   3   2  499.55   38.80
  -2   3   2  467.25   38.10
  -2   3   2  436.36   37.00
  -2   3   2  451.25   38.20
   1  -3  -2 2392.16  160.98
   1  -3  -2 2051.39  151.48
   1  -3  -2 2537.75  158.18
   1  -3  -2 2083.49  157.38
  -1   3   2 1888.41  151.68
  -1   3   2 2187.48  160.08
  -1   3   2 2234.18  157.58
  -1   3   2 2026.00  157.08
  -1   3   2 2373.36  152.08
   0  -3  -2 1663.73  117.39
   0  -3  -2 1446.76  110.49
   0  -3  -2 1357.16  112.79
   0  -3  -2 1762.52  111.19
   0  -3  -2 1599.54  112.79
   0  -3  -2 1339.77  106.39
   0  -3  -2 1711.33  111.79
   0  -3  -2 1364.66  119.19
   0   3   2 1660.53  117.49
   0   3   2 1438.46  110.49
   0   3   2 1582.24  109.59
   0   3   2 1376.66  112.39
   0   3   2 1610.54  106.99
   0   3   2 1529.65  106.59
  -1  -3  -2 3324.07  259.17
  -1  -3  -2 3563.54  250.87
  -1  -3  -2 3434.26  250.27
  -1  -3  -2 3234.48  263.97
  -1  -3  -2 3526.75  244.88
  -1  -3  -2 3369.96  244.68
  -1  -3  -2 3989.50  236.48
  -1  -3  -2 3259.57  235.88
   1   3   2 3151.98  244.78
   1   3   2 3552.14  236.18
   1   3   2 3653.73  235.98
   1   3   2 3855.81  244.98
   1   3   2 3061.69  259.27
   1   3   2 3436.26  250.37
   1   3   2 3454.65  263.87
  -2  -3  -2 1989.20  124.09
  -2  -3  -2 1601.24  138.39
  -2  -3  -2 1821.62  128.19
  -2  -3  -2 1885.41  135.49
  -2  -3  -2 1712.23  123.69
  -2  -3  -2 1835.82  131.59
   2   3   2 2015.60  128.59
   2   3   2 1840.92  130.59
   2   3   2 1591.84  135.39
   2   3   2 1852.11  138.59
   2   3   2 1753.32  123.59
   2   3   2 1568.94  131.49
   2   3   2 1876.01  127.69
  -3  -3  -2 8927.51  632.64
  -3  -3  -2 9018.60  654.53
  -3  -3  -2 9693.33  610.44
  -3  -3  -2 9084.49  610.24
  -3  -3  -2 9495.35  676.23
  -3  -3  -2 9140.29  672.33
   3   3   2 9852.81  633.24
   3   3   2 9134.99  609.94
   3   3   2 9100.49  637.74
   3   3   2 9132.59  633.24
   3   3   2 8555.64  652.93
   3   3   2 8159.48  648.14
   3   3   2 7964.10  671.93
  -4  -3  -2  862.71   62.39
  -4  -3  -2  650.33   63.19
  -4  -3  -2  856.11   55.99
  -4  -3  -2  716.43   61.39
  -4  -3  -2  904.51   57.49
  -4  -3  -2  761.12   55.59
   4   3   2  704.33   60.99
   4   3   2  851.11   57.89
   4   3   2  807.22   62.09
   4   3   2  746.03   55.19
   4   3   2  763.62   57.79
   4   3   2  880.01   68.69
  -5  -3  -2 1418.76  104.49
  -5  -3  -2 1173.68   93.69
  -5  -3  -2 1296.47   93.79
  -5  -3  -2 1381.06  107.69
   5   3   2 1427.76   97.49
   5   3   2 1464.85   93.29
   5   3   2 1287.07  102.69
   5   3   2 1421.36   97.59
   5   3   2 1454.25  105.69
  -6  -3  -2 1003.70   67.59
  -6  -3  -2  858.01   77.09
  -6  -3  -2  855.91   79.39
  -6  -3  -2 1019.30   67.69
   6   3   2 1063.69   70.49
   6   3   2  989.90   70.29
   6   3   2  995.90   76.19
  -7  -3  -2  343.57   33.10
  -7  -3  -2  349.37   33.80
   7   3   2  343.27   26.00
   7   3   2  364.26   31.90
   7   3   2  367.76   26.20
   7   3   2  350.06   29.70
  -8  -3  -2  606.84   52.19
   8   3   2  563.34   42.10
   8   3   2  550.64   50.29
   8   3   2  573.74   49.10
   8   3   2  609.14   42.20
   8   3   2  623.64   47.80
  -9  -3  -2    7.40    6.40
   9   3   2   11.60    6.90
   9   3   2    9.00    5.60
 -10  -3  -2   55.29   15.30
  10   3   2   78.49   13.70
  10   3   2  102.09   15.90
 -11  -3  -2   29.20   12.30
  11   3   2   16.80    9.00
  11   3   2   45.10   10.60
 -12  -3  -2   78.19   20.50
  12   3   2  134.69   22.70
  12   3   2  148.59   21.00
   9  -4  -2  125.59   18.10
   9  -4  -2  110.79   24.30
  -9   4   2  132.29   16.60
   8  -4  -2  142.29   19.30
   8  -4  -2  149.69   26.90
  -8   4   2  172.58   19.40
   7  -4  -2   70.49   12.50
   7  -4  -2  103.99   19.60
  -7   4   2   74.89   12.10
   6  -4  -2   59.79   15.00
   6  -4  -2   53.29   10.50
  -6   4   2   43.90    9.60
   5  -4  -2  447.16   44.50
   5  -4  -2  449.06   38.30
   5  -4  -2  454.35   36.10
  -5   4   2  448.96   37.10
  -5   4   2  495.85   37.50
  -5   4   2  412.56   39.30
   4  -4  -2  777.02   55.59
   4  -4  -2  703.33   57.89
   4  -4  -2  640.94   63.99
  -4   4   2  874.21   60.39
  -4   4   2  654.73   55.59
  -4   4   2  793.52   57.59
   3  -4  -2 1012.90   80.09
   3  -4  -2 1063.99   76.89
   3  -4  -2  985.80   87.59
  -3   4   2 1101.19   80.09
  -3   4   2 1123.09   81.59
  -3   4   2 1091.19   77.79
  -3   4   2 1055.39   79.69
   2  -4  -2  552.24   49.20
   2  -4  -2  562.04   43.20
   2  -4  -2  546.45   45.00
  -2   4   2  571.54   45.00
  -2   4   2  562.24   44.30
  -2   4   2  624.34   42.20
  -2   4   2  563.64   44.30
  -2   4   2  524.95   43.60
   1  -4  -2  345.77   30.50
   1  -4  -2  360.76   33.60
   1  -4  -2  359.06   29.50
  -1   4   2  373.16   30.80
  -1   4   2  351.26   29.60
  -1   4   2  381.16   30.30
  -1   4   2  407.26   28.80
   0  -4  -2 1081.39   78.59
   0  -4  -2 1118.59   75.99
   0  -4  -2 1006.50   84.49
   0   4   2 1121.89   78.89
   0   4   2 1128.09   79.89
   0   4   2  920.91   75.29
   0   4   2 1050.69   83.29
  -1  -4  -2 1212.48   85.89
  -1  -4  -2 1148.49   83.29
  -1  -4  -2 1097.69   91.89
  -1  -4  -2 1184.98   85.79
   1   4   2 1274.77   88.09
   1   4   2 1035.60   85.59
   1   4   2 1173.98   82.79
   1   4   2 1225.48   90.99
  -2  -4  -2  857.71   61.49
  -2  -4  -2  912.61   68.59
  -2  -4  -2  994.00   62.09
  -2  -4  -2  826.02   63.39
   2   4   2 1006.80   64.29
   2   4   2  734.43   66.69
   2   4   2  812.92   63.59
   2   4   2  779.92   65.29
   2   4   2  838.42   61.29
  -3  -4  -2 2665.33  191.18
  -3  -4  -2 2725.33  197.28
  -3  -4  -2 2709.63  184.78
  -3  -4  -2 2801.32  203.18
  -3  -4  -2 3067.39  185.28
   3   4   2 2236.28  202.78
   3   4   2 2627.24  184.38
   3   4   2 2662.93  191.68
   3   4   2 2802.62  194.98
   3   4   2 2934.31  191.78
   3   4   2 2377.16  196.88
  -4  -4  -2 2779.82  195.88
  -4  -4  -2 2436.06  176.78
  -4  -4  -2 2808.22  177.28
  -4  -4  -2 2517.55  190.78
  -4  -4  -2 2485.35  182.78
   4   4   2 2502.15  176.38
   4   4   2 2438.46  183.48
   4   4   2 2608.34  195.38
   4   4   2 2836.82  183.78
   4   4   2 2401.76  189.88
  -5  -4  -2  519.95   51.29
  -5  -4  -2  537.75   49.20
  -5  -4  -2  624.14   44.00
  -5  -4  -2  631.94   44.40
  -5  -4  -2  649.64   44.20
   5   4   2  628.24   43.40
   5   4   2  578.34   50.09
   5   4   2  655.63   45.80
   5   4   2  617.14   49.90
   5   4   2  655.73   46.00
  -6  -4  -2  349.77   34.50
  -6  -4  -2  421.46   27.90
  -6  -4  -2  358.06   33.40
  -6  -4  -2  319.87   27.20
   6   4   2  330.37   33.00
   6   4   2  387.56   33.20
   6   4   2  405.66   33.30
   6   4   2  396.86   26.40
   6   4   2  388.86   28.80
   6   4   2  384.36   28.80
  -7  -4  -2  118.39   18.40
  -7  -4  -2  147.49   19.40
  -7  -4  -2  160.18   11.50
  -7  -4  -2  148.19   11.40
   7   4   2  178.68   20.20
   7   4   2  150.08   12.40
   7   4   2  172.88   17.30
   7   4   2  155.48   12.60
  -8  -4  -2  229.88   26.30
  -8  -4  -2  250.67   26.10
   8   4   2  258.87   18.00
   8   4   2  211.38   24.00
   8   4   2  198.18   23.40
  -9  -4  -2  186.88   24.90
  -9  -4  -2  159.18   23.50
   9   4   2  188.88   22.40
   9   4   2  165.88   21.10
 -10  -4  -2  105.49   19.60
  10   4   2  138.69   19.90
  10   4   2  131.99   18.40
  10   4   2   89.89   16.00
 -11  -4  -2   76.99   17.80
  11   4   2  107.99   17.70
  11   4   2  108.59   17.80
  11   4   2   83.99   15.40
  12   4   2  159.88   24.30
  12   4   2  141.69   21.90
   8  -5  -2   91.59   22.40
   8  -5  -2  105.19   16.50
  -8   5   2   97.89   15.00
   7  -5  -2  397.06   41.90
   7  -5  -2  305.97   31.30
  -7   5   2  317.57   30.30
   6  -5  -2  102.19   19.20
   6  -5  -2   80.59   14.10
  -6   5   2   69.99   12.20
   5  -5  -2  385.26   32.20
   5  -5  -2  333.87   33.50
   5  -5  -2  345.87   39.00
  -5   5   2  412.46   35.10
  -5   5   2  385.36   33.20
  -5   5   2  401.66   33.20
   4  -5  -2  210.58   28.60
   4  -5  -2  253.67   24.70
   4  -5  -2  260.87   23.30
  -4   5   2  285.97   24.30
  -4   5   2  236.98   23.30
  -4   5   2  239.98   23.50
   3  -5  -2  653.63   58.49
   3  -5  -2  633.54   50.49
   3  -5  -2  670.93   53.39
  -3   5   2  712.23   53.09
  -3   5   2  709.53   49.00
  -3   5   2  617.44   51.09
  -3   5   2  571.04   50.69
  -3   5   2  674.43   52.39
   2  -5  -2 1648.34  128.29
   2  -5  -2 1706.13  114.09
   2  -5  -2 1557.04  118.19
  -2   5   2 1501.45  117.89
  -2   5   2 1481.75  118.29
  -2   5   2 1715.83  118.49
  -2   5   2 1600.04  116.99
  -2   5   2 1637.94  114.39
   1  -5  -2  240.78   25.70
   1  -5  -2  267.27   23.20
   1  -5  -2  246.78   23.70
  -1   5   2  222.48   22.90
  -1   5   2  247.18   26.10
  -1   5   2  269.67   23.10
  -1   5   2  259.87   23.90
  -1   5   2  306.27   21.80
   0  -5  -2 1764.92  136.09
   0  -5  -2 1856.51  131.59
   0  -5  -2 2067.39  147.49
   0   5   2 1806.52  131.49
   0   5   2 1759.62  144.89
   0   5   2 1980.70  138.79
   0   5   2 1866.31  136.59
  -1  -5  -2  344.87   29.10
  -1  -5  -2  355.96   28.50
  -1  -5  -2  374.86   31.30
   1   5   2  336.97   28.10
   1   5   2  333.87   30.80
   1   5   2  359.86   29.60
   1   5   2  333.37   29.50
  -2  -5  -2  492.25   40.30
  -2  -5  -2  494.65   38.00
  -2  -5  -2  435.36   36.60
   2   5   2  498.85   38.40
   2   5   2  441.76   39.10
   2   5   2  546.85   40.80
   2   5   2  442.16   36.20
  -3  -5  -2   24.60    5.10
  -3  -5  -2   22.20    5.00
  -3  -5  -2   13.00    4.10
   3   5   2   15.60    4.80
   3   5   2   12.40    4.20
   3   5   2   25.60    5.40
   3   5   2   12.90    3.80
   3   5   2   15.80    3.30
   3   5   2   12.20    4.70
  -4  -5  -2 1473.25   93.89
  -4  -5  -2 1227.68   92.99
  -4  -5  -2 1325.07   96.09
   4   5   2 1186.18  100.79
   4   5   2 1522.45   97.39
   4   5   2 1389.86   96.49
   4   5   2 1204.08  102.69
   4   5   2 1368.46   96.39
   4   5   2 1232.78   96.49
   4   5   2 1286.67   92.69
  -5  -5  -2  395.76   30.10
  -5  -5  -2  434.96   30.50
  -5  -5  -2  373.96   33.30
  -5  -5  -2  433.46   32.60
  -5  -5  -2  369.06   29.90
   5   5   2  375.86   29.30
   5   5   2  415.36   31.40
   5   5   2  364.06   34.50
   5   5   2  361.06   33.70
   5   5   2  414.76   31.30
  -6  -5  -2  375.76   33.40
  -6  -5  -2  363.36   35.50
  -6  -5  -2  365.96   28.20
  -6  -5  -2  394.76   27.00
  -6  -5  -2  359.36   28.10
   6   5   2  396.56   27.30
   6   5   2  373.86   34.40
   6   5   2  358.26   33.10
   6   5   2  351.66   29.30
   6   5   2  375.86   29.40
  -7  -5  -2   54.39    5.90
  -7  -5  -2   38.10    5.20
  -7  -5  -2   66.39   11.30
  -7  -5  -2   27.40    8.60
   7   5   2   48.70    6.50
   7   5   2   51.49   11.00
   7   5   2   66.19   10.70
  -8  -5  -2   26.20    9.60
  -8  -5  -2   38.00    3.40
  -8  -5  -2   63.49   12.40
   8   5   2   46.20    9.50
   8   5   2   30.20   10.30
   8   5   2   37.70    5.10
  -9  -5  -2  382.46   38.30
  -9  -5  -2  355.46   36.50
   9   5   2  367.96   35.20
   9   5   2  366.26   35.60
 -10  -5  -2  158.78   24.00
  10   5   2  194.98   24.20
  10   5   2  137.89   20.30
  11   5   2  143.09   22.20
  11   5   2  143.49   21.80
  11   5   2  135.09   20.70
  12   5   2   50.49   13.50
  12   5   2   61.69   14.30
   8  -6  -2   22.60    9.60
   8  -6  -2   -4.00   11.50
  -8   6   2    6.40    6.10
   7  -6  -2  199.38   26.30
  -7   6   2  238.38   26.70
   6  -6  -2  126.59   23.50
   6  -6  -2   95.09   17.10
  -6   6   2  119.79   17.60
   5  -6  -2  217.88   29.80
   5  -6  -2  222.38   21.60
   5  -6  -2  203.08   24.60
  -5   6   2  212.58   26.00
  -5   6   2  169.98   22.50
   4  -6  -2  328.47   29.80
   4  -6  -2  314.07   35.30
   4  -6  -2  309.57   31.30
  -4   6   2  364.36   31.40
  -4   6   2  286.47   29.80
  -4   6   2  372.46   30.40
   3  -6  -2  231.78   23.10
   3  -6  -2  256.07   22.20
   3  -6  -2  212.98   26.80
  -3   6   2  170.38   22.30
  -3   6   2  171.28   18.80
  -3   6   2  233.18   22.70
  -3   6   2  248.38   20.40
   2  -6  -2  950.50   86.19
   2  -6  -2 1049.89   77.39
   2  -6  -2 1045.90   80.59
  -2   6   2 1129.59   78.19
  -2   6   2  988.70   79.69
  -2   6   2 1041.40   78.69
  -2   6   2 1037.00   77.69
  -2   6   2 1016.10   77.29
   1  -6  -2  779.22   59.09
   1  -6  -2  791.22   61.49
   1  -6  -2  772.12   65.99
  -1   6   2  823.32   60.69
  -1   6   2  701.53   58.69
  -1   6   2  710.93   64.99
  -1   6   2  831.62   61.69
   0  -6  -2  558.54   47.70
   0  -6  -2  626.44   50.09
   0  -6  -2  543.65   52.39
   0  -6  -2  724.83   46.30
   0   6   2  614.04   49.60
   0   6   2  587.64   48.00
   0   6   2  594.04   49.70
   0   6   2  630.84   53.19
  -1  -6  -2  683.83   56.09
  -1  -6  -2  813.92   58.69
  -1  -6  -2  791.32   62.19
   1   6   2  641.84   57.89
   1   6   2  796.42   59.49
   1   6   2  874.01   57.29
   1   6   2  649.74   61.39
  -2  -6  -2 1421.46  116.59
  -2  -6  -2 1581.24  109.69
  -2  -6  -2 1491.15  105.99
   2   6   2 1587.34  105.89
   2   6   2 1394.56  111.89
   2   6   2 1285.77  109.29
   2   6   2 1648.34  117.09
  -3  -6  -2   12.70    4.60
  -3  -6  -2   19.30    5.20
  -3  -6  -2    8.70    4.40
   3   6   2   16.40    3.40
   3   6   2   12.40    5.00
   3   6   2   12.50    5.40
   3   6   2   23.70    6.20
   3   6   2   14.60    4.60
  -4  -6  -2  339.07   29.20
  -4  -6  -2  401.16   30.30
   4   6   2  342.57   32.40
   4   6   2  358.56   33.20
   4   6   2  355.96   30.50
   4   6   2  397.86   29.40
  -5  -6  -2   75.29   10.50
  -5  -6  -2   87.09   10.30
  -5  -6  -2   96.79   11.40
   5   6   2  100.59    7.40
   5   6   2   88.09   11.20
   5   6   2   91.19    7.40
   5   6   2   93.39   11.50
   5   6   2   87.79   10.40
   5   6   2   73.69   13.00
   5   6   2   82.29   12.50
  -6  -6  -2  461.45   41.30
  -6  -6  -2  412.16   33.30
  -6  -6  -2  473.45   33.80
   6   6   2  425.26   32.50
   6   6   2  452.75   34.00
   6   6   2  438.86   34.80
   6   6   2  401.46   38.20
   6   6   2  416.16   39.70
  -7  -6  -2  615.44   42.90
  -7  -6  -2  570.34   52.89
   7   6   2  559.84   44.60
   7   6   2  561.64   50.89
   7   6   2  580.94   50.39
   7   6   2  594.14   46.10
  -8  -6  -2  231.98   30.40
  -8  -6  -2  247.68   20.20
   8   6   2  288.27   27.90
   8   6   2  292.57   24.60
   8   6   2  273.47   22.10
   8   6   2  270.87   28.60
  -9  -6  -2  225.68   30.00
   9   6   2  234.58   19.10
   9   6   2  248.18   26.00
   9   6   2  248.38   23.50
   9   6   2  229.48   28.80
 -10  -6  -2  133.19   22.60
  10   6   2  138.89   21.10
  10   6   2  131.79   19.20
 -11  -6  -2   66.99   17.20
  11   6   2   94.59   17.50
  11   6   2   81.89   15.40
   7  -7  -2   27.40   10.90
   7  -7  -2   -3.60   11.40
  -7   7   2   16.40    9.10
   6  -7  -2  101.19   22.20
   6  -7  -2   81.49   19.50
  -6   7   2   67.69   14.20
   5  -7  -2   44.10   12.00
   5  -7  -2   34.10   14.80
  -5   7   2   48.50   12.00
   4  -7  -2  123.49   22.10
   4  -7  -2  166.48   20.00
   4  -7  -2  144.89   21.20
  -4   7   2  146.69   19.50
  -4   7   2  134.79   19.50
   3  -7  -2  308.67   31.90
   3  -7  -2  358.76   35.80
   3  -7  -2  343.97   30.70
  -3   7   2  304.77   27.80
  -3   7   2  291.67   31.30
  -3   7   2  376.66   32.40
   2  -7  -2  262.77   28.50
   2  -7  -2  312.67   31.90
   2  -7  -2  254.67   26.80
  -2   7   2  285.77   28.10
  -2   7   2  319.07   26.20
  -2   7   2  306.37   28.80
   1  -7  -2  814.32   62.59
   1  -7  -2  762.42   68.99
   1  -7  -2  801.22   64.89
  -1   7   2  863.31   65.19
  -1   7   2  777.62   62.59
  -1   7   2  809.72   69.39
  -1   7   2  808.52   63.29
   0  -7  -2  524.55   43.20
   0  -7  -2  554.94   39.90
   0  -7  -2  523.35   46.90
   0  -7  -2  530.15   44.80
   0   7   2  575.24   44.30
   0   7   2  471.15   46.80
   0   7   2  462.95   43.90
   0   7   2  535.65   43.30
  -1  -7  -2  120.29   17.20
  -1  -7  -2  155.58   18.30
  -1  -7  -2  171.78   13.20
  -1  -7  -2  131.99   17.10
   1   7   2  110.89   16.00
   1   7   2  138.69   19.10
   1   7   2  130.19   16.70
   1   7   2  136.89   17.90
  -2  -7  -2  512.85   39.60
  -2  -7  -2  484.25   34.90
  -2  -7  -2  464.35   41.30
  -2  -7  -2  478.85   39.90
   2   7   2  518.25   41.40
   2   7   2  477.55   40.60
   2   7   2  463.95   38.40
   2   7   2  414.76   42.00
  -3  -7  -2  399.16   36.70
  -3  -7  -2  465.65   38.10
  -3  -7  -2  455.45   39.70
   3   7   2  463.25   40.30
   3   7   2  515.55   37.40
   3   7   2  489.95   41.50
   3   7   2  427.56   38.40
  -4  -7  -2  326.47   28.60
  -4  -7  -2  374.36   29.60
   4   7   2  370.26   32.60
   4   7   2  262.67   28.90
   4   7   2  369.06   32.50
   4   7   2  362.36   28.60
  -5  -7  -2  599.34   45.20
  -5  -7  -2  546.55   44.10
   5   7   2  611.34   44.00
   5   7   2  525.05   49.10
   5   7   2  558.24   46.00
   5   7   2  599.24   50.09
  -6  -7  -2  704.43   54.49
   6   7   2  682.23   56.39
   6   7   2  810.22   62.69
   6   7   2  769.72   62.69
  -7  -7  -2  473.55   39.60
  -7  -7  -2  504.95   49.10
   7   7   2  528.05   41.80
   7   7   2  590.84   49.10
   7   7   2  572.84   47.70
  -8  -7  -2  411.26   45.30
  -8  -7  -2  502.05   36.00
   8   7   2  495.05   44.10
   8   7   2  462.55   44.70
   8   7   2  470.25   37.70
  -9  -7  -2  139.59   12.00
  -9  -7  -2  118.69   21.30
   9   7   2  134.69   21.50
   9   7   2  158.88   14.30
   9   7   2  142.39   20.60
 -10  -7  -2  144.09   23.90
  10   7   2  139.99   22.80
  10   7   2  139.29   21.00
 -11  -7  -2   98.39   20.00
  11   7   2   76.29   17.00
  11   7   2   93.79   17.30
   6  -8  -2   55.59   14.30
   6  -8  -2   45.20   17.20
  -6   8   2   87.09   17.10
   5  -8  -2   85.49   20.40
   5  -8  -2   96.09   18.80
  -5   8   2  135.59   20.30
   4  -8  -2   92.89   16.80
   4  -8  -2   83.09   18.90
   4  -8  -2   53.29   12.60
  -4   8   2   81.29   16.20
  -4   8   2   80.09   14.90
   3  -8  -2  135.59   20.40
   3  -8  -2  111.09   17.70
   3  -8  -2  124.29   21.40
  -3   8   2  129.99   16.00
  -3   8   2  103.69   17.30
  -3   8   2  117.09   18.70
   2  -8  -2  143.39   22.60
   2  -8  -2  208.28   24.50
   2  -8  -2  205.08   27.20
  -2   8   2  230.28   25.80
  -2   8   2  177.48   19.00
  -2   8   2  241.08   23.70
   1  -8  -2  310.47   31.70
   1  -8  -2  374.06   36.00
   1  -8  -2  320.27   33.20
  -1   8   2  391.26   33.80
  -1   8   2  329.07   35.50
  -1   8   2  350.56   33.60
  -1   8   2  346.27   31.00
   0  -8  -2  321.47   32.20
   0  -8  -2  347.27   31.90
   0  -8  -2  328.77   33.30
   0   8   2  396.96   32.00
   0   8   2  374.36   33.70
   0   8   2  323.57   31.30
   0   8   2  284.47   33.50
  -1  -8  -2  239.78   25.20
  -1  -8  -2  243.68   24.70
  -1  -8  -2  236.18   24.70
   1   8   2  200.58   27.40
   1   8   2  277.57   25.10
   1   8   2  262.97   26.00
   1   8   2  236.28   26.20
  -2  -8  -2   26.50    7.60
  -2  -8  -2   27.30    7.60
  -2  -8  -2   27.10    8.10
   2   8   2   19.90    7.30
   2   8   2   30.40    8.10
   2   8   2   37.70    9.80
   2   8   2   37.50    9.90
  -3  -8  -2  339.47   30.50
  -3  -8  -2  352.46   30.80
  -3  -8  -2  318.67   31.00
   3   8   2  386.86   33.10
   3   8   2  349.27   33.80
   3   8   2  348.47   30.00
   3   8   2  294.97   30.80
  -4  -8  -2  742.33   53.69
  -4  -8  -2  633.84   51.79
   4   8   2  598.14   55.59
   4   8   2  645.44   51.09
   4   8   2  690.43   58.09
   4   8   2  672.63   54.39
  -5  -8  -2  452.05   40.80
  -5  -8  -2  585.94   42.60
   5   8   2  544.75   47.00
   5   8   2  451.65   45.40
   5   8   2  535.15   41.00
   5   8   2  516.35   43.30
  -6  -8  -2  412.86   34.80
   6   8   2  416.86   36.20
   6   8   2  437.26   41.50
   6   8   2  447.66   40.80
  -7  -8  -2  247.48   31.40
  -7  -8  -2  259.97   22.90
   7   8   2  282.57   28.30
   7   8   2  233.18   30.30
   7   8   2  243.28   23.60
  -8  -8  -2  223.98   29.40
  -8  -8  -2  210.38   19.20
   8   8   2  224.58   27.40
   8   8   2  207.68   28.00
   8   8   2  211.08   20.60
  -9  -8  -2   86.79   10.40
  -9  -8  -2   77.89   18.30
   9   8   2   92.99   12.30
   9   8   2  103.49   19.30
   9   8   2  105.29   17.90
 -10  -8  -2  102.09   20.20
  10   8   2   93.79   17.20
  10   8   2   73.99   17.60
 -11  -8  -2   36.20   15.60
  11   8   2   66.89   16.30
   5  -9  -2  104.09   20.40
   5  -9  -2   48.80   18.70
  -5   9   2   78.39   16.60
   4  -9  -2  167.68   26.20
   4  -9  -2  206.58   30.50
  -4   9   2  202.58   27.60
   3  -9  -2  131.59   21.50
   3  -9  -2  128.09   20.20
   3  -9  -2  128.09   23.20
  -3   9   2  126.29   20.40
  -3   9   2  131.99   20.90
   2  -9  -2   80.69   16.60
   2  -9  -2   78.19   16.40
   2  -9  -2   39.40   11.70
  -2   9   2   74.79   14.90
  -2   9   2   61.59   13.90
   1  -9  -2   90.99   15.90
   1  -9  -2   89.29   15.80
   1  -9  -2  102.59   17.40
  -1   9   2   80.09   15.80
  -1   9   2   89.09   13.60
  -1   9   2   72.99   16.50
  -1   9   2   54.79   13.70
   0  -9  -2  235.18   29.40
   0  -9  -2  225.68   28.40
   0  -9  -2  256.27   28.10
   0   9   2  283.87   26.40
   0   9   2  282.77   30.70
   0   9   2  265.97   29.60
   0   9   2  240.18   29.70
  -1  -9  -2  365.96   36.30
  -1  -9  -2  366.16   35.80
  -1  -9  -2  407.56   37.60
   1   9   2  342.27   36.40
   1   9   2  448.56   37.00
   1   9   2  400.06   39.90
   1   9   2  378.66   35.60
  -2  -9  -2  504.45   46.10
  -2  -9  -2  509.45   45.40
  -2  -9  -2  476.45   45.00
   2   9   2  532.15   46.10
   2   9   2  588.34   45.30
   2   9   2  540.35   49.40
   2   9   2  513.45   46.30
  -3  -9  -2  273.57   26.10
  -3  -9  -2  208.08   24.50
  -3  -9  -2  246.08   25.80
   3   9   2  249.28   26.90
   3   9   2  287.67   25.90
   3   9   2  297.17   29.70
   3   9   2  278.57   27.70
  -4  -9  -2  176.58   20.80
  -4  -9  -2  170.28   20.40
   4   9   2  145.19   20.30
   4   9   2  141.69   18.90
   4   9   2  179.98   23.00
   4   9   2  186.88   23.90
  -5  -9  -2  242.18   25.00
   5   9   2  261.07   28.50
   5   9   2  288.67   29.80
   5   9   2  257.87   26.30
  -6  -9  -2   70.89   12.30
   6   9   2  107.69   16.90
   6   9   2   73.99   12.90
   6   9   2   69.69   15.30
  -7  -9  -2  103.79   19.30
  -7  -9  -2   83.39   16.90
   7   9   2  120.09   16.10
   7   9   2  120.59   21.10
   7   9   2  118.49   19.10
  -8  -9  -2  176.08   19.30
  -8  -9  -2  172.28   26.50
   8   9   2  190.08   26.90
   8   9   2  170.78   24.20
   8   9   2  162.38   19.90
  -9  -9  -2  116.19   22.40
  -9  -9  -2  121.69   13.70
   9   9   2  131.39   22.50
   9   9   2   98.39   18.20
   9   9   2   89.59   14.00
 -10  -9  -2   20.40   11.20
  10   9   2    6.30    8.30
  10   9   2   24.60   11.50
   3 -10  -2  129.69   20.70
   3 -10  -2   64.19   17.50
   3 -10  -2   91.29   19.10
  -3  10   2  106.89   20.40
  -3  10   2   93.79   17.60
   2 -10  -2  177.68   26.20
   2 -10  -2  210.68   29.20
   2 -10  -2  170.98   25.10
  -2  10   2  182.38   26.10
  -2  10   2  199.28   26.90
   1 -10  -2   80.79   17.70
   1 -10  -2   90.59   17.00
   1 -10  -2   82.79   16.80
  -1  10   2   89.99   17.90
  -1  10   2   55.59   15.60
  -1  10   2   87.29   17.00
   0 -10  -2  272.47   32.60
   0 -10  -2  291.77   31.10
   0 -10  -2  271.87   32.80
   0  10   2  239.98   33.70
   0  10   2  299.77   28.50
   0  10   2  312.07   31.80
   0  10   2  243.58   30.80
  -1 -10  -2  271.67   31.20
  -1 -10  -2  218.68   29.00
  -1 -10  -2  234.08   26.60
   1  10   2  250.27   32.20
   1  10   2  199.88   28.30
   1  10   2  243.38   29.10
   1  10   2  306.67   27.70
  -2 -10  -2  264.17   29.20
  -2 -10  -2  326.27   31.10
  -2 -10  -2  272.37   28.70
   2  10   2  270.37   32.60
   2  10   2  296.97   30.00
   2  10   2  335.77   30.70
   2  10   2  248.78   33.60
  -3 -10  -2  289.97   34.30
  -3 -10  -2  331.17   32.70
  -3 -10  -2  364.56   32.90
   3  10   2  315.77   33.20
   3  10   2  351.26   32.30
   3  10   2  346.17   36.70
   3  10   2  348.87   34.70
  -4 -10  -2  138.49   18.10
  -4 -10  -2   97.99   17.00
   4  10   2  110.79   16.70
   4  10   2  131.59   20.70
   4  10   2  123.79   19.20
   4  10   2  116.09   19.00
  -5 -10  -2  161.78   21.00
   5  10   2  153.18   22.70
   5  10   2  179.38   24.70
   5  10   2  145.39   21.40
  -6 -10  -2  152.68   19.90
   6  10   2  153.18   23.60
   6  10   2  187.38   22.40
   6  10   2  134.79   22.20
  -7 -10  -2   80.49   18.40
   7  10   2   80.89   17.50
   7  10   2   97.69   18.40
   7  10   2   91.19   14.90
  -8 -10  -2    4.20    4.60
  -8 -10  -2    6.40    8.20
   8  10   2   10.30    9.70
   8  10   2   16.40    7.40
   8  10   2    1.90    8.50
  -9 -10  -2  121.49   22.80
  -9 -10  -2   95.59   13.60
   9  10   2  106.19   16.10
   9  10   2  102.29   19.60
   9  10   2  103.99   21.70
   1 -11  -2  150.18   22.90
   1 -11  -2  109.19   21.60
   1 -11  -2  124.39   22.50
  -1  11   2   99.29   20.50
  -1  11   2   91.59   18.50
   0 -11  -2   78.29   17.30
   0 -11  -2  101.09   19.80
   0 -11  -2   88.89   17.30
   0  11   2  119.79   20.60
   0  11   2   72.49   18.40
   0  11   2   93.89   19.10
  -1 -11  -2  163.48   24.50
  -1 -11  -2  154.68   20.70
  -1 -11  -2  116.19   20.70
   1  11   2  101.09   17.80
   1  11   2  130.89   23.10
   1  11   2  138.79   21.90
   1  11   2  114.89   21.50
  -2 -11  -2  100.79   17.60
  -2 -11  -2  109.19   16.10
  -2 -11  -2   66.79   16.20
   2  11   2   99.89   18.50
   2  11   2   68.69   16.80
   2  11   2   80.49   16.10
   2  11   2   98.39   18.80
  -3 -11  -2  103.49   17.70
  -3 -11  -2   96.09   17.60
   3  11   2   81.99   17.70
   3  11   2  115.29   21.10
   3  11   2  113.49   18.10
   3  11   2   99.09   17.90
  -4 -11  -2  147.69   21.90
   4  11   2  167.88   23.50
   4  11   2  128.59   23.30
  -5 -11  -2   87.99   16.00
   5  11   2  107.79   20.20
   5  11   2   75.99   16.50
   5  11   2  107.19   19.60
  -6 -11  -2   77.99   14.80
   6  11   2  104.19   20.20
   6  11   2   66.39   16.60
   6  11   2   77.19   15.20
  -7 -11  -2  137.29   19.30
   7  11   2  170.38   26.00
   7  11   2  109.09   21.80
   7  11   2  163.78   21.90
  -8 -11  -2    1.80    7.80
  -8 -11  -2   14.80    7.10
   8  11   2    3.00    8.30
   8  11   2    5.50   10.20
   8  11   2    9.00    7.30
  -2 -12  -2   78.39   16.90
  -2 -12  -2   76.29   17.60
   2  12   2   79.79   18.00
   2  12   2   74.79   18.50
   2  12   2   69.99   15.00
   2  12   2   68.99   16.90
  -3 -12  -2  103.39   20.90
   3  12   2  121.69   20.10
   3  12   2  123.69   22.20
   3  12   2   71.49   18.50
  -4 -12  -2   21.40   10.80
   4  12   2   59.19   15.40
   4  12   2   42.80   14.10
   4  12   2   38.20   13.80
  -5 -12  -2   37.20   11.70
   5  12   2   41.00   14.10
   5  12   2   31.80   12.30
   5  12   2   26.00   12.40
   2  10  -3   44.40   13.80
   6   9  -3   64.89   14.10
   6   9  -3   45.40   13.80
   6   9  -3   37.90   14.80
  -6  -9   3   51.39   16.30
  -6  -9   3   39.10   10.70
   5   9  -3   29.10   14.60
   5   9  -3   42.30   12.80
   5   9  -3   66.09   14.80
  -5  -9   3   60.09   15.80
  -5  -9   3   45.40   11.70
   4   9  -3   79.79   15.70
   4   9  -3   55.99   16.20
   4   9  -3   51.59   13.50
  -4  -9   3   46.20   12.50
   3   9  -3   51.39   15.60
   3   9  -3   66.19   16.20
   3   9  -3   95.29   16.30
  -3  -9   3   93.69   17.20
   2   9  -3   28.90   13.00
   2   9  -3   37.60   12.80
   2   9  -3   13.00    9.90
   2   9  -3   56.29   12.00
  -2  -9   3   75.59   16.30
  -2  -9   3   42.20   12.90
   1   9  -3  181.38   27.90
   1   9  -3  223.48   31.60
   1   9  -3  197.58   26.50
  -1  -9   3  228.28   29.00
  -1  -9   3  220.38   28.20
   0   9  -3  166.88   25.80
   0   9  -3  194.28   28.90
   0   9  -3  149.59   24.50
   0  -9   3  192.28   26.30
   0  -9   3  169.38   25.70
  -1   9  -3   74.99   17.70
  -1   9  -3   66.89   17.50
  -1   9  -3  104.19   19.00
   1  -9   3   63.89   16.00
   1  -9   3   51.59   15.00
  -2   9  -3  103.39   20.00
  -2   9  -3   95.09   19.80
  -2   9  -3  117.99   22.80
   2  -9   3   78.09   18.30
   2  -9   3  119.99   21.60
   7   8  -3   39.20   10.70
   7   8  -3   49.90   16.00
  -7  -8   3   30.30    8.70
  -7  -8   3   35.10   13.60
   6   8  -3   56.89   13.00
   6   8  -3   59.59   16.80
  -6  -8   3   65.59   17.10
  -6  -8   3   48.40   10.60
   5   8  -3   85.49   17.10
   5   8  -3   63.79   16.40
   5   8  -3   64.59   13.30
  -5  -8   3   81.09   17.50
  -5  -8   3   56.19   11.50
   4   8  -3   80.09   15.50
   4   8  -3   50.79   12.90
   4   8  -3   85.89   18.40
  -4  -8   3   62.19   12.60
   3   8  -3  202.08   24.00
   3   8  -3  157.68   23.50
   3   8  -3  182.68   28.20
   3   8  -3  240.78   27.70
  -3  -8   3  203.08   24.90
   2   8  -3  103.09   20.80
   2   8  -3  139.39   19.70
   2   8  -3  160.48   22.60
   2   8  -3  130.69   19.40
  -2  -8   3  144.59   20.40
  -2  -8   3  153.68   21.40
   1   8  -3   65.79   13.60
   1   8  -3   60.79   15.60
   1   8  -3   59.79   14.50
   1   8  -3   70.39   11.90
  -1  -8   3   57.19   12.70
  -1  -8   3   56.69   13.50
   0   8  -3  411.96   39.40
   0   8  -3  381.86   43.10
   0   8  -3  392.66   40.40
   0  -8   3  484.45   41.70
   0  -8   3  419.16   40.00
  -1   8  -3  287.27   34.90
  -1   8  -3  276.67   35.10
  -1   8  -3  305.27   38.10
   1  -8   3  346.87   33.90
   1  -8   3  361.56   35.00
  -2   8  -3  189.28   27.10
  -2   8  -3  249.38   31.80
  -2   8  -3  220.98   29.20
   2  -8   3  174.28   26.10
   2  -8   3  212.98   29.00
  -3   8  -3  109.49   21.30
  -3   8  -3  135.99   22.10
  -3   8  -3  135.49   22.50
   3  -8   3  154.58   23.10
   3  -8   3  130.79   22.70
  -4   8  -3   51.89   13.10
  -4   8  -3   52.29   14.50
  -4   8  -3   32.50   11.10
   4  -8   3   36.30   12.60
   4  -8   3   20.10   11.30
   4  -8   3   54.29   14.60
   8   7  -3   60.19   16.70
   8   7  -3   66.09   11.90
  -8  -7   3   79.89   11.30
  -8  -7   3   79.29   16.00
  -8  -7   3   30.20   13.40
   7   7  -3  147.69   18.40
   7   7  -3  129.19   22.90
  -7  -7   3  102.29   21.30
  -7  -7   3  119.69   15.80
   6   7  -3   58.09   11.70
   6   7  -3   65.99   15.80
  -6  -7   3   63.89   16.00
  -6  -7   3   68.39   11.90
   5   7  -3  127.09   22.10
   5   7  -3  146.79   19.30
  -5  -7   3  129.39   17.40
  -5  -7   3  141.39   22.40
   4   7  -3  137.09   22.60
   4   7  -3  111.69   17.80
   4   7  -3  134.49   17.00
  -4  -7   3  137.49   21.30
  -4  -7   3  144.59   18.30
   3   7  -3   96.19   15.30
   3   7  -3  112.39   19.20
   3   7  -3  114.69   17.50
   3   7  -3  147.59   16.90
  -3  -7   3   88.79   15.80
  -3  -7   3  111.39   15.80
   2   7  -3  781.22   57.29
   2   7  -3  706.13   59.59
   2   7  -3  590.74   57.89
   2   7  -3  666.23   63.59
  -2  -7   3  796.12   59.19
  -2  -7   3  705.93   57.39
   1   7  -3  256.27   32.20
   1   7  -3  301.17   28.20
   1   7  -3  298.47   27.50
   1   7  -3  254.47   30.90
  -1  -7   3  226.68   28.80
  -1  -7   3  309.97   29.00
   0   7  -3  321.97   27.80
   0   7  -3  272.07   28.60
   0   7  -3  291.27   30.50
   0   7  -3  313.77   32.80
   0  -7   3  279.97   29.60
   0  -7   3  242.58   30.00
  -1   7  -3  342.57   32.70
  -1   7  -3  316.17   33.70
  -1   7  -3  263.47   31.80
   1  -7   3  336.47   31.70
   1  -7   3  290.27   29.00
   1  -7   3  274.67   33.10
  -2   7  -3  164.68   22.60
  -2   7  -3  161.88   23.00
  -2   7  -3  137.19   22.80
   2  -7   3  148.49   20.20
   2  -7   3  156.28   22.00
   2  -7   3  146.49   22.20
  -3   7  -3   41.30   11.10
  -3   7  -3   65.09   14.50
  -3   7  -3   54.99   13.70
   3  -7   3   56.89   13.70
   3  -7   3   48.80   12.30
   3  -7   3   26.00   10.70
  -4   7  -3  100.09   19.00
  -4   7  -3  103.49   17.20
  -4   7  -3   90.79   18.10
   4  -7   3   65.59   15.20
   4  -7   3   70.39   16.20
   4  -7   3   57.89   14.60
  -5   7  -3   30.40   12.80
   5  -7   3   90.09   17.80
   5  -7   3   95.89   19.30
   5  -7   3   53.89   14.80
  -6   7  -3   70.59   16.60
   6  -7   3   62.69   15.70
   6  -7   3   35.30   13.50
   9   6  -3   65.39   17.40
  -9  -6   3   81.79   17.40
  -9  -6   3   87.09   20.00
   8   6  -3   33.20   13.30
   8   6  -3   51.49    9.60
  -8  -6   3   45.80   12.70
  -8  -6   3   36.00   13.60
  -8  -6   3   42.60    7.70
   7   6  -3  239.68   25.00
   7   6  -3  249.68   32.50
   7   6  -3  211.08   22.60
  -7  -6   3  261.47   32.60
  -7  -6   3  246.68   21.80
   6   6  -3  331.07   31.00
   6   6  -3  401.46   33.10
  -6  -6   3  343.57   29.80
  -6  -6   3  315.57   36.70
   5   6  -3  258.77   33.40
   5   6  -3  293.07   27.50
   5   6  -3  302.27   27.60
  -5  -6   3  294.97   26.40
  -5  -6   3  298.37   32.40
   4   6  -3  490.35   39.50
   4   6  -3  420.76   46.20
   4   6  -3  448.66   41.50
   4   6  -3  539.45   42.20
  -4  -6   3  533.25   41.10
  -4  -6   3  502.15   46.60
  -4  -6   3  478.75   40.30
   3   6  -3  307.27   30.60
   3   6  -3  365.06   30.60
   3   6  -3  315.97   29.20
   3   6  -3  292.57   33.20
  -3  -6   3  351.96   30.30
  -3  -6   3  356.76   30.50
   2   6  -3  484.45   50.59
   2   6  -3  531.25   45.40
   2   6  -3  539.05   47.90
   2   6  -3  654.93   48.20
  -2  -6   3  575.14   46.70
  -2  -6   3  620.74   47.90
   1   6  -3  782.62   58.29
   1   6  -3  705.83   63.99
   1   6  -3  707.63   60.09
  -1  -6   3  755.62   58.59
  -1  -6   3  723.63   57.49
  -1  -6   3  742.93   59.59
   0   6  -3  403.46   35.00
   0   6  -3  335.77   34.70
   0   6  -3  383.86   37.10
   0   6  -3  462.75   40.90
   0  -6   3  414.46   34.80
   0  -6   3  413.16   36.50
   0  -6   3  459.55   37.90
  -1   6  -3   82.49   14.00
  -1   6  -3   96.29   16.30
  -1   6  -3   72.69   13.40
  -1   6  -3   82.39   10.60
   1  -6   3   58.49   12.80
   1  -6   3   70.79   13.40
   1  -6   3   72.89   11.80
  -2   6  -3  212.28   28.00
  -2   6  -3  225.98   27.00
  -2   6  -3  188.28   25.40
   2  -6   3  262.17   26.50
   2  -6   3  255.27   25.30
   2  -6   3  239.88   24.10
  -3   6  -3  118.79   18.60
  -3   6  -3  117.99   18.50
  -3   6  -3  124.59   18.80
   3  -6   3  133.89   20.00
   3  -6   3  104.29   16.70
   3  -6   3  106.09   16.40
   3  -6   3  122.69   18.10
  -4   6  -3   91.39   15.60
  -4   6  -3   92.69   16.80
  -4   6  -3   73.89   15.20
   4  -6   3  102.49   17.80
   4  -6   3   78.99   15.30
   4  -6   3  103.39   16.60
   4  -6   3   88.49   15.50
  -5   6  -3  113.19   18.00
  -5   6  -3   97.89   17.30
  -5   6  -3  131.59   20.00
   5  -6   3  115.79   17.40
   5  -6   3  130.19   20.50
   5  -6   3  130.59   20.40
   5  -6   3  115.39   18.10
  -6   6  -3   76.59   17.10
  -6   6  -3   84.69   16.30
   6  -6   3   92.69   18.50
   6  -6   3   56.09   14.30
  -7   6  -3   59.89   15.30
  -7   6  -3   86.89   17.40
   7  -6   3   92.69   19.50
   7  -6   3   63.79   15.60
  10   5  -3   19.60   10.90
  10   5  -3   58.19   15.80
 -10  -5   3   27.10   12.40
   9   5  -3   82.99   18.60
   9   5  -3  121.29   19.30
  -9  -5   3   80.19   19.30
  -9  -5   3  105.19   20.10
   8   5  -3  142.89   14.80
   8   5  -3  134.69   20.00
   8   5  -3  123.99   22.20
  -8  -5   3  150.48   13.30
  -8  -5   3  112.69   20.10
  -8  -5   3  123.29   22.80
   7   5  -3   79.89   17.30
   7   5  -3  111.09   16.40
  -7  -5   3   90.09   18.30
  -7  -5   3   91.19   11.50
   6   5  -3  210.68   30.60
   6   5  -3  270.67   27.10
  -6  -5   3  297.07   24.20
  -6  -5   3  314.87   31.90
   5   5  -3  778.02   63.29
   5   5  -3  718.63   69.49
  -5  -5   3  816.62   69.29
  -5  -5   3  822.92   59.29
   4   5  -3  838.22   74.49
   4   5  -3  843.42   68.59
   4   5  -3  889.31   64.39
  -4  -5   3  835.62   64.79
  -4  -5   3  909.71   66.39
  -4  -5   3  929.41   69.29
  -4  -5   3  817.72   73.69
   3   5  -3  710.83   54.59
   3   5  -3  652.83   51.09
   3   5  -3  651.13   58.79
  -3  -5   3  639.54   51.79
  -3  -5   3  702.33   53.19
   2   5  -3  198.78   19.20
   2   5  -3  157.38   22.40
   2   5  -3  202.28   19.70
  -2  -5   3  203.48   19.90
  -2  -5   3  214.88   20.00
   1   5  -3   86.49   14.00
   1   5  -3  114.99   14.60
   1   5  -3  114.19   16.40
   1   5  -3  123.89   14.60
  -1  -5   3   98.29   14.10
  -1  -5   3  100.19    9.20
  -1  -5   3  116.59   15.10
   0   5  -3  330.17   28.10
   0   5  -3  301.77   28.80
   0   5  -3  275.07   30.00
   0  -5   3  338.27   28.70
   0  -5   3  309.97   26.50
   0  -5   3  282.07   28.00
  -1   5  -3  505.35   43.20
  -1   5  -3  469.55   38.80
  -1   5  -3  479.65   37.20
  -1   5  -3  456.25   40.10
   1  -5   3  402.96   40.10
   1  -5   3  414.06   38.20
   1  -5   3  436.96   39.50
   1  -5   3  482.85   39.40
  -2   5  -3  484.25   38.60
  -2   5  -3  456.75   34.50
  -2   5  -3  432.66   38.70
  -2   5  -3  402.06   40.30
   2  -5   3  435.36   39.00
   2  -5   3  474.35   38.20
   2  -5   3  466.25   38.90
   2  -5   3  348.97   37.80
  -3   5  -3  450.45   42.50
  -3   5  -3  481.95   41.00
  -3   5  -3  525.55   40.90
   3  -5   3  453.55   41.00
   3  -5   3  416.56   40.10
   3  -5   3  443.36   39.00
   3  -5   3  451.55   41.30
  -4   5  -3  462.35   38.90
  -4   5  -3  427.96   40.70
  -4   5  -3  400.06   37.40
   4  -5   3  436.96   40.40
   4  -5   3  443.56   37.30
   4  -5   3  438.06   38.40
   4  -5   3  357.06   38.10
  -5   5  -3   26.90    8.20
  -5   5  -3   21.00    8.50
   5  -5   3   41.30   10.70
   5  -5   3   24.30    9.20
   5  -5   3   24.40    8.50
   5  -5   3   13.80    8.30
  -6   5  -3  127.49   19.40
  -6   5  -3  153.88   21.70
   6  -5   3  105.99   17.10
   6  -5   3   99.59   17.90
   6  -5   3  133.39   20.70
  -7   5  -3  107.69   18.00
  -7   5  -3  135.39   21.00
   7  -5   3  117.09   21.10
   7  -5   3  137.49   23.40
  -8   5  -3  103.19   20.00
  -8   5  -3  119.99   18.70
   8  -5   3  110.39   22.00
   8  -5   3  113.19   19.10
  10   4  -3   76.49   16.50
  10   4  -3   50.99   15.10
 -10  -4   3   43.80   14.60
   9   4  -3   47.90   14.40
   9   4  -3   63.49   13.80
  -9  -4   3   56.39   14.80
   8   4  -3  167.58   23.80
   8   4  -3  165.48   26.00
  -8  -4   3  204.38   27.30
  -8  -4   3  226.08   16.70
  -8  -4   3  175.88   27.50
   7   4  -3  327.37   34.70
   7   4  -3  337.47   31.50
   7   4  -3  308.37   26.40
  -7  -4   3  303.97   24.90
  -7  -4   3  312.37   34.50
   6   4  -3  313.67   36.90
   6   4  -3  386.66   34.80
   6   4  -3  410.16   31.50
  -6  -4   3  399.86   30.00
  -6  -4   3  338.57   37.30
   5   4  -3  228.18   21.00
   5   4  -3  256.07   21.00
   5   4  -3  217.08   27.30
   5   4  -3  258.37   23.40
  -5  -4   3  213.78   19.80
  -5  -4   3  206.48   24.80
   4   4  -3  421.06   42.40
   4   4  -3  476.95   39.00
   4   4  -3  434.46   35.10
   4   4  -3  412.06   36.90
  -4  -4   3  439.46   41.90
  -4  -4   3  517.15   36.30
  -4  -4   3  444.36   35.90
  -4  -4   3  490.55   37.30
  -4  -4   3  465.45   36.30
   3   4  -3  136.09   18.30
   3   4  -3  122.39   15.80
   3   4  -3  164.98   14.50
   3   4  -3  134.89   16.00
  -3  -4   3  149.88   14.40
  -3  -4   3  136.79   17.70
  -3  -4   3  134.69   15.40
   2   4  -3    7.00    4.00
   2   4  -3    6.10    4.40
   2   4  -3   -0.30    3.60
   2   4  -3    8.60    4.40
  -2  -4   3    5.60    4.10
  -2  -4   3    5.80    3.70
   1   4  -3  236.98   23.90
   1   4  -3  269.37   23.40
   1   4  -3  269.27   24.20
   1   4  -3  214.68   25.40
  -1  -4   3  290.57   24.30
  -1  -4   3  271.97   23.90
  -1  -4   3  273.27   20.60
   0   4  -3  253.67   23.40
   0   4  -3  239.78   25.40
   0   4  -3  268.37   24.40
   0  -4   3  254.37   23.70
   0  -4   3  249.48   24.00
   0  -4   3  283.17   22.60
   0  -4   3  259.47   25.40
  -1   4  -3  749.03   66.19
  -1   4  -3  848.82   63.49
  -1   4  -3  782.62   60.69
   1  -4   3  836.52   63.09
   1  -4   3  836.52   64.39
   1  -4   3  741.43   64.09
   1  -4   3  812.82   60.99
  -2   4  -3  756.82   58.69
  -2   4  -3  805.52   64.29
  -2   4  -3  806.42   61.09
  -2   4  -3  864.81   57.59
   2  -4   3  719.33   60.39
   2  -4   3  663.83   60.89
   2  -4   3  664.53   61.89
   2  -4   3  835.22   59.19
  -3   4  -3  231.98   16.30
  -3   4  -3  210.88   21.60
  -3   4  -3  207.08   16.20
  -3   4  -3  232.48   23.50
  -3   4  -3  216.58   22.10
   3  -4   3  219.98   22.10
   3  -4   3  191.18   23.50
   3  -4   3  222.28   21.50
   3  -4   3  230.68   22.50
  -4   4  -3  579.84   50.19
  -4   4  -3  590.64   54.39
  -4   4  -3  690.03   52.49
   4  -4   3  683.33   53.09
   4  -4   3  683.83   55.79
   4  -4   3  614.94   52.29
   4  -4   3  588.74   49.50
  -5   4  -3  566.14   44.50
  -5   4  -3  488.15   43.00
   5  -4   3  476.55   47.50
   5  -4   3  479.65   44.40
   5  -4   3  503.95   42.20
   5  -4   3  599.34   45.60
  -6   4  -3  170.78   20.60
  -6   4  -3  161.48   19.80
  -6   4  -3  148.99   21.60
   6  -4   3  144.69   18.90
   6  -4   3  149.49   20.20
   6  -4   3  176.48   23.40
   6  -4   3  137.19   19.20
  -7   4  -3  102.59   16.80
  -7   4  -3  138.69   21.40
   7  -4   3  149.39   22.60
   7  -4   3  116.49   17.90
   7  -4   3  126.99   18.30
  -8   4  -3  153.88   23.10
  -8   4  -3  112.39   17.50
   8  -4   3  116.89   18.80
   8  -4   3  116.49   22.50
  -9   4  -3   45.40   15.10
  -9   4  -3   80.99   14.70
   9  -4   3   88.99   15.70
   9  -4   3   82.69   19.50
  10   3  -3   93.09   19.80
  10   3  -3   97.19   18.60
 -10  -3   3   76.39   17.90
   9   3  -3  113.19   18.60
   9   3  -3   80.29   17.80
  -9  -3   3   91.89   18.60
   8   3  -3  298.17   31.50
   8   3  -3  261.27   33.90
   8   3  -3  300.77   24.10
  -8  -3   3  294.87   21.90
  -8  -3   3  268.67   34.00
   7   3  -3  217.78   19.20
   7   3  -3  259.07   22.90
   7   3  -3  189.88   27.10
   7   3  -3  203.78   25.90
  -7  -3   3  189.18   26.00
  -7  -3   3  225.68   29.00
  -7  -3   3  220.98   17.90
   6   3  -3  849.72   64.69
   6   3  -3  761.12   58.29
   6   3  -3  858.81   63.29
   6   3  -3  665.03   66.59
  -6  -3   3  736.83   55.79
  -6  -3   3  783.92   68.29
   5   3  -3   57.19    7.30
   5   3  -3   50.29    6.90
   5   3  -3   46.80   11.40
   5   3  -3   43.10    7.30
   5   3  -3   44.70    9.70
  -5  -3   3   52.79    7.40
  -5  -3   3   32.90    6.20
  -5  -3   3   43.80   10.40
   4   3  -3   85.29    9.40
   4   3  -3   67.19   11.00
   4   3  -3   72.69   10.20
   4   3  -3   67.19   12.50
   4   3  -3   80.69    7.60
   4   3  -3  103.89   11.20
  -4  -3   3   94.69   13.90
  -4  -3   3   68.59    9.30
  -4  -3   3   74.39    9.00
  -4  -3   3   88.39   10.20
   3   3  -3  310.27   31.20
   3   3  -3  307.77   28.90
   3   3  -3  325.67   26.50
   3   3  -3  279.17   27.60
  -3  -3   3  401.66   27.60
  -3  -3   3  308.27   26.80
  -3  -3   3  369.56   31.80
  -3  -3   3  343.27   27.40
  -3  -3   3  386.86   28.60
   2   3  -3  554.44   44.00
   2   3  -3  496.45   44.20
   2   3  -3  579.64   42.00
   2   3  -3  571.04   48.10
  -2  -3   3  610.44   47.40
  -2  -3   3  516.35   42.00
  -2  -3   3  578.84   43.40
   1   3  -3  330.37   29.70
   1   3  -3  336.47   26.00
   1   3  -3  314.77   27.10
   1   3  -3  293.37   26.80
  -1  -3   3  261.07   25.50
  -1  -3   3  352.26   27.00
   0   3  -3  638.54   50.69
   0   3  -3  517.75   49.00
   0   3  -3  703.03   48.50
   0   3  -3  589.84   52.29
   0  -3   3  709.93   49.99
   0  -3   3  605.74   48.00
   0  -3   3  615.94   51.69
   0  -3   3  669.73   49.90
  -1   3  -3  511.55   41.90
  -1   3  -3  481.75   40.60
  -1   3  -3  463.85   42.70
  -1   3  -3  520.85   39.70
   1  -3   3  554.74   42.40
   1  -3   3  504.75   41.10
   1  -3   3  509.35   41.00
   1  -3   3  495.25   39.50
  -2   3  -3  537.85   40.30
  -2   3  -3  498.95   41.30
  -2   3  -3  480.75   43.00
   2  -3   3  458.55   41.60
   2  -3   3  587.84   40.70
   2  -3   3  523.05   41.70
   2  -3   3  483.25   42.20
  -3   3  -3 1376.96   94.49
  -3   3  -3 1306.07   91.19
  -3   3  -3 1111.49   98.49
   3  -3   3 1223.58   99.99
   3  -3   3 1325.77   90.79
   3  -3   3 1239.88   96.19
   3  -3   3 1210.18   94.09
  -4   3  -3  142.39   16.50
  -4   3  -3  122.69   16.30
  -4   3  -3  131.39   16.20
   4  -3   3  136.69   15.70
   4  -3   3  125.99   16.30
   4  -3   3  118.89   16.80
   4  -3   3  146.89   16.70
  -5   3  -3 1041.50   79.59
  -5   3  -3  964.00   77.09
   5  -3   3 1007.70   80.09
   5  -3   3 1028.30   87.29
   5  -3   3 1144.99   77.29
   5  -3   3 1065.09   81.99
  -6   3  -3  366.76   33.00
  -6   3  -3  281.67   27.90
  -6   3  -3  295.77   28.10
   6  -3   3  334.07   27.80
   6  -3   3  348.57   34.10
   6  -3   3  271.17   28.60
   6  -3   3  337.07   30.00
  -7   3  -3  131.59   20.10
  -7   3  -3   89.49   14.30
   7  -3   3   89.19   14.80
   7  -3   3  109.39   16.20
   7  -3   3  108.09   17.90
  -8   3  -3   63.49   14.90
  -8   3  -3   54.59   11.00
   8  -3   3   49.50   12.30
   8  -3   3   39.70   10.20
   8  -3   3   80.39   17.10
  -9   3  -3   94.99   19.40
  -9   3  -3   94.49   14.60
   9  -3   3   77.39   14.50
   9  -3   3   69.99   18.00
  10   2  -3  168.68   25.60
 -10  -2   3  147.49   25.90
   9   2  -3  175.88   24.80
   9   2  -3  136.69   21.00
  -9  -2   3  149.49   24.30
   8   2  -3  262.67   20.60
   8   2  -3  230.68   29.60
   8   2  -3  237.88   26.20
  -8  -2   3  226.88   30.60
  -8  -2   3  244.28   18.40
   7   2  -3   18.10    6.40
   7   2  -3   -1.40    4.90
   7   2  -3   -4.60    6.80
   7   2  -3   15.30    4.20
  -7  -2   3   17.60    7.80
  -7  -2   3    9.20    2.80
   6   2  -3  223.98   20.90
   6   2  -3  187.88   23.40
   6   2  -3  194.68   17.50
   6   2  -3  217.08   22.90
  -6  -2   3  195.18   25.30
  -6  -2   3  192.38   16.60
   5   2  -3  310.87   27.10
   5   2  -3  287.87   24.80
   5   2  -3  317.27   29.20
   5   2  -3  319.07   25.00
   5   2  -3  284.77   23.10
  -5  -2   3  289.97   23.80
  -5  -2   3  345.77   24.40
  -5  -2   3  318.67   31.10
  -5  -2   3  304.87   23.20
   4   2  -3 1189.18   93.09
   4   2  -3 1310.07   99.39
   4   2  -3 1144.69  102.39
   4   2  -3 1392.16   93.39
   4   2  -3 1090.29   97.59
  -4  -2   3 1306.17  103.09
  -4  -2   3 1228.28   92.09
  -4  -2   3 1506.05   90.49
  -4  -2   3 1326.67   90.09
   3   2  -3  776.62   65.19
   3   2  -3  921.61   67.99
   3   2  -3  875.51   68.59
   3   2  -3  966.90   65.69
   3   2  -3  933.01   73.19
  -3  -2   3  865.41   71.59
  -3  -2   3  851.91   64.69
  -3  -2   3  952.70   63.39
  -3  -2   3  796.02   62.89
   2   2  -3 3321.57  221.08
   2   2  -3 3205.38  229.68
   2   2  -3 2896.41  244.48
  -2  -2   3 3209.48  221.48
  -2  -2   3 3110.49  228.88
  -2  -2   3 3685.73  221.78
  -2  -2   3 3238.88  245.88
  -2  -2   3 3137.69  243.98
   1   2  -3  328.77   29.30
   1   2  -3  324.77   28.80
   1   2  -3  392.76   31.40
  -1  -2   3  338.77   28.20
  -1  -2   3  371.16   28.80
  -1  -2   3  384.96   30.80
   0   2  -3  278.87   23.40
   0   2  -3  236.58   21.90
   0   2  -3  290.67   22.90
   0  -2   3  228.48   21.40
   0  -2   3  233.18   21.50
   0  -2   3  254.57   23.00
  -1   2  -3 2024.40  145.09
  -1   2  -3 2146.29  153.58
  -1   2  -3 2124.09  139.99
  -1   2  -3 1847.62  149.19
   1  -2   3 1953.20  144.79
   1  -2   3 2053.59  139.89
   1  -2   3 1892.31  149.39
  -2   2  -3 1841.82  114.29
  -2   2  -3 1560.94  114.99
  -2   2  -3 1392.26  120.79
  -2   2  -3 1631.94  111.19
   2  -2   3 1445.96  118.19
   2  -2   3 1530.05  110.69
   2  -2   3 1539.85  114.99
  -3   2  -3 3638.94  273.07
  -3   2  -3 3377.96  248.68
   3  -2   3 3238.98  265.57
   3  -2   3 4144.59  249.08
   3  -2   3 3682.83  258.17
  -4   2  -3  489.85   38.60
  -4   2  -3  490.95   41.60
  -4   2  -3  535.95   39.90
   4  -2   3  471.35   37.70
   4  -2   3  432.46   39.60
   4  -2   3  510.75   40.80
  -5   2  -3  357.26   31.80
  -5   2  -3  452.35   33.50
   5  -2   3  395.76   34.10
   5  -2   3  366.96   33.10
   5  -2   3  388.06   31.40
  -6   2  -3  108.49   13.90
  -6   2  -3  101.49   16.60
  -6   2  -3  129.39   14.70
   6  -2   3  120.19   14.00
   6  -2   3  102.69   16.80
   6  -2   3   97.69   14.00
   6  -2   3  121.39   15.50
  -7   2  -3  299.07   27.20
  -7   2  -3  306.87   32.10
   7  -2   3  284.17   27.70
   7  -2   3  305.27   29.30
   7  -2   3  368.16   34.70
  -8   2  -3   27.40   10.30
  -8   2  -3   23.80    7.00
   8  -2   3   20.20    7.40
   8  -2   3   10.00    7.60
   8  -2   3   26.30    9.90
  -9   2  -3  126.39   16.30
  -9   2  -3  132.89   22.80
   9  -2   3  161.48   20.00
   9  -2   3  115.29   21.60
   9  -2   3  109.99   16.30
 -10   2  -3   63.79   10.80
 -10   2  -3   48.10   15.50
  10  -2   3   60.89   11.80
  10  -2   3   52.29   15.80
  10   1  -3   80.09   17.80
  10   1  -3   63.59   16.20
 -10  -1   3   96.49   20.60
   9   1  -3   86.49   16.80
   9   1  -3   56.59   14.60
  -9  -1   3   39.70   13.80
   8   1  -3  133.09   20.50
   8   1  -3  112.29   11.00
   8   1  -3  117.19   18.50
  -8  -1   3  103.09    9.10
  -8  -1   3   88.29   17.60
   7   1  -3   78.09   12.90
   7   1  -3   69.49    9.30
   7   1  -3   80.29   14.20
   7   1  -3   90.69   16.00
  -7  -1   3   86.49    7.90
  -7  -1   3   69.19   14.20
   6   1  -3  188.38   20.80
   6   1  -3  165.18   22.70
   6   1  -3  209.38   20.80
   6   1  -3  184.18   16.40
  -6  -1   3  177.08   22.80
  -6  -1   3  180.88   15.30
   5   1  -3  671.43   61.19
   5   1  -3  852.11   58.99
   5   1  -3  793.02   56.09
   5   1  -3  739.53   56.09
   5   1  -3  822.42   68.79
   5   1  -3  697.23   52.99
   5   1  -3  693.33   61.49
  -5  -1   3  804.72   53.99
  -5  -1   3  706.13   53.69
  -5  -1   3  742.63   54.09
   4   1  -3 1175.68  102.99
   4   1  -3 1322.17   93.49
   4   1  -3 1247.88   97.59
   4   1  -3 1569.14   98.19
   4   1  -3 1404.06  105.69
  -4  -1   3 1558.44   94.59
  -4  -1   3 1288.37  107.69
  -4  -1   3 1210.18   93.89
   3   1  -3  664.33   51.79
   3   1  -3  675.23   54.89
   3   1  -3  636.84   54.69
   3   1  -3  645.64   49.30
   3   1  -3  827.72   52.29
  -3  -1   3  668.33   50.89
  -3  -1   3  670.63   49.90
  -3  -1   3  755.22   50.19
  -3  -1   3  707.83   57.49
   2   1  -3 1633.14  120.79
   2   1  -3 1719.93  133.69
   2   1  -3 1723.73  125.99
   2   1  -3 1947.71  126.09
   2   1  -3 1609.24  130.29
  -2  -1   3 1811.42  133.59
  -2  -1   3 1782.92  135.39
  -2  -1   3 1665.83  121.39
  -2  -1   3 1981.10  121.69
  -2  -1   3 1640.84  125.19
   1   1  -3 3873.91  262.37
   1   1  -3 3606.54  289.67
   1   1  -3 3761.02  281.47
   1   1  -3 3442.06  272.27
   1   1  -3 4551.54  272.77
  -1  -1   3 3316.67  289.87
  -1  -1   3 3972.90  291.17
  -1  -1   3 4230.78  290.97
  -1  -1   3 3719.23  271.87
  -1  -1   3 3974.90  281.97
   0   1  -3 3211.08  228.08
   0   1  -3 3324.37  250.97
   0   1  -3 3082.29  244.18
   0   1  -3 3348.26  236.88
   0  -1   3 3476.65  244.88
   0  -1   3 3176.38  228.68
   0  -1   3 3748.92  253.07
   0  -1   3 3241.58  236.48
  -1   1  -3 2430.96  174.38
  -1   1  -3 2463.15  168.18
  -1   1  -3 2562.94  184.28
  -1   1  -3 2652.43  176.58
  -1   1  -3 2249.18  179.88
   1  -1   3 2103.79  167.68
   1  -1   3 2711.63  184.38
   1  -1   3 2360.36  180.08
   1  -1   3 2346.07  174.68
  -2   1  -3  680.13   54.09
  -2   1  -3  625.24   51.79
  -2   1  -3  688.13   54.39
  -2   1  -3  769.32   50.69
  -2   1  -3  593.64   49.90
   2  -1   3  747.23   54.29
   2  -1   3  700.93   50.39
   2  -1   3  633.74   53.29
   2  -1   3  698.53   52.29
  -3   1  -3 1486.25  120.39
  -3   1  -3 1648.64  127.59
  -3   1  -3 1924.21  120.19
   3  -1   3 1599.64  116.39
   3  -1   3 1590.14  124.99
   3  -1   3 1684.13  121.29
  -4   1  -3 1536.45  102.79
  -4   1  -3 1172.88   98.59
   4  -1   3 1523.85  106.69
   4  -1   3 1396.36   98.69
   4  -1   3 1403.46  102.89
  -5   1  -3  606.64   46.70
  -5   1  -3  577.64   45.50
  -5   1  -3  665.33   45.80
   5  -1   3  638.84   45.20
   5  -1   3  586.44   49.00
   5  -1   3  561.84   47.10
  -6   1  -3  234.68   27.00
  -6   1  -3  257.97   23.40
  -6   1  -3  319.27   23.90
  -6   1  -3  263.27   23.40
   6  -1   3  295.27   24.80
   6  -1   3  267.77   22.80
   6  -1   3  305.07   26.30
  -7   1  -3  370.06   29.60
  -7   1  -3  369.76   35.60
   7  -1   3  295.67   29.60
   7  -1   3  420.76   33.40
  -8   1  -3  152.68   15.80
  -8   1  -3  147.09   22.60
   8  -1   3  152.68   16.30
   8  -1   3  181.38   20.80
   8  -1   3  142.49   22.10
  -9   1  -3  143.49   23.00
  -9   1  -3  132.99   15.60
   9  -1   3  136.29   18.50
   9  -1   3  110.29   20.90
   9  -1   3  122.99   15.70
 -10   1  -3  153.78   25.90
 -10   1  -3  133.59   16.30
  10  -1   3  133.79   23.40
  10  -1   3  163.38   18.70
 -11   1  -3   57.89   17.50
  11  -1   3   59.69   11.00
  11  -1   3   27.10   12.80
  10   0  -3   41.80   15.60
  10   0  -3   71.49   17.30
   9   0  -3   64.19   15.50
   9   0  -3   69.99   16.30
  -9   0   3   38.60   13.30
   8   0  -3  110.09   18.90
   8   0  -3  117.79   11.40
   8   0  -3   90.49   17.60
  -8   0   3   81.09   17.10
  -8   0   3  101.49    9.50
   7   0  -3  630.84   53.09
   7   0  -3  519.25   51.09
   7   0  -3  562.74   43.90
  -7   0   3  599.94   51.59
  -7   0   3  580.74   42.00
   6   0  -3  122.59   18.60
   6   0  -3  155.38   17.00
   6   0  -3  130.29   18.00
   6   0  -3  122.59   12.40
  -6   0   3  121.49   11.60
  -6   0   3  123.09   18.10
   5   0  -3  650.33   47.50
   5   0  -3  724.33   50.29
   5   0  -3  663.83   56.19
   5   0  -3  642.14   60.89
   5   0  -3  690.53   56.79
   5   0  -3  648.14   50.09
  -5   0   3  615.74   48.20
  -5   0   3  622.44   54.59
  -5   0   3  716.13   48.60
  -5   0   3  726.83   48.40
   4   0  -3  468.05   36.40
   4   0  -3  525.35   43.00
   4   0  -3  535.55   47.60
   4   0  -3  480.05   42.80
   4   0  -3  589.64   39.00
   4   0  -3  521.85   38.60
  -4   0   3  567.24   37.30
  -4   0   3  468.25   37.00
  -4   0   3  424.96   37.10
   3   0  -3 1575.04  129.29
   3   0  -3 1733.43  133.49
   3   0  -3 1730.93  118.69
   3   0  -3 2046.10  124.09
   3   0  -3 1696.03  123.49
   3   0  -3 1606.74  147.99
  -3   0   3 1606.64  118.99
  -3   0   3 1752.02  122.89
   2   0  -3 1653.83  127.89
   2   0  -3 1923.31  127.19
   2   0  -3 1508.35  123.89
   2   0  -3 1657.83  122.69
   2   0  -3 1614.64  119.09
   2   0  -3 1520.55  114.39
   2   0  -3 1854.51  119.39
  -2   0   3 1645.44  118.59
  -2   0   3 1409.16  114.49
  -2   0   3 1784.52  127.69
   1   0  -3 6061.19  415.66
   1   0  -3 6419.16  402.66
   1   0  -3 6527.95  429.96
   1   0  -3 5431.76  432.56
   1   0  -3 5646.94  387.76
   1   0  -3 5208.18  415.56
   1   0  -3 6293.27  429.96
   1   0  -3 5094.09  402.26
  -1   0   3 5900.41  429.66
  -1   0   3 5522.45  402.06
  -1   0   3 4932.01  415.26
  -1   0   3 6611.54  388.26
  -1   0   3 5271.87  387.96
  -1   0   3 5091.99  432.56
   0   0  -3 1298.77   92.99
   0   0  -3 1075.59   97.59
   0   0  -3 1443.86   93.09
   0   0  -3 1281.67   89.49
   0   0  -3 1264.07   94.29
   0   0  -3 1198.68   95.69
   0   0  -3 1363.16   95.59
   0   0   3 1150.78   89.39
   0   0   3 1290.17   95.59
   0   0   3 1217.98   92.69
   0   0   3 1293.97   99.29
   0   0   3 1416.06   89.69
   0   0   3 1421.46   98.69
   0   0   3 1249.77   97.49
  -1   0  -3  781.22   59.39
  -1   0  -3  859.71   63.99
  -1   0  -3  799.22   64.09
  -1   0  -3  912.61   62.09
  -1   0  -3  855.31   59.59
  -1   0  -3  877.31   62.19
   1   0   3  683.53   65.69
   1   0   3  827.92   61.69
   1   0   3  780.82   63.39
   1   0   3  846.52   59.69
   1   0   3  861.11   64.29
   1   0   3  966.60   62.19
  -2   0  -3   45.80    6.50
  -2   0  -3   53.79    5.30
  -2   0  -3   40.40    7.00
  -2   0  -3   52.89    5.60
  -2   0  -3   49.99    6.80
  -2   0  -3   42.40    6.40
   2   0   3   52.99    5.50
   2   0   3   44.10    6.20
   2   0   3   48.30    5.20
   2   0   3   53.89    7.20
   2   0   3   53.59    7.00
   2   0   3   44.30    6.60
  -3   0  -3  483.45   34.20
  -3   0  -3  406.66   34.80
  -3   0  -3  442.66   36.10
  -3   0  -3  506.55   34.30
  -3   0  -3  422.96   33.90
   3   0   3  512.45   36.40
   3   0   3  406.86   33.60
   3   0   3  382.16   36.10
   3   0   3  455.65   35.30
   3   0   3  486.35   35.40
   3   0   3  469.75   34.00
  -4   0  -3 1599.14  116.69
  -4   0  -3 1809.12  116.89
  -4   0  -3 1671.33  120.59
   4   0   3 1405.16  125.19
   4   0   3 1627.74  121.29
   4   0   3 1887.41  121.39
   4   0   3 1707.53  121.29
   4   0   3 1780.52  127.99
   4   0   3 1631.64  116.29
  -5   0  -3  437.86   35.30
  -5   0  -3  396.76   34.40
  -5   0  -3  493.75   34.90
   5   0   3  456.85   34.20
   5   0   3  463.55   36.20
   5   0   3  469.45   38.40
   5   0   3  505.45   36.30
   5   0   3  461.55   34.50
  -6   0  -3  645.24   57.19
  -6   0  -3  732.53   50.99
  -6   0  -3  734.03   49.90
  -6   0  -3  609.34   49.50
   6   0   3  661.63   49.10
   6   0   3  720.53   50.79
   6   0   3  603.54   51.39
   6   0   3  710.13   51.69
   6   0   3  672.63   55.09
  -7   0  -3  378.46   35.20
  -7   0  -3  310.17   27.00
   7   0   3  296.67   28.10
   7   0   3  375.36   27.40
   7   0   3  386.16   32.10
  -8   0  -3  539.15   39.00
  -8   0  -3  452.85   46.30
   8   0   3  483.35   40.10
   8   0   3  545.25   44.90
  -9   0  -3  182.78   25.90
  -9   0  -3  145.49   15.00
   9   0   3  183.08   21.90
   9   0   3  162.98   16.20
 -10   0  -3  106.09   20.70
 -10   0  -3  102.59   12.00
  10   0   3  106.59   17.10
  10   0   3  111.49   13.70
  10   0   3  117.49   20.60
 -11   0  -3   33.30   14.10
  11   0   3   33.70   12.30
  10  -1  -3   49.70   15.70
  10  -1  -3  107.29   21.80
   9  -1  -3  210.98   19.60
   9  -1  -3  241.78   32.20
   9  -1  -3  195.88   28.80
   8  -1  -3  171.68   24.40
   8  -1  -3  121.49   13.90
   8  -1  -3  113.09   20.20
  -8   1   3  101.19   19.30
  -8   1   3  119.59   11.60
   7  -1  -3  369.66   41.10
   7  -1  -3  551.74   45.20
   7  -1  -3  447.96   35.30
  -7   1   3  421.36   41.20
  -7   1   3  435.96   33.60
   6  -1  -3  279.67   30.60
   6  -1  -3  332.07   31.60
   6  -1  -3  319.97   25.50
  -6   1   3  294.87   24.00
  -6   1   3  275.87   29.50
   5  -1  -3  369.76   35.90
   5  -1  -3  322.37   30.00
   5  -1  -3  378.66   30.40
   5  -1  -3  439.76   31.10
   5  -1  -3  372.66   28.50
   5  -1  -3  413.66   36.30
  -5   1   3  308.17   33.20
  -5   1   3  404.66   29.50
  -5   1   3  408.26   29.50
   4  -1  -3 1066.99   71.19
   4  -1  -3  856.11   69.39
   4  -1  -3  918.81   75.19
   4  -1  -3 1023.50   69.79
   4  -1  -3 1011.40   66.79
   4  -1  -3  866.61   76.59
   4  -1  -3  896.71   84.19
  -4   1   3  869.41   66.89
  -4   1   3 1051.19   67.39
  -4   1   3  878.91   72.99
  -4   1   3  902.91   68.59
   3  -1  -3 5843.62  380.46
   3  -1  -3 4878.91  368.96
   3  -1  -3 4848.51  439.76
   3  -1  -3 5078.69  355.26
   3  -1  -3 5779.62  369.36
   3  -1  -3 5028.80  383.66
   3  -1  -3 5137.19  399.16
  -3   1   3 5252.67  368.46
  -3   1   3 4656.03  355.46
  -3   1   3 5758.92  355.96
   2  -1  -3 1014.50   76.39
   2  -1  -3 1221.88   81.19
   2  -1  -3  966.90   79.39
   2  -1  -3 1063.29   95.79
   2  -1  -3 1025.20   83.39
   2  -1  -3 1214.48   80.09
   2  -1  -3 1090.19   86.29
  -2   1   3 1197.88   77.09
  -2   1   3  998.20   76.69
  -2   1   3 1136.49   79.49
   1  -1  -3 1745.03  125.89
   1  -1  -3 1859.31  140.99
   1  -1  -3 1722.73  130.79
   1  -1  -3 1921.91  139.59
   1  -1  -3 2150.28  131.49
   1  -1  -3 1710.23  135.59
   1  -1  -3 1908.41  134.19
   1  -1  -3 1668.93  156.68
  -1   1   3 1781.22  126.29
  -1   1   3 1757.42  140.79
  -1   1   3 1719.23  130.59
  -1   1   3 2064.29  126.69
  -1   1   3 1770.42  134.09
   0  -1  -3   76.49    7.20
   0  -1  -3   60.59    6.10
   0  -1  -3   53.79    7.40
   0  -1  -3   59.79    6.70
   0  -1  -3   55.79    7.50
   0  -1  -3   49.99    6.80
   0  -1  -3   57.19    7.00
   0  -1  -3   49.50    6.50
   0  -1  -3   44.00    6.60
   0   1   3   62.79    7.10
   0   1   3   66.69    7.50
   0   1   3   62.39    7.20
   0   1   3   72.49    7.20
   0   1   3   57.49    7.10
   0   1   3   64.69    6.80
   0   1   3   54.99    6.20
   0   1   3   55.89    7.20
  -1  -1  -3   60.39    6.30
  -1  -1  -3   68.59    6.90
  -1  -1  -3   58.89    6.30
  -1  -1  -3   48.50    6.50
  -1  -1  -3   50.09    7.30
  -1  -1  -3   53.09    6.60
  -1  -1  -3   48.40    6.30
  -1  -1  -3   53.49    6.90
   1   1   3   59.39    6.80
   1   1   3   62.69    7.10
   1   1   3   43.70    6.30
   1   1   3   45.30    7.10
   1   1   3   52.19    6.60
   1   1   3   50.19    6.60
   1   1   3   62.19    6.60
   1   1   3   50.29    6.50
   1   1   3   51.59    6.50
  -2  -1  -3 1932.11  147.19
  -2  -1  -3 2436.36  142.69
  -2  -1  -3 1909.11  142.09
  -2  -1  -3 1899.41  154.18
  -2  -1  -3 2096.79  152.38
  -2  -1  -3 1944.81  149.88
   2   1   3 2311.97  147.79
   2   1   3 2254.87  158.68
   2   1   3 1883.31  152.28
   2   1   3 1789.52  147.09
   2   1   3 2111.39  142.29
   2   1   3 2103.59  149.99
   2   1   3 2272.17  152.48
  -3  -1  -3   29.30    4.70
  -3  -1  -3   21.10    4.00
  -3  -1  -3   23.10    4.10
  -3  -1  -3   25.10    4.00
   3   1   3   13.60    3.90
   3   1   3   24.80    4.50
   3   1   3   15.70    3.40
   3   1   3   27.80    3.20
   3   1   3   19.70    3.90
   3   1   3   15.40    3.70
   3   1   3   14.80    4.50
   3   1   3   19.90    3.40
  -4  -1  -3  206.48   18.30
  -4  -1  -3  250.17   18.60
  -4  -1  -3  238.58   18.90
   4   1   3  237.48   19.10
   4   1   3  241.68   20.30
   4   1   3  235.18   19.10
   4   1   3  205.78   18.00
   4   1   3  200.28   20.40
   4   1   3  261.97   19.50
   4   1   3  228.38   19.30
  -5  -1  -3  489.35   36.60
  -5  -1  -3  482.35   42.50
  -5  -1  -3  522.25   36.70
   5   1   3  577.34   40.60
   5   1   3  465.45   37.90
   5   1   3  516.05   38.70
   5   1   3  522.95   38.10
   5   1   3  437.66   35.90
   5   1   3  475.05   41.00
  -6  -1  -3  958.40   85.09
  -6  -1  -3 1162.08   76.09
   6   1   3 1073.09   75.39
   6   1   3 1067.99   84.19
   6   1   3 1026.10   78.89
   6   1   3 1144.59   78.99
   6   1   3 1097.09   80.79
  -7  -1  -3  195.88   14.60
  -7  -1  -3  180.88   23.50
  -7  -1  -3  196.58   16.00
  -7  -1  -3  169.88   15.90
   7   1   3  172.58   16.70
   7   1   3  219.98   20.90
   7   1   3  232.08   18.30
   7   1   3  204.38   17.30
   7   1   3  183.68   15.30
  -8  -1  -3  532.85   37.90
  -8  -1  -3  458.55   46.40
   8   1   3  512.85   44.40
   8   1   3  459.85   39.10
   8   1   3  566.44   41.40
  -9  -1  -3  163.78   14.50
  -9  -1  -3  153.58   24.40
   9   1   3  195.88   22.50
   9   1   3  160.18   15.30
 -10  -1  -3   74.99   17.50
  10   1   3  111.49   12.30
  10   1   3  105.89   17.20
 -11  -1  -3   51.09   15.50
  11   1   3   38.60   12.60
  11   1   3   44.30   12.20
  10  -2  -3   49.99   15.40
  10  -2  -3   45.00   18.00
   9  -2  -3   71.59   19.90
   9  -2  -3   90.59   12.70
   9  -2  -3   58.29   16.00
  -9   2   3   78.09   10.00
   8  -2  -3  187.68   28.10
   8  -2  -3  184.48   26.10
   8  -2  -3  165.48   17.60
  -8   2   3  192.98   17.00
   7  -2  -3  192.18   25.40
   7  -2  -3  104.99   19.70
   7  -2  -3  148.19   15.10
  -7   2   3  149.19   22.00
  -7   2   3  140.59   14.10
   6  -2  -3  745.63   61.79
   6  -2  -3  690.43   52.59
   6  -2  -3  620.54   58.79
  -6   2   3  682.53   57.59
  -6   2   3  662.23   50.29
   5  -2  -3  941.41   68.49
   5  -2  -3 1066.19   81.79
   5  -2  -3 1084.69   71.39
   5  -2  -3 1023.90   72.09
   5  -2  -3  855.31   77.59
   5  -2  -3 1036.80   71.39
   5  -2  -3  924.31   71.89
  -5   2   3  814.32   68.69
  -5   2   3 1077.89   69.89
  -5   2   3  853.21   70.09
  -5   2   3  841.42   75.39
   4  -2  -3  246.38   23.40
   4  -2  -3  312.07   21.50
   4  -2  -3  293.47   23.70
   4  -2  -3  237.88   26.80
   4  -2  -3  282.67   22.30
   4  -2  -3  280.07   27.50
  -4   2   3  307.97   23.10
  -4   2   3  243.28   25.40
  -4   2   3  264.07   22.70
  -4   2   3  269.17   22.60
   3  -2  -3  960.50   67.79
   3  -2  -3  891.71   68.69
   3  -2  -3  880.81   75.29
   3  -2  -3  882.21   73.09
   3  -2  -3 1057.99   69.09
   3  -2  -3  862.81   65.49
  -3   2   3  935.91   67.99
  -3   2   3 1032.30   66.49
  -3   2   3  851.21   66.09
  -3   2   3  871.21   70.49
   2  -2  -3 1290.87   78.89
   2  -2  -3 1057.99   81.89
   2  -2  -3 1066.09   85.29
   2  -2  -3  891.61   77.89
   2  -2  -3 1043.60   75.09
   2  -2  -3 1129.29   78.09
   2  -2  -3  905.51   93.69
  -2   2   3 1021.90   75.49
  -2   2   3 1199.58   75.79
  -2   2   3 1049.20   77.79
   1  -2  -3  717.13   50.99
   1  -2  -3  870.91   53.79
   1  -2  -3  667.43   52.99
   1  -2  -3  647.54   54.69
   1  -2  -3  661.33   63.99
   1  -2  -3  687.73   57.49
   1  -2  -3  791.72   52.79
  -1   2   3  694.23   52.59
  -1   2   3  684.53   51.19
  -1   2   3  682.03   52.69
  -1   2   3  743.63   51.19
  -1   2   3  653.23   54.09
   0  -2  -3 1942.81  147.29
   0  -2  -3 1896.31  142.79
   0  -2  -3 1734.03  170.18
   0  -2  -3 1914.81  137.59
   0  -2  -3 2188.38  146.39
   0  -2  -3 2266.27  143.29
   0  -2  -3 1859.31  154.08
   0   2   3 1931.91  153.98
   0   2   3 1962.40  146.19
   0   2   3 1937.71  142.79
   0   2   3 2284.27  138.09
   0   2   3 2133.89  147.29
   0   2   3 1889.61  137.59
  -1  -2  -3 2055.99  149.49
  -1  -2  -3 2168.88  149.69
  -1  -2  -3 2244.38  153.28
  -1  -2  -3 1836.52  143.89
  -1  -2  -3 1926.21  178.18
  -1  -2  -3 2195.88  154.18
  -1  -2  -3 2004.90  153.68
  -1  -2  -3 2463.35  144.79
  -1  -2  -3 2022.90  161.28
   1   2   3 2376.36  149.88
   1   2   3 1801.02  149.29
   1   2   3 2177.18  153.88
   1   2   3 1806.72  152.48
   1   2   3 2368.06  144.49
   1   2   3 2341.17  178.58
   1   2   3 1870.91  153.78
   1   2   3 2067.19  161.08
   1   2   3 2087.89  144.19
  -2  -2  -3   62.09    7.90
  -2  -2  -3   63.49    9.20
  -2  -2  -3   67.79    8.20
  -2  -2  -3   76.99    5.40
   2   2   3   52.89    7.30
   2   2   3   75.89    7.30
   2   2   3   52.59    6.90
   2   2   3   66.79    7.80
   2   2   3   57.39    7.80
   2   2   3   55.29    7.60
  -3  -2  -3 1729.03  129.49
  -3  -2  -3 1752.22  149.99
  -3  -2  -3 1684.13  134.29
  -3  -2  -3 2036.40  122.39
  -3  -2  -3 1730.93  126.09
  -3  -2  -3 1619.84  121.59
   3   2   3 1781.82  121.69
   3   2   3 1683.13  129.39
   3   2   3 1851.41  130.69
   3   2   3 1914.61  136.29
   3   2   3 1611.44  131.29
   3   2   3 1993.20  126.79
   3   2   3 1631.24  126.19
  -4  -2  -3 1128.59   82.59
  -4  -2  -3 1050.39   79.89
  -4  -2  -3 1157.58   89.39
  -4  -2  -3 1198.68   98.19
  -4  -2  -3 1331.07   80.59
   4   2   3 1084.19   82.99
   4   2   3  983.60   87.09
   4   2   3 1187.88   90.19
   4   2   3 1297.17   83.49
   4   2   3 1107.09   79.79
   4   2   3 1117.79   85.59
  -5  -2  -3 1264.27  102.09
  -5  -2  -3 1476.55   92.79
  -5  -2  -3 1410.26  112.79
  -5  -2  -3 1359.76  104.39
  -5  -2  -3 1314.17   92.49
   5   2   3 1249.77  101.69
   5   2   3 1324.37   91.99
   5   2   3 1325.97   99.19
   5   2   3 1332.67  104.09
   5   2   3 1364.66   95.99
   5   2   3 1210.18   95.79
  -6  -2  -3 2074.39  139.69
  -6  -2  -3 1994.00  151.08
  -6  -2  -3 2014.10  136.29
   6   2   3 1932.91  135.39
   6   2   3 2113.79  153.38
   6   2   3 2023.10  141.39
   6   2   3 1937.61  146.19
   6   2   3 1705.53  148.89
   6   2   3 2005.70  141.59
  -7  -2  -3  432.76   38.00
  -7  -2  -3  549.54   47.50
   7   2   3  590.94   40.30
   7   2   3  559.14   45.40
   7   2   3  557.64   43.50
   7   2   3  545.15   45.70
   7   2   3  521.75   40.20
   7   2   3  553.24   37.40
  -8  -2  -3  142.09   21.50
  -8  -2  -3  184.28   14.10
   8   2   3  177.18   18.50
   8   2   3  151.88   14.80
   8   2   3  205.48   18.70
   8   2   3  177.68   21.50
  -9  -2  -3   56.09    5.40
  -9  -2  -3   31.00   10.80
   9   2   3   42.60    8.90
   9   2   3   44.30    6.70
   9   2   3   55.19    9.90
   9   2   3   57.09   11.40
 -10  -2  -3  216.58   29.10
  10   2   3  183.18   24.00
 -11  -2  -3   52.19   14.60
  11   2   3   55.09   12.70
 -12  -2  -3   31.00   14.50
  12   2   3   72.59   15.80
   9  -3  -3   50.99   10.50
   9  -3  -3   38.40   13.50
   9  -3  -3   42.40   16.50
  -9   3   3   43.60    8.40
   8  -3  -3  141.89   24.60
   8  -3  -3  106.99   15.40
   8  -3  -3  112.99   20.90
  -8   3   3  135.09   15.40
   7  -3  -3  154.78   19.10
   7  -3  -3  196.48   27.50
  -7   3   3  175.58   17.10
   6  -3  -3  387.46   32.10
   6  -3  -3  386.86   38.90
  -6   3   3  374.26   35.90
  -6   3   3  339.37   30.20
   5  -3  -3  337.87   31.00
   5  -3  -3  394.36   29.40
   5  -3  -3  342.87   36.50
  -5   3   3  399.96   30.00
  -5   3   3  353.66   30.00
  -5   3   3  354.66   34.00
   4  -3  -3  277.47   29.30
   4  -3  -3  313.77   24.20
   4  -3  -3  250.17   25.10
  -4   3   3  307.97   27.60
  -4   3   3  270.37   24.30
  -4   3   3  295.97   24.50
  -4   3   3  335.97   25.10
   3  -3  -3   73.49   10.30
   3  -3  -3   64.09   11.80
   3  -3  -3   75.99    9.50
  -3   3   3   79.59   10.10
  -3   3   3   80.09   11.40
  -3   3   3   68.59    9.40
   2  -3  -3   96.79   12.60
   2  -3  -3   97.49   12.20
   2  -3  -3   93.79   13.80
   2  -3  -3   90.29   10.90
  -2   3   3  112.09   11.10
  -2   3   3  118.09   11.60
  -2   3   3  118.99   11.60
  -2   3   3   91.19   11.50
   1  -3  -3 1502.25  107.49
   1  -3  -3 1610.44  112.19
   1  -3  -3 1448.06  120.79
   1  -3  -3 1620.24  115.29
   1  -3  -3 1572.84  113.69
  -1   3   3 1675.93  114.19
  -1   3   3 1523.35  111.49
  -1   3   3 1490.95  111.89
  -1   3   3 1410.36  107.79
   0  -3  -3 1037.20   74.89
   0  -3  -3  886.81   73.09
   0  -3  -3  954.10   70.49
   0  -3  -3  922.61   78.89
   0  -3  -3 1098.19   77.49
   0   3   3 1020.60   73.39
   0   3   3  975.10   74.89
   0   3   3  978.90   70.79
   0   3   3 1052.39   73.69
  -1  -3  -3 2544.95  175.88
  -1  -3  -3 2540.45  160.78
  -1  -3  -3 2092.69  160.28
  -1  -3  -3 2341.67  166.48
  -1  -3  -3 2272.47  179.68
  -1  -3  -3 2445.66  170.68
   1   3   3 2354.76  166.58
   1   3   3 2365.76  160.58
   1   3   3 2016.80  170.18
   1   3   3 2492.95  170.58
   1   3   3 2158.28  170.98
  -2  -3  -3 2109.39  158.38
  -2  -3  -3 2206.18  166.58
  -2  -3  -3 2012.00  162.18
  -2  -3  -3 2451.55  153.28
  -2  -3  -3 2179.58  152.88
  -2  -3  -3 2133.49  171.78
   2   3   3 2542.95  189.38
   2   3   3 2125.99  166.68
   2   3   3 2237.08  164.18
   2   3   3 2291.17  162.38
   2   3   3 2220.98  152.88
   2   3   3 2006.90  162.48
   2   3   3 2173.88  158.68
   2   3   3 2472.95  158.88
  -3  -3  -3 3142.39  219.08
  -3  -3  -3 2902.81  226.68
  -3  -3  -3 3536.05  219.48
   3   3   3 3574.44  227.58
   3   3   3 2739.03  232.88
   3   3   3 3239.78  227.38
   3   3   3 2831.82  218.48
   3   3   3 3712.53  270.67
   3   3   3 3257.47  239.68
   3   3   3 3160.88  233.78
  -4  -3  -3 1364.56  105.49
  -4  -3  -3 1257.97   94.19
  -4  -3  -3 1392.56   97.49
  -4  -3  -3 1350.76  102.59
  -4  -3  -3 1526.05   94.79
   4   3   3 1345.67   93.99
   4   3   3 1264.87  103.49
   4   3   3 1504.05   98.19
   4   3   3 1310.17  102.69
   4   3   3 1258.37  101.29
   4   3   3 1404.06  101.29
   4   3   3 1326.67   97.89
  -5  -3  -3 1601.34  124.19
  -5  -3  -3 1655.83  113.29
  -5  -3  -3 1759.82  113.49
  -5  -3  -3 1631.54  127.59
   5   3   3 1569.54  125.09
   5   3   3 1785.02  124.99
   5   3   3 1550.84  117.39
   5   3   3 1778.12  117.79
   5   3   3 1425.56  121.69
   5   3   3 1607.44  112.79
   5   3   3 1657.23  126.99
  -6  -3  -3  500.25   38.50
  -6  -3  -3  512.95   45.20
  -6  -3  -3  502.15   45.70
   6   3   3  546.95   37.80
   6   3   3  543.25   40.20
   6   3   3  556.84   44.00
   6   3   3  534.25   45.60
   6   3   3  535.75   44.50
   6   3   3  584.74   40.40
  -7  -3  -3  819.02   58.19
  -7  -3  -3  805.92   67.99
  -7  -3  -3  853.51   69.69
  -7  -3  -3  875.41   58.29
   7   3   3  842.82   67.99
   7   3   3  848.92   65.69
   7   3   3  773.12   60.59
   7   3   3  842.22   66.89
   7   3   3  840.22   60.69
  -8  -3  -3  714.23   49.20
  -8  -3  -3  719.23   60.89
  -8  -3  -3  735.63   49.20
   8   3   3  691.43   59.19
   8   3   3  686.83   51.69
   8   3   3  642.74   57.19
   8   3   3  746.53   57.59
  -9  -3  -3  106.09   18.40
   9   3   3  108.59   17.10
   9   3   3  112.89   10.30
   9   3   3  120.59   14.50
   9   3   3  128.59   16.30
 -10  -3  -3  178.98   26.00
  10   3   3  195.08   22.10
  10   3   3  142.49   21.40
 -11  -3  -3   66.09   16.10
  11   3   3   86.09   15.90
 -12  -3  -3  113.39   22.80
  12   3   3   82.79   16.70
   9  -4  -3  117.79   17.70
   9  -4  -3  109.99   25.90
   9  -4  -3  127.49   23.20
  -9   4   3  154.28   17.60
   8  -4  -3  178.78   29.70
   8  -4  -3  140.69   20.00
  -8   4   3  192.88   18.80
   7  -4  -3  191.78   29.70
   7  -4  -3  197.88   22.60
  -7   4   3  185.38   21.90
   6  -4  -3  108.19   14.80
   6  -4  -3  101.69   19.20
  -6   4   3   84.89   12.90
   5  -4  -3  147.79   15.20
   5  -4  -3  137.49   17.70
   5  -4  -3  142.79   22.20
  -5   4   3  150.08   15.30
  -5   4   3  166.18   17.90
   4  -4  -3  231.38   26.90
   4  -4  -3  231.28   22.90
   4  -4  -3  254.17   21.60
  -4   4   3  258.27   22.20
  -4   4   3  268.47   24.70
  -4   4   3  206.88   21.50
   3  -4  -3  455.65   34.90
   3  -4  -3  451.45   36.80
   3  -4  -3  426.66   41.00
  -3   4   3  430.26   36.70
  -3   4   3  401.86   34.90
  -3   4   3  460.85   36.00
   2  -4  -3  210.58   22.20
   2  -4  -3  220.68   25.00
   2  -4  -3  269.67   21.90
  -2   4   3  242.08   22.20
  -2   4   3  277.57   22.90
  -2   4   3  246.48   22.20
  -2   4   3  292.97   22.80
   1  -4  -3   61.89    7.10
   1  -4  -3   53.39    8.40
   1  -4  -3   58.49    9.30
   1  -4  -3   51.99    8.00
   1  -4  -3   43.40    9.60
  -1   4   3   53.19    8.30
  -1   4   3   60.19    8.90
  -1   4   3   55.09    8.60
  -1   4   3   55.79    7.50
  -1   4   3   62.49    5.30
   0  -4  -3 2627.94  205.18
   0  -4  -3 2931.61  192.68
   0  -4  -3 2620.84  194.18
   0  -4  -3 2639.64  182.88
   0  -4  -3 2269.97  189.18
   0   4   3 2482.75  193.28
   0   4   3 2697.83  183.18
   0   4   3 2790.22  188.68
   0   4   3 2671.63  189.78
  -1  -4  -3 2120.79  137.99
  -1  -4  -3 1903.01  153.58
  -1  -4  -3 1943.21  142.49
  -1  -4  -3 2115.69  144.99
   1   4   3 2085.99  142.89
   1   4   3 1771.62  150.18
   1   4   3 1993.80  137.49
   1   4   3 1871.11  145.89
  -2  -4  -3 2436.76  178.28
  -2  -4  -3 2351.66  171.98
  -2  -4  -3 2226.68  163.38
  -2  -4  -3 2807.62  164.08
  -2  -4  -3 2171.78  182.28
  -2  -4  -3 2499.15  169.38
   2   4   3 2591.94  172.28
   2   4   3 2147.39  173.28
   2   4   3 2371.76  178.68
   2   4   3 2349.26  163.08
   2   4   3 2021.70  168.88
  -3  -4  -3 3113.19  220.18
  -3  -4  -3 3333.77  228.08
  -3  -4  -3 3347.36  241.18
  -3  -4  -3 3105.39  234.78
  -3  -4  -3 3597.54  220.68
   3   4   3 3164.78  228.08
   3   4   3 3175.58  228.48
   3   4   3 2883.91  234.28
   3   4   3 3100.89  241.18
   3   4   3 2920.81  219.58
   3   4   3 3425.46  228.48
   3   4   3 3380.16  233.58
  -4  -4  -3 1056.39   81.29
  -4  -4  -3 1081.79   77.59
  -4  -4  -3 1146.99   75.69
  -4  -4  -3  964.90   75.09
   4   4   3  907.61   81.09
   4   4   3 1158.18   79.59
   4   4   3 1115.79   78.29
   4   4   3 1185.98   78.49
   4   4   3 1009.80   74.79
   4   4   3 1024.00   78.19
   4   4   3  995.50   81.89
   4   4   3 1183.68   93.29
  -5  -4  -3  133.09   12.20
  -5  -4  -3  133.59   14.70
  -5  -4  -3  144.79   12.50
  -5  -4  -3  121.59   14.90
   5   4   3  166.68   13.90
   5   4   3  140.59   12.80
   5   4   3  166.28   14.40
   5   4   3  149.69   15.50
   5   4   3  138.79   11.80
   5   4   3  115.99   12.40
   5   4   3  152.08   14.90
  -6  -4  -3  410.06   27.20
  -6  -4  -3  345.17   27.70
  -6  -4  -3  328.07   33.40
  -6  -4  -3  351.96   33.00
   6   4   3  410.16   29.30
   6   4   3  332.67   28.80
   6   4   3  365.16   27.20
   6   4   3  395.66   31.90
   6   4   3  434.06   33.90
  -7  -4  -3  269.37   21.40
  -7  -4  -3  286.07   27.90
  -7  -4  -3  293.87   28.60
  -7  -4  -3  300.37   21.70
   7   4   3  295.97   26.10
   7   4   3  287.17   22.60
   7   4   3  285.57   22.60
   7   4   3  279.47   27.00
  -8  -4  -3  529.65   35.30
  -8  -4  -3  438.86   44.20
  -8  -4  -3  487.05   45.60
  -8  -4  -3  501.35   35.00
   8   4   3  511.35   45.30
   8   4   3  508.75   37.30
   8   4   3  451.25   42.70
   8   4   3  510.85   43.00
  -9  -4  -3  478.55   47.20
  -9  -4  -3  521.35   47.40
   9   4   3  515.25   44.40
   9   4   3  462.95   43.90
   9   4   3  483.55   45.70
   9   4   3  535.25   37.40
 -10  -4  -3   73.99   15.80
  10   4   3   68.59   12.50
  10   4   3   54.69   12.90
  10   4   3   67.99   12.70
 -11  -4  -3   97.59   20.90
  11   4   3   78.69   14.40
  11   4   3  104.19   18.30
 -12  -4  -3   65.59   18.60
  12   4   3  104.09   17.50
   8  -5  -3   63.79   13.20
   8  -5  -3   57.49   19.20
  -8   5   3   55.19   11.20
   7  -5  -3  232.78   27.80
   7  -5  -3  282.97   38.00
  -7   5   3  264.07   25.40
   6  -5  -3   47.80   11.30
   6  -5  -3   63.49   16.90
  -6   5   3   53.79   10.80
   5  -5  -3  263.37   27.70
   5  -5  -3  297.47   26.40
   5  -5  -3  315.67   34.10
  -5   5   3  311.67   27.10
  -5   5   3  288.97   27.20
   4  -5  -3  292.17   28.70
   4  -5  -3  287.77   32.80
   4  -5  -3  319.07   27.20
  -4   5   3  354.66   28.60
  -4   5   3  288.97   27.70
   3  -5  -3  302.17   26.90
   3  -5  -3  348.17   29.40
   3  -5  -3  283.37   31.60
  -3   5   3  353.16   28.60
  -3   5   3  309.87   27.10
  -3   5   3  278.67   27.20
   2  -5  -3 1582.44  107.29
   2  -5  -3 1578.24  111.79
   2  -5  -3 1494.05  121.09
  -2   5   3 1430.56  111.49
  -2   5   3 1527.05  110.89
  -2   5   3 1369.16  107.29
   1  -5  -3  578.54   56.89
   1  -5  -3  624.74   52.79
   1  -5  -3  705.23   51.49
  -1   5   3  681.23   52.79
  -1   5   3  688.03   51.49
  -1   5   3  733.63   50.29
  -1   5   3  624.14   52.39
   0  -5  -3 2424.76  180.58
   0  -5  -3 2371.76  190.98
   0  -5  -3 2394.86  177.28
   0  -5  -3 2471.05  171.08
   0   5   3 2538.35  177.98
   0   5   3 2487.15  171.48
   0   5   3 2494.85  180.68
  -1  -5  -3 2944.91  218.18
  -1  -5  -3 2439.36  194.58
  -1  -5  -3 2991.30  205.78
  -1  -5  -3 2655.53  201.98
   1   5   3 2776.42  195.08
   1   5   3 3021.90  207.08
   1   5   3 2989.20  214.58
   1   5   3 2691.33  202.38
  -2  -5  -3 1799.72  134.99
  -2  -5  -3 1913.21  134.79
  -2  -5  -3 1940.41  145.19
  -2  -5  -3 1722.23  129.99
   2   5   3 2014.20  130.19
   2   5   3 1902.31  135.19
   2   5   3 1741.83  138.09
   2   5   3 1840.52  142.29
  -3  -5  -3   53.59    8.20
  -3  -5  -3   61.19    8.60
  -3  -5  -3   59.79    7.00
   3   5   3   70.69    8.80
   3   5   3   61.09    8.50
   3   5   3   56.79    9.40
   3   5   3   60.99    9.10
  -4  -5  -3 1462.75  108.89
  -4  -5  -3 1349.07  105.19
  -4  -5  -3 1565.74  102.69
  -4  -5  -3 1398.66  102.19
   4   5   3 1358.36  111.59
   4   5   3 1418.66  101.69
   4   5   3 1595.74  106.29
   4   5   3 1453.75  106.29
   4   5   3 1596.24  106.39
   4   5   3 1317.17  110.09
  -5  -5  -3  234.58   21.80
  -5  -5  -3  237.98   19.40
  -5  -5  -3  211.48   19.30
  -5  -5  -3  254.17   19.80
   5   5   3  214.88   22.80
   5   5   3  280.27   20.70
   5   5   3  217.58   21.10
   5   5   3  260.37   19.20
   5   5   3  253.17   19.40
   5   5   3  196.38   19.90
  -6  -5  -3  379.56   42.00
  -6  -5  -3  478.95   36.00
  -6  -5  -3  509.45   41.70
  -6  -5  -3  559.64   36.80
  -6  -5  -3  467.25   36.10
   6   5   3  531.35   41.10
   6   5   3  462.35   37.60
   6   5   3  480.95   35.40
   6   5   3  517.55   44.30
   6   5   3  540.15   37.90
   6   5   3  433.26   41.50
  -7  -5  -3  321.37   31.20
  -7  -5  -3  352.86   25.40
  -7  -5  -3  343.47   32.70
   7   5   3  360.86   32.20
   7   5   3  312.47   26.40
   7   5   3  331.27   30.00
  -8  -5  -3   13.20    2.80
  -8  -5  -3   13.60    6.60
  -8  -5  -3   20.70    7.50
   8   5   3   17.20    6.00
   8   5   3   24.00    8.20
   8   5   3   12.40    3.60
  -9  -5  -3  228.18   28.60
  -9  -5  -3  209.08   27.60
   9   5   3  221.48   18.30
   9   5   3  263.67   24.50
   9   5   3  245.88   25.70
 -10  -5  -3  137.19   21.30
 -10  -5  -3  115.79   19.60
  10   5   3  127.99   18.80
  10   5   3  122.89   17.10
  10   5   3   88.99   17.50
 -11  -5  -3   84.89   18.90
  11   5   3  155.88   20.60
  11   5   3  113.09   19.70
  12   5   3   45.10   12.60
  12   5   3   34.20   12.10
   7  -6  -3   83.19   22.60
   7  -6  -3   84.49   16.10
  -7   6   3  105.19   16.20
   6  -6  -3  149.39   21.30
   6  -6  -3  166.08   28.30
  -6   6   3  158.88   21.10
   5  -6  -3  167.58   27.10
   5  -6  -3  193.88   23.50
  -5   6   3  196.98   23.30
   4  -6  -3  454.65   42.80
   4  -6  -3  515.55   41.10
   4  -6  -3  466.45   48.10
  -4   6   3  490.65   42.10
  -4   6   3  538.05   42.80
   3  -6  -3  363.36   40.00
   3  -6  -3  406.96   37.00
   3  -6  -3  426.36   34.90
  -3   6   3  422.26   34.40
  -3   6   3  353.46   34.70
  -3   6   3  454.35   36.40
   2  -6  -3  553.74   51.99
   2  -6  -3  671.63   50.89
   2  -6  -3  692.03   58.19
  -2   6   3  668.33   52.79
  -2   6   3  632.14   51.19
  -2   6   3  679.63   47.70
  -2   6   3  567.64   50.69
   1  -6  -3  904.41   82.19
   1  -6  -3  805.92   75.49
   1  -6  -3  986.10   73.69
  -1   6   3  958.70   73.99
  -1   6   3 1038.60   76.59
  -1   6   3 1094.49   74.29
  -1   6   3 1094.29   77.29
   0  -6  -3  772.42   60.89
   0  -6  -3  776.72   62.09
   0  -6  -3  781.82   59.99
   0  -6  -3  765.82   66.59
   0   6   3  806.52   62.49
   0   6   3  818.42   66.09
   0   6   3  867.81   62.99
   0   6   3  752.32   59.79
  -1  -6  -3  391.36   29.30
  -1  -6  -3  330.97   31.50
  -1  -6  -3  376.86   31.50
  -1  -6  -3  389.36   34.40
   1   6   3  371.26   32.50
   1   6   3  365.76   31.00
   1   6   3  361.16   32.20
   1   6   3  369.76   33.80
  -2  -6  -3 2656.93  172.68
  -2  -6  -3 2381.36  178.78
  -2  -6  -3 2291.57  177.78
  -2  -6  -3 2506.65  191.68
   2   6   3 2524.25  171.98
   2   6   3 2093.99  177.78
   2   6   3 2674.33  183.48
   2   6   3 2662.23  189.38
  -3  -6  -3  324.37   32.10
  -3  -6  -3  375.36   30.50
  -3  -6  -3  364.06   29.90
   3   6   3  348.07   32.00
   3   6   3  340.47   30.90
   3   6   3  416.66   32.70
   3   6   3  372.36   29.40
  -4  -6  -3  544.15   39.10
  -4  -6  -3  499.15   38.20
   4   6   3  480.25   39.50
   4   6   3  473.35   41.80
   4   6   3  476.35   41.10
   4   6   3  458.65   37.10
  -5  -6  -3  468.75   39.30
  -5  -6  -3  487.55   37.60
  -5  -6  -3  550.14   37.80
  -5  -6  -3  420.86   36.70
   5   6   3  423.66   38.10
   5   6   3  379.76   40.50
   5   6   3  501.05   35.40
   5   6   3  518.15   35.40
   5   6   3  509.65   38.70
   5   6   3  493.95   40.90
   5   6   3  468.75   36.40
  -6  -6  -3  300.17   21.40
  -6  -6  -3  188.08   19.10
  -6  -6  -3  240.78   23.20
  -6  -6  -3  244.28   20.50
  -6  -6  -3  220.78   24.70
   6   6   3  268.87   21.60
   6   6   3  250.47   25.40
   6   6   3  223.68   21.10
   6   6   3  246.88   19.70
   6   6   3  226.18   22.90
   6   6   3  275.57   20.00
  -7  -6  -3  188.48   17.20
  -7  -6  -3  204.28   23.20
  -7  -6  -3  220.98   22.30
   7   6   3  198.08   24.10
   7   6   3  213.78   18.60
   7   6   3  216.78   21.10
  -8  -6  -3  236.08   27.40
  -8  -6  -3  265.47   20.00
  -8  -6  -3  239.48   26.00
   8   6   3  245.48   25.20
   8   6   3  244.18   26.90
   8   6   3  266.77   21.50
  -9  -6  -3  185.48   27.00
  -9  -6  -3  232.98   17.00
  -9  -6  -3  242.38   26.00
   9   6   3  284.37   25.50
   9   6   3  231.58   28.00
   9   6   3  211.28   18.70
 -10  -6  -3  139.49   21.20
 -10  -6  -3  146.49   22.70
  10   6   3  147.99   19.40
  10   6   3  122.29   19.90
 -11  -6  -3  157.98   25.50
  11   6   3  163.68   23.80
  11   6   3  172.18   25.00
  12   6   3   -5.90    6.40
  12   6   3   -4.90    5.90
   7  -7  -3    8.80    7.60
   7  -7  -3    6.90   13.30
  -7   7   3    7.70    7.50
   6  -7  -3  175.48   29.70
   6  -7  -3  136.69   21.00
  -6   7   3  149.29   21.10
   5  -7  -3  102.09   21.80
   5  -7  -3  110.89   18.10
  -5   7   3  124.99   19.00
   4  -7  -3  242.38   23.80
   4  -7  -3  234.38   27.90
   4  -7  -3  189.48   29.30
  -4   7   3  275.27   25.30
  -4   7   3  188.68   25.30
   3  -7  -3  383.46   37.40
   3  -7  -3  431.66   42.10
   3  -7  -3  419.96   35.90
  -3   7   3  352.56   33.70
  -3   7   3  494.45   38.40
  -3   7   3  381.06   36.00
   2  -7  -3  293.87   32.60
   2  -7  -3  321.77   30.70
   2  -7  -3  300.97   28.50
  -2   7   3  254.27   28.10
  -2   7   3  326.77   27.80
  -2   7   3  337.87   30.30
   1  -7  -3  236.18   24.70
   1  -7  -3  243.98   26.00
   1  -7  -3  262.57   28.40
  -1   7   3  262.27   26.10
  -1   7   3  264.77   25.70
  -1   7   3  295.37   25.30
   0  -7  -3  125.29   17.40
   0  -7  -3  176.38   20.10
   0  -7  -3  137.09   19.40
   0   7   3  160.08   19.10
   0   7   3  151.68   18.00
   0   7   3  175.98   20.10
   0   7   3  127.59   18.80
  -1  -7  -3   79.99   13.50
  -1  -7  -3   95.59   15.50
  -1  -7  -3  117.39   15.60
  -1  -7  -3  123.29   10.60
   1   7   3  110.89   15.90
   1   7   3  101.99   14.50
   1   7   3  113.49   15.50
   1   7   3  109.99   14.80
  -2  -7  -3  399.06   37.20
  -2  -7  -3  414.46   35.40
  -2  -7  -3  426.86   30.40
  -2  -7  -3  406.26   34.60
  -2  -7  -3  396.36   30.30
   2   7   3  449.46   37.00
   2   7   3  347.67   36.60
   2   7   3  410.76   35.90
   2   7   3  491.45   35.30
  -3  -7  -3 1249.88  103.19
  -3  -7  -3 1426.76   97.09
  -3  -7  -3 1229.78   93.29
   3   7   3 1356.06   93.29
   3   7   3 1372.76  100.19
   3   7   3 1127.19   96.39
   3   7   3 1283.27  102.39
  -4  -7  -3  324.77   28.40
  -4  -7  -3  337.37   28.90
   4   7   3  328.27   27.80
   4   7   3  370.16   31.70
   4   7   3  329.67   29.50
   4   7   3  316.67   31.20
  -5  -7  -3  175.78   17.50
  -5  -7  -3  178.48   17.40
   5   7   3  163.68   18.20
   5   7   3  185.48   19.60
   5   7   3  189.18   23.00
   5   7   3  219.58   17.90
  -6  -7  -3  353.26   26.50
  -6  -7  -3  313.27   26.50
   6   7   3  331.57   27.90
   6   7   3  270.77   30.40
   6   7   3  312.67   25.70
   6   7   3  298.67   29.60
  -7  -7  -3  379.96   30.40
  -7  -7  -3  384.66   37.80
   7   7   3  413.06   35.70
   7   7   3  368.96   36.90
   7   7   3  361.66   31.50
  -8  -7  -3  411.06   41.90
  -8  -7  -3  435.36   32.70
   8   7   3  383.26   40.00
   8   7   3  504.65   40.20
   8   7   3  391.66   34.10
  -9  -7  -3  247.58   33.40
  -9  -7  -3  309.07   22.90
   9   7   3  261.27   33.00
   9   7   3  323.47   30.40
   9   7   3  296.67   24.70
 -10  -7  -3   99.99   19.60
  10   7   3  119.79   17.60
  10   7   3  111.59   19.40
 -11  -7  -3  120.59   22.00
  11   7   3  113.69   20.20
   6  -8  -3   91.69   17.80
   6  -8  -3   43.80   18.50
  -6   8   3  116.59   19.10
   5  -8  -3  111.09   24.40
   5  -8  -3  114.69   19.80
  -5   8   3  117.59   20.00
   4  -8  -3  158.78   23.60
   4  -8  -3  138.79   25.40
   4  -8  -3  169.38   21.80
  -4   8   3  170.68   22.20
  -4   8   3  176.98   24.10
   3  -8  -3  122.59   22.20
   3  -8  -3  123.49   20.00
   3  -8  -3  155.98   20.60
  -3   8   3  150.68   20.60
  -3   8   3  143.29   20.70
  -3   8   3  146.19   15.70
   2  -8  -3  117.39   18.50
   2  -8  -3  113.59   20.00
   2  -8  -3  106.59   17.10
  -2   8   3  114.09   14.90
  -2   8   3  113.89   18.00
  -2   8   3  127.89   18.60
   1  -8  -3  243.88   27.20
   1  -8  -3  224.78   26.20
   1  -8  -3  213.68   26.90
  -1   8   3  265.57   24.20
  -1   8   3  241.58   27.20
  -1   8   3  223.38   27.90
   0  -8  -3  276.57   28.30
   0  -8  -3  274.57   29.60
   0  -8  -3  297.67   28.00
   0   8   3  263.47   29.70
   0   8   3  272.17   28.30
   0   8   3  285.27   27.60
   0   8   3  295.87   27.60
  -1  -8  -3  301.37   23.00
  -1  -8  -3  262.27   27.10
  -1  -8  -3  272.17   28.30
  -1  -8  -3  269.07   26.70
   1   8   3  285.27   27.90
   1   8   3  260.47   28.60
   1   8   3  281.77   27.30
   1   8   3  242.18   25.80
  -2  -8  -3   -1.80    3.80
  -2  -8  -3   -3.30    3.50
  -2  -8  -3   -2.10    4.10
   2   8   3   -3.30    3.90
   2   8   3    9.70    6.00
   2   8   3   -6.30    3.70
   2   8   3    6.40    5.00
  -3  -8  -3  218.68   23.50
  -3  -8  -3  226.18   22.90
  -3  -8  -3  270.97   24.00
   3   8   3  228.38   24.70
   3   8   3  265.17   23.40
   3   8   3  224.78   23.70
   3   8   3  212.38   23.90
  -4  -8  -3  231.48   20.90
  -4  -8  -3  183.18   21.30
   4   8   3  213.28   22.50
   4   8   3  212.58   20.30
   4   8   3  184.68   23.70
   4   8   3  173.98   21.80
  -5  -8  -3  615.44   46.80
  -5  -8  -3  579.24   45.90
   5   8   3  544.75   47.20
   5   8   3  574.54   50.99
   5   8   3  589.04   50.69
   5   8   3  567.24   44.80
  -6  -8  -3  348.77   31.00
   6   8   3  365.96   36.40
   6   8   3  388.86   32.90
   6   8   3  391.36   35.70
  -7  -8  -3  310.97   28.10
  -7  -8  -3  332.27   35.20
   7   8   3  413.26   34.40
   7   8   3  331.47   34.70
   7   8   3  323.97   29.60
  -8  -8  -3  188.38   17.30
  -8  -8  -3  176.08   25.80
   8   8   3  215.38   22.20
   8   8   3  180.18   25.60
   8   8   3  153.08   17.50
  -9  -8  -3   37.00   12.60
  -9  -8  -3   49.30    7.40
   9   8   3   58.39   13.10
   9   8   3   65.59   14.80
   9   8   3   61.39    9.50
 -10  -8  -3   44.70   13.40
  10   8   3   48.10   14.10
  10   8   3   38.80   11.60
 -11  -8  -3   40.60   14.10
  11   8   3   57.69   15.40
   5  -9  -3   80.19   21.30
   5  -9  -3   62.69   16.30
  -5   9   3   40.50   13.80
   4  -9  -3  170.28   28.70
   4  -9  -3  156.58   25.00
  -4   9   3  150.38   23.80
   3  -9  -3  118.79   21.80
   3  -9  -3  170.78   27.00
   3  -9  -3  175.48   23.80
  -3   9   3  199.48   25.60
  -3   9   3  211.08   26.70
   2  -9  -3  187.88   23.80
   2  -9  -3  198.78   26.60
   2  -9  -3  178.48   25.00
  -2   9   3  166.68   20.30
  -2   9   3  191.68   25.00
  -2   9   3  141.39   22.80
   1  -9  -3  116.29   19.10
   1  -9  -3  110.29   19.10
   1  -9  -3   84.59   16.70
  -1   9   3  114.09   18.70
  -1   9   3  115.29   18.60
  -1   9   3  138.19   17.10
   0  -9  -3  112.89   18.70
   0  -9  -3  105.19   18.10
   0  -9  -3  152.08   21.00
   0   9   3  129.19   19.60
   0   9   3  140.99   18.20
   0   9   3  112.19   18.00
   0   9   3  125.69   20.70
  -1  -9  -3  369.46   35.40
  -1  -9  -3  366.66   35.90
  -1  -9  -3  421.96   38.00
   1   9   3  379.06   35.40
   1   9   3  366.96   36.40
   1   9   3  387.66   35.30
   1   9   3  358.86   38.00
  -2  -9  -3  163.68   21.20
  -2  -9  -3  148.09   20.10
  -2  -9  -3  175.48   21.70
   2   9   3  159.28   20.40
   2   9   3  135.19   19.90
   2   9   3  172.08   22.70
   2   9   3  147.29   20.50
  -3  -9  -3  413.06   34.30
  -3  -9  -3  319.47   33.50
  -3  -9  -3  290.17   31.60
   3   9   3  351.46   33.90
   3   9   3  404.56   33.10
   3   9   3  342.97   35.30
   3   9   3  416.86   35.70
  -4  -9  -3  380.96   35.70
  -4  -9  -3  482.95   37.60
   4   9   3  398.46   39.60
   4   9   3  410.96   39.10
   4   9   3  452.25   36.00
   4   9   3  369.16   36.90
  -5  -9  -3  449.26   38.90
  -5  -9  -3  508.25   40.00
   5   9   3  496.15   38.60
   5   9   3  421.46   42.70
   5   9   3  463.25   43.90
   5   9   3  442.66   40.40
  -6  -9  -3  212.98   20.30
   6   9   3  178.18   23.90
   6   9   3  186.98   22.10
   6   9   3  178.58   25.60
  -7  -9  -3   88.99   13.20
   7   9   3  122.49   19.10
   7   9   3   86.79   13.10
   7   9   3   93.59   15.90
  -8  -9  -3   60.49   14.60
  -8  -9  -3   59.49   10.20
   8   9   3   72.39   12.00
   8   9   3   83.59   17.30
   8   9   3   77.09   14.60
  -9  -9  -3  104.79   13.20
  -9  -9  -3  100.19   20.10
   9   9   3  107.39   17.80
   9   9   3  112.69   15.00
   9   9   3  130.79   22.50
 -10  -9  -3   57.39   15.20
  10   9   3   41.80   14.20
  10   9   3   52.59    9.80
   3 -10  -3   71.39   16.90
   3 -10  -3   92.19   19.50
   3 -10  -3   60.89   14.70
  -3  10   3   90.79   19.50
  -3  10   3  103.09   18.70
   2 -10  -3  144.69   23.70
   2 -10  -3  113.89   21.30
   2 -10  -3  177.28   24.80
  -2  10   3  168.78   24.40
  -2  10   3  175.28   25.10
   1 -10  -3  146.29   22.30
   1 -10  -3  131.19   20.80
   1 -10  -3  111.39   20.00
  -1  10   3  112.49   20.30
  -1  10   3  101.99   16.10
  -1  10   3   97.79   18.70
   0 -10  -3  100.49   17.60
   0 -10  -3   81.89   15.90
   0 -10  -3   93.49   16.90
   0  10   3   72.79   16.00
   0  10   3   35.90   12.90
   0  10   3   59.79   14.50
   0  10   3   92.69   15.00
  -1 -10  -3  185.48   25.60
  -1 -10  -3  220.68   26.90
  -1 -10  -3  217.38   26.50
   1  10   3  165.38   26.00
   1  10   3  236.08   28.10
   1  10   3  218.78   26.50
   1  10   3  175.18   23.80
  -2 -10  -3  452.75   41.50
  -2 -10  -3  445.06   41.10
  -2 -10  -3  462.75   42.50
   2  10   3  440.66   40.20
   2  10   3  403.66   41.40
   2  10   3  462.75   42.00
   2  10   3  457.65   44.70
  -3 -10  -3  391.96   36.20
  -3 -10  -3  355.96   35.40
  -3 -10  -3  379.06   36.60
   3  10   3  430.36   38.20
   3  10   3  417.36   35.80
   3  10   3  367.56   39.10
   3  10   3  352.16   36.60
  -4 -10  -3  360.26   32.10
  -4 -10  -3  265.17   30.00
   4  10   3  342.67   32.90
   4  10   3  350.36   34.20
   4  10   3  301.67   30.10
   4  10   3  351.76   35.00
  -5 -10  -3  246.98   26.00
   5  10   3  225.78   30.20
   5  10   3  318.27   31.20
   5  10   3  261.77   29.90
  -6 -10  -3  110.49   16.90
   6  10   3  165.28   22.40
   6  10   3  136.69   18.90
   6  10   3  105.79   20.20
  -7 -10  -3  120.09   16.70
   7  10   3  137.09   21.40
   7  10   3  142.39   22.80
   7  10   3  119.39   18.00
  -8 -10  -3   24.20   11.20
  -8 -10  -3   47.00    9.90
   8  10   3   38.90   13.10
   8  10   3   53.79   11.40
   8  10   3   27.90   11.00
  -9 -10  -3   89.79   19.50
  -9 -10  -3  100.49   14.10
   9  10   3  135.29   20.70
   9  10   3  115.49   16.20
   9  10   3   95.79   20.40
  10  10   3   64.19   17.50
   2 -11  -3   70.09   17.40
   2 -11  -3   45.90   14.70
  -2  11   3   73.09   16.50
   1 -11  -3  138.59   23.50
   1 -11  -3  101.79   20.30
   1 -11  -3  142.29   24.10
  -1  11   3  146.49   24.10
  -1  11   3  162.88   24.30
   0 -11  -3  179.38   26.30
   0 -11  -3  169.98   26.00
   0 -11  -3  151.98   25.00
   0  11   3  177.38   26.20
   0  11   3  161.08   26.80
   0  11   3  207.68   28.00
   0  11   3  231.28   25.60
  -1 -11  -3  155.78   22.40
  -1 -11  -3  139.79   23.00
  -1 -11  -3  174.28   24.80
   1  11   3  122.49   21.00
   1  11   3  163.68   22.00
   1  11   3  134.99   23.00
   1  11   3  111.89   22.20
  -2 -11  -3  131.89   20.10
  -2 -11  -3  131.79   21.80
  -2 -11  -3  122.49   20.50
   2  11   3  160.28   24.90
   2  11   3  147.19   21.40
   2  11   3  138.69   21.20
   2  11   3  141.19   22.70
  -3 -11  -3   88.79   16.50
  -3 -11  -3  114.69   16.50
  -3 -11  -3   95.19   17.80
   3  11   3  105.19   19.90
   3  11   3  116.09   18.70
   3  11   3   77.29   15.90
   3  11   3   86.19   17.60
  -4 -11  -3   46.80   11.80
   4  11   3   46.00   12.80
   4  11   3   45.90   12.80
   4  11   3   29.30   11.90
  -5 -11  -3   61.49   13.30
   5  11   3   59.69   14.50
   5  11   3   95.99   17.90
   5  11   3   74.19   14.70
  -6 -11  -3   92.39   16.90
   6  11   3  131.09   19.80
   6  11   3  155.58   23.50
   6  11   3  138.19   22.50
  -7 -11  -3  187.18   21.90
   7  11   3  136.79   24.40
   7  11   3  142.89   20.80
   7  11   3  146.79   23.60
  -8 -11  -3   34.70    9.70
  -8 -11  -3   41.40   13.90
   8  11   3   78.89   17.10
   8  11   3   27.20   12.00
   8  11   3   45.00   11.70
  -1 -12  -3   99.99   20.20
  -1 -12  -3  105.49   17.90
  -1 -12  -3   91.89   19.50
   1  12   3   97.39   20.50
   1  12   3   79.79   18.20
   1  12   3   62.59   17.10
  -2 -12  -3   73.39   14.50
  -2 -12  -3   43.10   13.50
  -2 -12  -3   63.29   17.20
   2  12   3   75.09   18.20
   2  12   3   46.10   14.30
   2  12   3   79.59   17.20
   2  12   3   33.70   12.30
  -3 -12  -3   20.30   12.20
   3  12   3   15.90   10.50
   3  12   3   64.79   15.50
   3  12   3   49.99   14.10
   3  12   3   55.49   12.90
  -4 -12  -3   43.30   14.00
   4  12   3   50.59   14.40
   4  12   3   61.99   14.30
   4  12   3   41.00   14.40
  -5 -12  -3   22.50    9.90
   5  12   3   33.50   12.80
   5  12   3   22.60   11.10
   5  12   3   15.70    9.40
  -6 -12  -3   12.00    7.30
   6  12   3    8.20    8.40
   6  12   3    9.70    9.00
   6  12   3   -0.20    7.90
   4   9  -4   70.89   15.70
   4   9  -4   65.69   15.90
   4   9  -4   27.30   13.80
  -4  -9   4   28.70   12.60
  -4  -9   4   59.09   13.70
   3   9  -4   69.89   17.90
   3   9  -4   93.69   16.70
   3   9  -4   53.49   15.20
  -3  -9   4   55.49   14.60
   2   9  -4   36.80   13.90
   2   9  -4   30.60   12.80
  -2  -9   4   13.00   11.10
   1   9  -4   92.69   18.50
   1   9  -4   68.69   18.50
   1   9  -4  107.89   20.30
  -1  -9   4  104.79   20.50
  -1  -9   4  125.79   20.10
   0   9  -4  195.08   26.80
   0   9  -4  135.09   24.20
   0   9  -4  129.69   24.50
   0  -9   4  184.68   27.10
   0  -9   4  139.69   23.30
  -1   9  -4   60.19   17.00
  -1   9  -4   52.69   16.10
   1  -9   4   82.89   17.30
   6   8  -4   20.50   13.20
   6   8  -4    8.60    7.80
  -6  -8   4   35.40    9.50
  -6  -8   4   23.20   11.20
   5   8  -4   32.10   13.70
   5   8  -4   48.90   13.20
  -5  -8   4   36.50   13.40
  -5  -8   4   38.40   10.60
   4   8  -4   75.49   15.70
   4   8  -4   49.40   16.30
  -4  -8   4   95.79   18.30
  -4  -8   4   91.09   15.90
   3   8  -4   97.29   20.00
   3   8  -4  134.39   20.30
   3   8  -4  114.19   19.40
  -3  -8   4   88.39   16.80
   2   8  -4  124.19   21.60
   2   8  -4  165.18   22.50
   2   8  -4  199.88   24.40
   2   8  -4  154.38   25.70
  -2  -8   4  126.79   21.40
  -2  -8   4  174.88   23.30
   1   8  -4    8.80    8.10
   1   8  -4   12.60    9.70
   1   8  -4    0.70    4.80
   1   8  -4   15.70   10.20
  -1  -8   4   17.30    8.10
  -1  -8   4    9.10    8.80
   0   8  -4   88.49   18.20
   0   8  -4   43.50   13.60
   0   8  -4   74.39   16.40
   0  -8   4   76.59   15.30
   0  -8   4   76.29   17.20
  -1   8  -4   90.89   18.90
  -1   8  -4  102.29   19.60
  -1   8  -4  106.39   20.70
   1  -8   4   81.99   17.40
   1  -8   4   90.49   18.40
  -2   8  -4   86.99   18.90
  -2   8  -4   79.59   18.00
  -2   8  -4  111.89   20.20
   2  -8   4   69.89   16.60
   2  -8   4   78.99   17.50
  -3   8  -4  105.39   20.50
  -3   8  -4   99.39   20.30
  -3   8  -4  102.89   20.60
   3  -8   4  104.49   20.10
   3  -8   4   98.49   19.70
   7   7  -4   59.19   12.00
   7   7  -4   53.89   16.10
  -7  -7   4   71.59   12.00
  -7  -7   4   62.89   16.40
   6   7  -4   62.19   12.50
   6   7  -4   59.69   16.70
  -6  -7   4   76.49   17.30
  -6  -7   4   58.59   11.10
   5   7  -4   67.19   13.10
   5   7  -4   32.30   13.30
  -5  -7   4   63.99   15.40
  -5  -7   4   60.29   11.30
   4   7  -4  187.38   29.30
   4   7  -4  231.78   23.20
   4   7  -4  203.08   26.10
  -4  -7   4  208.38   24.70
  -4  -7   4  208.08   28.20
   3   7  -4  132.99   23.30
   3   7  -4  128.79   20.20
   3   7  -4  153.18   20.00
   3   7  -4  206.38   19.90
  -3  -7   4  109.29   18.00
   2   7  -4  334.27   34.40
   2   7  -4  310.67   31.40
   2   7  -4  384.76   37.90
   2   7  -4  367.36   33.00
  -2  -7   4  319.87   32.60
  -2  -7   4  328.67   32.50
   1   7  -4   74.29   12.90
   1   7  -4   66.59   14.30
   1   7  -4   99.09   15.90
   1   7  -4   67.59   15.60
  -1  -7   4   68.59   14.40
  -1  -7   4   47.20   12.20
   0   7  -4   53.69   13.70
   0   7  -4   78.19   14.80
   0   7  -4   55.19   10.70
   0   7  -4   55.89   13.80
   0  -7   4   67.69   14.20
   0  -7   4   68.59   14.10
  -1   7  -4   73.79   16.30
  -1   7  -4  124.39   20.30
  -1   7  -4  105.19   18.20
   1  -7   4  122.69   19.70
   1  -7   4  120.09   19.20
  -2   7  -4  211.08   28.40
  -2   7  -4  204.38   28.80
  -2   7  -4  279.27   33.70
   2  -7   4  307.47   32.40
   2  -7   4  248.58   30.90
  -3   7  -4  103.99   18.90
  -3   7  -4  120.49   20.50
  -3   7  -4  113.49   20.30
   3  -7   4  126.29   20.20
   3  -7   4   91.99   18.70
  -4   7  -4  105.99   19.30
  -4   7  -4   96.49   19.50
  -4   7  -4  141.59   22.10
   4  -7   4   96.99   18.70
   4  -7   4  131.39   19.50
   4  -7   4   66.89   16.90
  -5   7  -4   59.49   15.90
   5  -7   4   44.70   14.80
   5  -7   4   66.19   15.70
   8   6  -4   26.50   11.90
   8   6  -4   23.50    7.50
  -8  -6   4   20.40   10.30
  -8  -6   4   20.40    5.70
  -8  -6   4   12.60   10.80
   7   6  -4   72.49   14.30
   7   6  -4   73.49   18.00
   7   6  -4   86.99   13.40
  -7  -6   4   84.69   12.30
  -7  -6   4   61.09   16.50
   6   6  -4  255.77   25.70
   6   6  -4  252.07   24.40
   6   6  -4  194.78   30.10
  -6  -6   4  235.78   22.90
  -6  -6   4  236.98   31.70
   5   6  -4  230.18   24.20
   5   6  -4  227.88   30.50
   5   6  -4  249.78   24.70
  -5  -6   4  242.28   31.00
  -5  -6   4  214.58   22.50
   4   6  -4  253.87   32.40
   4   6  -4  295.97   27.10
   4   6  -4  282.87   27.40
  -4  -6   4  236.48   25.00
  -4  -6   4  263.97   30.10
   3   6  -4   44.20   11.20
   3   6  -4   78.09   15.20
   3   6  -4   49.80   10.60
   3   6  -4   72.19   12.40
  -3  -6   4   65.59   11.20
  -3  -6   4   56.79   11.30
  -3  -6   4   66.19   13.60
   2   6  -4  305.07   34.40
   2   6  -4  284.57   31.40
   2   6  -4  336.27   30.60
   2   6  -4  367.56   32.00
  -2  -6   4  353.36   31.60
  -2  -6   4  359.96   32.00
   1   6  -4  695.93   52.39
   1   6  -4  609.34   49.40
   1   6  -4  532.05   54.09
   1   6  -4  582.94   51.69
  -1  -6   4  596.84   50.79
  -1  -6   4  585.44   49.90
   0   6  -4  484.65   43.90
   0   6  -4  576.74   44.80
   0   6  -4  555.54   49.70
   0   6  -4  496.05   46.40
   0  -6   4  469.75   44.20
   0  -6   4  534.05   46.00
  -1   6  -4  234.38   29.50
  -1   6  -4  292.47   24.70
  -1   6  -4  290.97   30.30
  -1   6  -4  247.08   28.90
   1  -6   4  233.38   28.50
   1  -6   4  257.87   27.80
  -2   6  -4  254.07   29.20
  -2   6  -4  210.58   26.00
  -2   6  -4  176.08   24.90
   2  -6   4  188.98   25.00
   2  -6   4  211.08   21.80
   2  -6   4  186.98   25.40
  -3   6  -4  122.59   20.00
  -3   6  -4  123.29   19.30
  -3   6  -4  108.79   19.00
   3  -6   4  110.99   18.10
   3  -6   4  101.19   18.50
   3  -6   4  128.29   19.70
   3  -6   4  116.59   17.10
  -4   6  -4  124.99   19.30
  -4   6  -4   73.49   16.50
  -4   6  -4  107.09   17.80
   4  -6   4  108.69   18.40
   4  -6   4  124.49   19.00
   4  -6   4  112.79   17.10
   4  -6   4   79.79   17.20
  -5   6  -4  148.69   22.50
  -5   6  -4  145.89   22.70
  -5   6  -4  194.38   24.50
   5  -6   4  178.08   24.00
   5  -6   4  179.68   23.20
   5  -6   4  138.29   21.80
   5  -6   4  131.19   22.40
  -6   6  -4   92.29   17.80
  -6   6  -4   98.09   19.60
   6  -6   4  130.99   20.60
   6  -6   4   88.09   18.70
   6  -6   4  106.39   19.50
   9   5  -4   54.59   14.90
   9   5  -4   43.40   13.10
  -9  -5   4   42.40   14.30
  -9  -5   4   30.80   13.00
   8   5  -4   74.79   18.40
   8   5  -4  121.49   19.10
  -8  -5   4   94.59   18.90
  -8  -5   4   99.19   12.30
  -8  -5   4  105.59   20.70
   7   5  -4   77.29   17.70
   7   5  -4   73.09   14.70
  -7  -5   4   77.59   17.30
  -7  -5   4   93.49   12.10
   6   5  -4  156.98   19.70
   6   5  -4  203.68   27.70
   6   5  -4  188.28   23.00
  -6  -5   4  205.88   18.80
  -6  -5   4  194.08   26.20
   5   5  -4  117.69   16.50
   5   5  -4   90.39   13.90
   5   5  -4  111.39   19.80
  -5  -5   4  106.59   14.00
  -5  -5   4   89.49   16.70
   4   5  -4  323.07   30.50
   4   5  -4  279.17   33.70
   4   5  -4  308.67   28.00
   4   5  -4  330.47   30.10
  -4  -5   4  327.37   33.80
  -4  -5   4  315.17   30.00
  -4  -5   4  393.76   29.90
  -4  -5   4  316.87   28.90
   3   5  -4  584.34   51.19
   3   5  -4  585.24   48.50
   3   5  -4  659.63   52.49
   3   5  -4  652.53   56.89
  -3  -5   4  601.74   49.80
  -3  -5   4  624.14   55.49
  -3  -5   4  698.43   51.29
   2   5  -4  383.96   32.30
   2   5  -4  369.06   30.70
   2   5  -4  303.67   31.20
   2   5  -4  325.67   34.20
  -2  -5   4  407.36   31.90
  -2  -5   4  280.67   29.80
   1   5  -4  907.21   75.09
   1   5  -4  982.20   67.79
   1   5  -4  902.11   70.89
  -1  -5   4  840.82   68.89
  -1  -5   4  773.12   67.09
   0   5  -4  373.76   37.80
   0   5  -4  425.56   36.80
   0   5  -4  347.77   35.20
   0   5  -4  396.96   34.50
   0  -5   4  433.56   35.70
   0  -5   4  372.76   35.00
   0  -5   4  404.96   32.50
  -1   5  -4  137.89   20.30
  -1   5  -4  176.58   21.60
  -1   5  -4  140.89   18.90
   1  -5   4  135.69   19.20
   1  -5   4  151.58   20.10
   1  -5   4  146.09   20.50
   1  -5   4  184.38   16.50
  -2   5  -4  163.28   22.00
  -2   5  -4  178.18   16.50
  -2   5  -4  182.48   23.40
  -2   5  -4  163.08   21.50
   2  -5   4  217.48   19.70
   2  -5   4  182.38   22.20
   2  -5   4  182.68   22.90
   2  -5   4  166.08   22.20
  -3   5  -4  410.16   36.10
  -3   5  -4  380.76   34.70
  -3   5  -4  399.06   37.40
   3  -5   4  374.06   34.80
   3  -5   4  362.56   35.50
   3  -5   4  363.16   33.90
   3  -5   4  319.67   34.50
  -4   5  -4  323.77   30.90
  -4   5  -4  287.57   30.10
  -4   5  -4  330.27   32.30
   4  -5   4  246.08   31.60
   4  -5   4  308.77   30.70
   4  -5   4  317.07   31.10
   4  -5   4  298.97   29.40
  -5   5  -4  260.97   28.20
  -5   5  -4  265.77   27.20
  -5   5  -4  214.08   28.00
   5  -5   4  276.17   28.00
   5  -5   4  274.47   29.00
   5  -5   4  275.57   27.10
   5  -5   4  227.18   29.30
  -6   5  -4  108.09   18.80
  -6   5  -4  174.18   23.90
   6  -5   4  146.39   21.00
   6  -5   4  164.28   22.80
   6  -5   4  111.59   20.00
  -7   5  -4   37.30   12.80
  -7   5  -4   58.79   14.40
   7  -5   4   48.60   12.90
   7  -5   4   52.39   14.70
   7  -5   4   72.19   16.10
  -8   5  -4   98.79   20.00
   9   4  -4   51.09   15.20
   9   4  -4   67.59   15.50
  -9  -4   4   45.60   14.00
   8   4  -4  311.37   39.40
   8   4  -4  370.86   36.10
   8   4  -4  354.46   29.40
  -8  -4   4  329.07   41.10
  -8  -4   4  334.87   27.20
  -8  -4   4  338.07   36.40
   7   4  -4  122.99   18.70
   7   4  -4   98.49   19.10
   7   4  -4  109.59   13.90
  -7  -4   4  118.69   20.70
  -7  -4   4  108.49   12.80
   6   4  -4  199.98   27.00
   6   4  -4  183.98   18.70
   6   4  -4  196.58   23.80
  -6  -4   4  187.78   17.80
  -6  -4   4  180.98   25.40
   5   4  -4  235.18   24.00
   5   4  -4  241.28   28.90
   5   4  -4  246.18   22.20
  -5  -4   4  182.38   19.70
  -5  -4   4  243.38   26.30
   4   4  -4  276.07   25.60
   4   4  -4  301.67   24.10
   4   4  -4  275.27   26.80
   4   4  -4  252.87   29.40
  -4  -4   4  235.88   23.80
  -4  -4   4  270.57   28.70
  -4  -4   4  308.07   24.60
   3   4  -4  892.51   78.89
   3   4  -4  961.00   86.29
   3   4  -4 1086.09   76.29
   3   4  -4 1060.19   81.69
  -3  -4   4 1124.79   78.89
  -3  -4   4 1019.90   76.79
  -3  -4   4 1169.28   83.39
  -3  -4   4  992.60   85.39
   2   4  -4  308.77   31.90
   2   4  -4  295.47   29.40
   2   4  -4  339.07   30.10
   2   4  -4  327.37   28.10
  -2  -4   4  409.26   30.10
  -2  -4   4  279.57   28.00
  -2  -4   4  360.26   31.80
   1   4  -4  146.89   17.40
   1   4  -4  113.39   15.10
   1   4  -4  165.38   18.60
   1   4  -4  142.69   18.00
  -1  -4   4  129.09   16.30
  -1  -4   4  121.89   16.10
   0   4  -4  260.27   23.90
   0   4  -4  208.98   21.90
   0   4  -4  249.18   25.10
   0   4  -4  201.88   22.70
   0  -4   4  235.58   23.10
   0  -4   4  213.98   22.40
   0  -4   4  274.67   20.50
   0  -4   4  200.08   23.90
  -1   4  -4  566.84   44.80
  -1   4  -4  551.14   48.50
   1  -4   4  523.15   47.30
   1  -4   4  550.44   44.80
   1  -4   4  547.85   45.10
   1  -4   4  565.54   46.20
  -2   4  -4  184.28   21.40
  -2   4  -4  175.48   21.80
  -2   4  -4  161.28   20.80
   2  -4   4  176.28   21.00
   2  -4   4  162.18   20.90
   2  -4   4  187.18   18.30
   2  -4   4  216.98   21.50
  -3   4  -4  413.96   38.40
  -3   4  -4  394.46   36.70
  -3   4  -4  463.55   31.40
  -3   4  -4  403.56   36.10
   3  -4   4  384.66   37.00
   3  -4   4  349.67   36.40
   3  -4   4  399.16   37.40
   3  -4   4  435.16   36.30
  -4   4  -4  260.27   28.00
  -4   4  -4  313.97   28.70
  -4   4  -4  296.27   28.20
   4  -4   4  287.87   28.60
   4  -4   4  294.17   28.40
   4  -4   4  265.77   28.10
   4  -4   4  272.97   26.80
  -5   4  -4  148.89   20.70
  -5   4  -4  136.09   19.50
  -5   4  -4  167.48   20.80
   5  -4   4  150.48   20.80
   5  -4   4  164.98   21.10
   5  -4   4  179.78   22.20
   5  -4   4  190.08   21.10
  -6   4  -4  181.88   21.60
  -6   4  -4  165.18   21.40
   6  -4   4  135.69   20.60
   6  -4   4  215.58   22.20
   6  -4   4  150.48   21.30
   6  -4   4  134.19   21.50
  -7   4  -4   35.80   12.40
  -7   4  -4   44.90   11.60
   7  -4   4   20.10    9.00
   7  -4   4   42.40   12.60
   7  -4   4   43.40   12.90
  -8   4  -4   62.89   13.50
  -8   4  -4   69.29   17.30
   8  -4   4   57.19   13.80
   8  -4   4   79.99   17.20
   9   3  -4   31.20   12.30
   9   3  -4   38.80   13.10
  -9  -3   4   41.10   13.30
   8   3  -4  190.58   16.90
   8   3  -4  157.88   23.40
   8   3  -4  122.19   23.00
  -8  -3   4  176.28   25.60
  -8  -3   4  164.38   14.60
   7   3  -4  264.57   36.90
   7   3  -4  372.26   29.30
   7   3  -4  359.16   34.70
  -7  -3   4  346.67   27.30
  -7  -3   4  334.87   36.80
   6   3  -4  604.04   49.60
   6   3  -4  544.95   44.00
   6   3  -4  568.94   53.89
  -6  -3   4  517.05   41.90
  -6  -3   4  587.04   52.59
   5   3  -4  627.64   55.79
   5   3  -4  584.34   47.80
   5   3  -4  649.04   52.09
  -5  -3   4  574.94   45.90
  -5  -3   4  637.74   55.29
   4   3  -4  348.37   30.70
   4   3  -4  306.27   31.90
   4   3  -4  341.97   28.60
   4   3  -4  388.76   36.60
  -4  -3   4  384.36   29.60
  -4  -3   4  402.06   35.40
  -4  -3   4  373.36   29.80
   3   3  -4   16.20    6.50
   3   3  -4   15.00    5.50
   3   3  -4   16.10    4.90
   3   3  -4   24.70    7.50
  -3  -3   4   16.70    5.30
  -3  -3   4   21.40    5.00
  -3  -3   4   16.50    5.00
  -3  -3   4   20.30    6.60
   2   3  -4  177.58   18.40
   2   3  -4  182.48   17.00
   2   3  -4  189.58   18.60
   2   3  -4  215.38   21.00
  -2  -3   4  172.98   17.40
  -2  -3   4  163.08   17.40
  -2  -3   4  180.88   18.20
  -2  -3   4  191.18   19.30
   1   3  -4  513.15   42.80
   1   3  -4  552.54   45.10
   1   3  -4  417.46   41.40
   1   3  -4  510.65   40.20
  -1  -3   4  571.04   41.50
  -1  -3   4  546.85   41.90
   0   3  -4  736.03   59.69
   0   3  -4  706.63   58.49
   0   3  -4  781.32   61.89
   0   3  -4  686.03   55.89
   0  -3   4  775.42   56.89
   0  -3   4  682.13   57.79
   0  -3   4  797.82   58.09
   0  -3   4  755.72   61.19
  -1   3  -4 1676.13  128.99
  -1   3  -4 1755.72  124.69
  -1   3  -4 1801.42  136.59
  -1   3  -4 1911.21  133.89
   1  -3   4 1743.33  133.79
   1  -3   4 1642.84  124.39
   1  -3   4 1757.32  135.19
   1  -3   4 1720.23  129.09
  -2   3  -4  533.55   45.30
  -2   3  -4  502.55   42.00
  -2   3  -4  552.94   43.90
   2  -3   4  513.85   43.50
   2  -3   4  560.94   44.80
   2  -3   4  474.55   41.50
   2  -3   4  526.55   43.90
  -3   3  -4   92.79    7.60
  -3   3  -4   76.49   12.40
  -3   3  -4   45.30   10.70
  -3   3  -4   89.39    7.50
  -3   3  -4   71.89   12.30
   3  -3   4   84.09   13.10
   3  -3   4   90.79   12.40
   3  -3   4   78.39   12.80
   3  -3   4   96.09   13.30
  -4   3  -4    7.50    4.70
  -4   3  -4    0.10    4.30
  -4   3  -4   -0.10    4.50
   4  -3   4   14.60    6.60
   4  -3   4   10.80    6.30
   4  -3   4   12.40    5.80
   4  -3   4   12.10    6.40
  -5   3  -4  193.78   24.00
  -5   3  -4  269.37   24.20
   5  -3   4  248.98   25.00
   5  -3   4  221.68   22.40
   5  -3   4  250.87   26.30
   5  -3   4  235.68   24.30
  -6   3  -4  170.38   20.30
  -6   3  -4  127.99   18.70
   6  -3   4  209.08   19.40
   6  -3   4  162.48   21.00
   6  -3   4  188.38   22.60
   6  -3   4  177.98   23.90
  -7   3  -4  189.18   22.70
  -7   3  -4  199.68   27.10
   7  -3   4  187.48   27.00
   7  -3   4  186.88   23.50
   7  -3   4  207.08   24.30
  -8   3  -4   57.49   12.30
  -8   3  -4   53.09   14.80
   8  -3   4   49.70   12.30
   8  -3   4   74.79   15.60
   8  -3   4   61.09   13.80
  -9   3  -4   66.39   17.20
  -9   3  -4   56.99   12.10
   9  -3   4   55.19   12.50
   9  -3   4   46.60   15.00
  10   2  -4   79.99   18.40
 -10  -2   4   65.29   18.00
   9   2  -4  148.09   23.30
  -9  -2   4  126.69   23.30
   8   2  -4  120.59   20.20
   8   2  -4  114.19   12.50
  -8  -2   4   99.49   20.10
  -8  -2   4  133.59   11.50
   7   2  -4  228.08   19.80
   7   2  -4  198.88   24.60
   7   2  -4  223.88   23.30
   7   2  -4  198.28   26.60
  -7  -2   4  228.28   18.60
  -7  -2   4  202.08   27.60
   6   2  -4  364.16   33.80
   6   2  -4  354.66   38.60
   6   2  -4  404.56   31.50
   6   2  -4  389.16   36.70
  -6  -2   4  386.46   29.80
   5   2  -4   94.49   16.20
   5   2  -4  107.39   12.70
   5   2  -4   98.69   12.20
   5   2  -4  117.59   16.30
  -5  -2   4   93.29   11.30
  -5  -2   4   95.29   16.20
   4   2  -4  102.09   11.50
   4   2  -4   91.99   14.60
   4   2  -4   71.09   12.50
   4   2  -4   75.69   10.60
   4   2  -4   98.19    9.10
  -4  -2   4   67.49    9.90
  -4  -2   4   70.89   12.80
  -4  -2   4   73.99    9.30
  -4  -2   4   86.39   10.40
   3   2  -4  192.38   18.10
   3   2  -4  176.28   16.40
   3   2  -4  156.28   20.70
   3   2  -4  178.28   19.00
   3   2  -4  204.08   15.10
  -3  -2   4  157.78   16.60
  -3  -2   4  187.58   16.80
  -3  -2   4  193.98   20.00
   2   2  -4 1033.60   89.69
   2   2  -4 1068.39   87.09
   2   2  -4 1032.80   92.99
   2   2  -4 1204.38   83.79
  -2  -2   4 1220.78   86.69
  -2  -2   4 1246.98   84.69
  -2  -2   4 1241.48   93.49
  -2  -2   4 1344.17   92.69
   1   2  -4 1534.15  113.89
   1   2  -4 1421.66  106.09
   1   2  -4 1319.97  110.19
   1   2  -4 1523.45  117.59
  -1  -2   4 1495.85  114.79
  -1  -2   4 1483.95  110.09
  -1  -2   4 1614.64  107.39
  -1  -2   4 1605.44  117.19
  -1  -2   4 1553.04  117.59
   0   2  -4 1546.95  112.09
   0   2  -4 1462.25  108.79
   0   2  -4 1411.26  104.29
   0   2  -4 1583.04  114.99
   0  -2   4 1571.04  108.59
   0  -2   4 1401.36  111.89
   0  -2   4 1331.77  104.69
  -1   2  -4  398.46   36.10
  -1   2  -4  456.95   36.00
  -1   2  -4  436.36   36.70
   1  -2   4  362.56   35.70
   1  -2   4  475.45   35.10
   1  -2   4  445.86   35.60
  -2   2  -4  647.14   55.59
  -2   2  -4  683.23   53.79
  -2   2  -4  820.92   51.89
  -2   2  -4  755.32   56.49
  -2   2  -4  568.14   51.09
   2  -2   4  700.53   55.69
   2  -2   4  590.34   53.19
   2  -2   4  677.13   51.89
  -3   2  -4 1354.76  102.09
  -3   2  -4 1424.56  110.79
  -3   2  -4 1319.57  105.09
  -3   2  -4 1465.15  103.09
   3  -2   4 1443.86  109.09
   3  -2   4 1480.95  102.09
   3  -2   4 1449.46  106.09
  -4   2  -4  147.09   17.00
  -4   2  -4  134.89   15.70
  -4   2  -4  157.88   16.20
   4  -2   4  171.58   16.20
   4  -2   4  145.59   17.80
   4  -2   4  148.59   17.70
  -5   2  -4  352.66   29.50
  -5   2  -4  364.96   29.90
   5  -2   4  296.47   29.80
   5  -2   4  326.77   30.80
   5  -2   4  319.87   28.20
  -6   2  -4  257.87   23.60
  -6   2  -4  260.67   23.90
   6  -2   4  258.17   24.80
   6  -2   4  198.48   21.60
   6  -2   4  283.47   26.30
  -7   2  -4  371.06   37.00
  -7   2  -4  374.26   32.00
   7  -2   4  326.97   32.40
   7  -2   4  382.16   38.30
   7  -2   4  373.86   34.60
  -8   2  -4  141.79   17.80
  -8   2  -4  149.69   23.70
   8  -2   4  140.99   19.80
   8  -2   4  134.29   22.00
   8  -2   4  115.49   17.20
  -9   2  -4  205.48   28.50
  -9   2  -4  209.58   22.50
   9  -2   4  210.98   25.20
   9  -2   4  146.29   20.50
   9  -2   4  138.59   25.00
 -10   2  -4   58.19   11.20
 -10   2  -4   31.40   12.90
  10  -2   4   43.70   11.10
  10  -2   4   51.69   14.60
  10   1  -4   41.70   14.80
 -10  -1   4   36.90   14.40
   9   1  -4  159.58   23.90
  -9  -1   4   80.09   18.90
   8   1  -4  108.29   13.10
   8   1  -4  141.59   21.80
   8   1  -4  173.18   21.90
  -8  -1   4  131.19   21.80
  -8  -1   4  110.79   11.00
   7   1  -4   90.49   15.00
   7   1  -4   97.49   17.60
   7   1  -4  114.49   16.40
   7   1  -4   81.49   10.80
  -7  -1   4   75.69    9.40
  -7  -1   4   78.49   15.70
   6   1  -4   -6.00    3.10
   6   1  -4   -2.40    4.50
   6   1  -4    2.20    5.30
   6   1  -4   -2.20    5.80
  -6  -1   4   -1.30    2.20
   5   1  -4  247.78   21.80
   5   1  -4  218.18   25.00
   5   1  -4  273.37   24.40
   5   1  -4  262.57   27.80
   5   1  -4  238.98   19.80
  -5  -1   4  242.78   20.70
   4   1  -4  481.65   40.60
   4   1  -4  486.95   44.20
   4   1  -4  541.75   43.40
   4   1  -4  600.64   41.20
   4   1  -4  514.65   38.60
  -4  -1   4  575.84   39.70
  -4  -1   4  451.65   38.80
  -4  -1   4  531.75   46.40
  -4  -1   4  502.75   39.40
   3   1  -4  435.66   42.60
   3   1  -4  576.94   41.00
   3   1  -4  523.25   41.90
   3   1  -4  495.75   38.60
   3   1  -4  500.45   40.70
  -3  -1   4  599.14   39.80
  -3  -1   4  504.05   39.30
  -3  -1   4  551.84   45.20
  -3  -1   4  491.95   39.60
   2   1  -4 1091.79   78.09
   2   1  -4 1100.19   84.69
   2   1  -4 1106.19   84.69
   2   1  -4 1117.79   81.69
   2   1  -4  996.50   87.49
  -2  -1   4 1244.18   84.89
  -2  -1   4  895.91   77.89
  -2  -1   4 1156.78   87.39
  -2  -1   4 1123.79   80.79
   1   1  -4  618.44   50.99
   1   1  -4  559.64   51.79
   1   1  -4  731.83   47.90
   1   1  -4  585.64   49.20
  -1  -1   4  636.74   48.80
  -1  -1   4  563.34   47.40
  -1  -1   4  692.63   49.99
  -1  -1   4  611.34   51.89
  -1  -1   4  709.23   51.89
  -1  -1   4  651.53   51.29
   0   1  -4  369.16   32.10
   0   1  -4  396.96   32.50
   0   1  -4  314.57   30.70
   0   1  -4  368.36   29.90
   0  -1   4  360.06   30.80
   0  -1   4  367.96   31.10
   0  -1   4  360.96   33.00
   0  -1   4  368.86   30.10
   0  -1   4  455.15   30.90
   0  -1   4  396.66   32.20
  -1   1  -4 1371.76  111.99
  -1   1  -4 1558.54  103.39
  -1   1  -4 1278.47  106.49
  -1   1  -4 1654.13  110.89
   1  -1   4 1479.95  106.99
   1  -1   4 1381.76  109.99
   1  -1   4 1517.45  103.49
  -2   1  -4  837.22   70.59
  -2   1  -4  858.81   75.79
  -2   1  -4 1099.69   72.79
  -2   1  -4 1023.40   76.89
  -2   1  -4 1086.79   74.39
   2  -1   4  923.11   76.19
   2  -1   4 1022.80   71.49
   2  -1   4  967.50   73.69
  -3   1  -4 1180.28   92.39
  -3   1  -4 1222.98   86.29
  -3   1  -4 1243.58   87.09
  -3   1  -4 1227.28   88.89
   3  -1   4 1101.99   88.59
   3  -1   4 1153.28   91.59
   3  -1   4 1209.08   85.79
  -4   1  -4 1887.91  149.39
  -4   1  -4 2041.20  137.79
  -4   1  -4 2085.09  142.29
   4  -1   4 1839.12  136.69
   4  -1   4 2022.60  142.89
   4  -1   4 1879.61  147.09
  -5   1  -4  219.38   20.80
  -5   1  -4  228.28   20.90
   5  -1   4  237.28   20.40
   5  -1   4  234.68   22.60
   5  -1   4  216.08   21.40
  -6   1  -4  315.17   27.40
  -6   1  -4  334.27   27.60
   6  -1   4  298.17   28.20
   6  -1   4  317.97   29.70
   6  -1   4  328.47   26.80
  -7   1  -4  642.74   53.79
  -7   1  -4  605.44   45.80
   7  -1   4  647.14   50.49
   7  -1   4  477.55   46.30
  -8   1  -4  231.98   22.90
  -8   1  -4  274.07   33.30
   8  -1   4  256.57   24.30
   8  -1   4  262.87   26.50
  -9   1  -4  163.18   18.90
  -9   1  -4  131.79   23.70
   9  -1   4  203.48   23.80
   9  -1   4  162.18   19.30
   9  -1   4  157.88   25.20
 -10   1  -4  149.99   26.70
 -10   1  -4  160.88   18.60
  10  -1   4  200.38   24.90
  10  -1   4  167.08   20.40
  10  -1   4  136.89   24.50
  10   0  -4   48.70   16.40
  10   0  -4   44.20   14.60
 -10   0   4   31.30   13.50
   9   0  -4   65.99   16.20
   9   0  -4   66.49   16.20
  -9   0   4   25.50   11.90
   8   0  -4   -0.80    6.70
   8   0  -4   -7.00    8.10
   8   0  -4   13.70    5.00
  -8   0   4    3.80    2.80
  -8   0   4    2.40    7.00
   7   0  -4  211.48   19.70
   7   0  -4  218.28   28.40
   7   0  -4  244.18   26.20
  -7   0   4  216.48   27.90
  -7   0   4  216.18   18.60
   6   0  -4  181.88   24.00
   6   0  -4  187.18   17.80
   6   0  -4  218.38   23.40
   6   0  -4  189.28   21.90
  -6   0   4  191.28   17.00
  -6   0   4  173.98   23.70
   5   0  -4  788.22   63.59
   5   0  -4  819.52   60.49
   5   0  -4  829.42   77.39
   5   0  -4  916.41   70.89
   5   0  -4  759.42   69.59
  -5   0   4  896.21   61.79
  -5   0   4  928.01   61.59
   4   0  -4 1232.18   85.89
   4   0  -4 1205.38  108.39
   4   0  -4 1384.46   90.19
   4   0  -4 1101.39   89.39
   4   0  -4 1211.78   95.69
   4   0  -4 1156.08   96.99
  -4   0   4 1357.66   86.79
  -4   0   4 1107.39   86.29
  -4   0   4 1243.78   88.49
   3   0  -4 1263.27  102.39
   3   0  -4 1198.38  100.39
   3   0  -4 1176.18   91.29
   3   0  -4 1493.95   96.19
   3   0  -4 1214.18   95.39
  -3   0   4 1516.65   92.89
  -3   0   4 1242.18   92.19
  -3   0   4 1363.76   94.89
   2   0  -4  250.37   25.20
   2   0  -4  353.76   25.90
   2   0  -4  311.67   26.00
   2   0  -4  279.77   23.90
   2   0  -4  279.67   26.70
  -2   0   4  344.07   25.00
  -2   0   4  295.57   24.80
  -2   0   4  350.56   26.10
  -2   0   4  265.97   24.30
   1   0  -4 1058.79   82.39
   1   0  -4 1066.99   76.29
   1   0  -4 1148.89   83.59
   1   0  -4 1011.40   79.29
   1   0  -4 1246.98   84.09
  -1   0   4 1003.90   78.79
  -1   0   4  912.41   76.29
  -1   0   4 1107.59   81.59
  -1   0   4 1092.89   83.59
  -1   0   4 1058.29   83.59
   0   0  -4 1282.57  108.59
   0   0  -4 1452.85  112.79
   0   0  -4 1517.05  105.09
   0   0  -4 1448.46  114.69
   0   0   4 1586.44  105.59
   0   0   4 1445.56  111.99
   0   0   4 1560.64  109.19
   0   0   4 1562.94  114.09
   0   0   4 1385.06  115.99
   0   0   4 1699.33  115.59
  -1   0  -4 2365.06  163.08
  -1   0  -4 2380.76  177.98
  -1   0  -4 2068.09  173.98
  -1   0  -4 2419.36  169.48
   1   0   4 2524.25  177.28
   1   0   4 2218.48  168.88
   1   0   4 2350.56  174.98
   1   0   4 2152.38  180.68
   1   0   4 2660.53  180.98
  -2   0  -4 3420.96  260.57
  -2   0  -4 3266.57  255.57
  -2   0  -4 3786.12  250.97
  -2   0  -4 3137.19  238.38
  -2   0  -4 3479.55  247.48
   2   0   4 3223.38  255.37
   2   0   4 3581.24  238.68
   2   0   4 4007.70  260.97
   2   0   4 3593.04  265.97
   2   0   4 3184.88  247.18
  -3   0  -4    4.10    3.20
  -3   0  -4    1.00    2.10
  -3   0  -4    1.70    1.70
  -3   0  -4    2.80    3.10
   3   0   4    4.60    2.20
   3   0   4    3.40    3.40
   3   0   4   -1.60    2.50
   3   0   4    3.40    2.20
   3   0   4    2.40    3.20
  -4   0  -4  939.11   81.29
  -4   0  -4 1246.58   83.89
  -4   0  -4 1168.18   84.59
   4   0   4 1108.09   84.89
   4   0   4 1146.49   83.59
   4   0   4 1176.28   88.29
   4   0   4 1136.99   81.69
   4   0   4 1126.39   88.09
   4   0   4 1201.68   88.19
  -5   0  -4  623.14   48.80
   5   0   4  612.04   51.79
   5   0   4  644.94   49.90
   5   0   4  595.24   47.10
   5   0   4  687.23   47.30
  -6   0  -4  558.64   43.00
  -6   0  -4  514.55   42.00
  -6   0  -4  611.94   42.40
   6   0   4  500.65   43.50
   6   0   4  483.85   45.70
   6   0   4  557.44   41.50
   6   0   4  589.84   40.90
  -7   0  -4  137.59   13.40
  -7   0  -4  122.19   18.60
   7   0   4  109.69   15.80
   7   0   4  130.59   14.40
   7   0   4   93.19   13.50
  -8   0  -4  569.84   42.80
  -8   0  -4  542.55   50.89
   8   0   4  547.95   48.00
   8   0   4  537.85   44.20
  -9   0  -4   60.39    9.80
  -9   0  -4   62.29   15.30
   9   0   4   71.79   10.80
   9   0   4   67.49   13.20
 -10   0  -4  115.69   14.10
 -10   0  -4  128.59   22.30
  10   0   4  100.79   17.40
  10   0   4   99.59   14.20
 -11   0  -4   55.19   17.60
  11   0   4   51.19   10.20
  11   0   4   60.39   15.90
   9  -1  -4   93.09   20.20
   9  -1  -4   63.99   10.10
   9  -1  -4   62.19   17.00
  -9   1   4   43.70   14.20
   8  -1  -4   81.99   17.60
   8  -1  -4   98.99   12.30
   8  -1  -4   93.09   18.70
  -8   1   4   88.79   10.70
  -8   1   4   69.29   16.40
   7  -1  -4  285.87   32.80
   7  -1  -4  292.67   26.40
   7  -1  -4  379.16   35.00
  -7   1   4  325.27   25.60
  -7   1   4  284.87   31.90
   6  -1  -4  592.44   51.29
   6  -1  -4  569.84   44.20
   6  -1  -4  584.54   51.59
  -6   1   4  555.64   42.40
  -6   1   4  504.85   48.70
   5  -1  -4  833.32   68.59
   5  -1  -4  769.72   60.79
   5  -1  -4  791.42   57.89
   5  -1  -4  812.72   67.69
   5  -1  -4  900.91   75.19
  -5   1   4  812.12   58.89
  -5   1   4  778.32   65.59
  -5   1   4  778.22   59.19
   4  -1  -4  219.98   18.00
   4  -1  -4  183.38   22.30
   4  -1  -4  180.18   16.30
   4  -1  -4  180.28   20.00
   4  -1  -4  177.58   17.50
   4  -1  -4  191.98   22.60
  -4   1   4  190.38   17.30
  -4   1   4  191.98   16.70
  -4   1   4  214.38   17.20
   3  -1  -4 2568.94  210.58
   3  -1  -4 3290.17  217.08
   3  -1  -4 2780.02  252.37
   3  -1  -4 2779.02  220.48
   3  -1  -4 3383.46  211.78
   3  -1  -4 2949.51  203.08
   3  -1  -4 2797.72  228.08
  -3   1   4 3375.16  204.08
  -3   1   4 2887.71  210.38
  -3   1   4 2760.72  203.48
   2  -1  -4 1256.67   91.89
   2  -1  -4 1438.76   97.69
   2  -1  -4 1570.34   96.59
   2  -1  -4 1333.67  100.29
   2  -1  -4 1314.07  102.99
   2  -1  -4 1081.09  114.49
   2  -1  -4 1258.47   95.69
  -2   1   4 1120.19   91.99
  -2   1   4 1422.26   95.69
   1  -1  -4 1178.58  106.39
   1  -1  -4 1128.49   87.89
   1  -1  -4 1297.07   94.29
   1  -1  -4 1275.07   89.69
   1  -1  -4 1128.09   91.39
   1  -1  -4 1248.08   84.79
  -1   1   4 1042.10   84.79
  -1   1   4 1213.78   89.79
  -1   1   4 1276.67   88.09
   0  -1  -4 1835.12  123.49
   0  -1  -4 1477.35  127.49
   0  -1  -4 1701.43  132.09
   0  -1  -4 1721.73  136.79
   0  -1  -4 2067.79  135.09
   0   1   4 1852.51  128.59
   0   1   4 1928.91  137.09
   0   1   4 1520.35  123.09
   0   1   4 1828.52  131.49
  -1  -1  -4  528.65   41.70
  -1  -1  -4  542.65   40.20
  -1  -1  -4  575.24   42.90
  -1  -1  -4  526.35   42.30
   1   1   4  542.85   45.20
   1   1   4  555.74   40.40
   1   1   4  485.85   41.30
   1   1   4  522.25   42.50
   1   1   4  543.75   42.10
   1   1   4  581.14   44.70
  -2  -1  -4 1894.71  139.09
  -2  -1  -4 2213.08  147.39
  -2  -1  -4 2118.69  150.58
  -2  -1  -4 2019.70  144.29
  -2  -1  -4 1836.32  148.59
   2   1   4 1889.31  146.19
   2   1   4 1875.71  148.79
   2   1   4 2093.79  139.49
   2   1   4 2111.09  144.59
  -3  -1  -4 1940.41  133.59
  -3  -1  -4 1952.20  143.59
  -3  -1  -4 1887.71  139.89
  -3  -1  -4 1986.50  138.29
  -3  -1  -4 1905.11  143.89
   3   1   4 1882.41  139.89
   3   1   4 2015.20  133.39
   3   1   4 2105.59  143.99
   3   1   4 1928.61  148.89
   3   1   4 1723.83  138.19
   3   1   4 1757.22  142.99
  -4  -1  -4 1341.87  105.79
  -4  -1  -4 1636.64  111.29
  -4  -1  -4 1666.73  106.39
  -4  -1  -4 1456.65  109.59
   4   1   4 1452.45  118.89
   4   1   4 1422.96  110.09
   4   1   4 1619.54  115.79
   4   1   4 1340.77  114.09
   4   1   4 1469.45  105.79
   4   1   4 1473.15  110.89
   4   1   4 1679.23  110.39
   4   1   4 1575.64  114.29
  -5  -1  -4  292.97   25.90
  -5  -1  -4  318.17   26.50
  -5  -1  -4  348.67   26.20
   5   1   4  358.96   27.30
   5   1   4  319.27   27.20
   5   1   4  294.77   28.80
   5   1   4  339.47   27.10
   5   1   4  326.87   25.90
   5   1   4  339.07   26.30
  -6  -1  -4  916.61   61.39
  -6  -1  -4  883.61   61.69
  -6  -1  -4  891.21   69.99
   6   1   4  683.53   66.79
   6   1   4  881.81   61.09
   6   1   4  842.52   63.69
   6   1   4  795.62   63.59
   6   1   4  886.01   63.69
  -7  -1  -4    4.80    5.30
  -7  -1  -4   -1.30    1.40
  -7  -1  -4   -0.50    2.50
   7   1   4   -0.90    2.60
   7   1   4   -4.20    2.80
   7   1   4   -1.90    3.70
   7   1   4   -1.40    2.30
  -8  -1  -4  261.07   21.90
  -8  -1  -4  238.78   30.40
   8   1   4  259.87   23.00
   8   1   4  291.27   23.40
   8   1   4  223.98   25.80
  -9  -1  -4  177.88   26.40
  -9  -1  -4  195.88   17.00
   9   1   4  169.98   17.50
   9   1   4  192.38   23.50
 -10  -1  -4   76.39   17.10
 -10  -1  -4   74.09    9.70
  10   1   4   65.69   14.60
  10   1   4   87.39   11.40
 -11  -1  -4   54.39   16.10
  11   1   4   39.60   12.30
   9  -2  -4   76.49   12.30
   9  -2  -4   89.69   19.30
   9  -2  -4   75.19   19.60
   8  -2  -4  141.39   23.90
   8  -2  -4  213.28   29.00
   8  -2  -4  143.89   17.80
  -8   2   4  165.08   15.70
  -8   2   4  154.68   24.90
   7  -2  -4  146.39   24.60
   7  -2  -4  167.58   18.30
   7  -2  -4  242.08   30.00
  -7   2   4  194.58   17.70
  -7   2   4  230.68   27.60
   6  -2  -4  320.47   32.60
   6  -2  -4  327.77   32.90
   6  -2  -4  266.97   25.70
  -6   2   4  279.87   24.70
  -6   2   4  331.07   31.20
   5  -2  -4  497.05   35.50
   5  -2  -4  446.16   42.40
   5  -2  -4  481.35   43.50
   5  -2  -4  404.16   36.90
  -5   2   4  460.85   36.00
  -5   2   4  454.55   41.10
  -5   2   4  475.75   36.00
   4  -2  -4  525.65   45.40
   4  -2  -4  513.85   50.39
   4  -2  -4  609.44   43.90
   4  -2  -4  602.84   43.50
   4  -2  -4  594.14   50.79
  -4   2   4  613.44   44.80
  -4   2   4  697.63   44.60
  -4   2   4  523.75   43.60
  -4   2   4  537.45   47.90
   3  -2  -4 1066.59   72.59
   3  -2  -4  946.41   73.49
   3  -2  -4  950.30   79.79
   3  -2  -4  965.50   69.99
   3  -2  -4  758.62   87.19
   3  -2  -4  930.91   77.19
  -3   2   4 1097.59   72.79
  -3   2   4  892.21   70.29
  -3   2   4 1156.18   71.09
   2  -2  -4 2971.70  200.78
   2  -2  -4 2803.72  235.68
   2  -2  -4 2568.94  203.98
   2  -2  -4 2339.47  211.98
   2  -2  -4 2748.63  189.38
   2  -2  -4 2793.62  197.08
  -2   2   4 2880.01  196.58
  -2   2   4 2869.71  190.08
   1  -2  -4  725.63   59.79
   1  -2  -4  686.83   67.49
   1  -2  -4  669.63   53.09
   1  -2  -4  774.02   55.39
   1  -2  -4  744.93   57.79
   1  -2  -4  715.23   55.49
  -1   2   4  722.23   56.99
  -1   2   4  731.83   53.69
  -1   2   4  770.92   55.49
  -1   2   4  774.12   55.39
   0  -2  -4   48.60    9.80
   0  -2  -4   39.80    6.60
   0  -2  -4   61.69    6.80
   0  -2  -4   45.40    7.10
   0  -2  -4   44.90    7.20
   0  -2  -4   53.79    7.90
   0   2   4   51.09    6.30
   0   2   4   46.70    7.20
   0   2   4   44.20    7.30
   0   2   4   38.80    6.70
  -1  -2  -4  499.05   39.90
  -1  -2  -4  526.85   38.60
  -1  -2  -4  556.14   42.90
  -1  -2  -4  554.64   41.00
  -1  -2  -4  531.65   48.50
   1   2   4  463.45   39.60
   1   2   4  482.05   38.40
   1   2   4  563.84   40.70
   1   2   4  478.45   40.50
  -2  -2  -4 1931.01  127.49
  -2  -2  -4 1909.31  132.19
  -2  -2  -4 1721.63  151.78
  -2  -2  -4 1862.01  122.89
  -2  -2  -4 1651.83  130.69
   2   2   4 1832.52  131.49
   2   2   4 1708.83  122.59
   2   2   4 1661.33  129.59
   2   2   4 1583.64  127.09
  -3  -2  -4 2677.73  216.98
  -3  -2  -4 2368.46  187.98
  -3  -2  -4 2273.77  175.38
  -3  -2  -4 2790.52  182.28
  -3  -2  -4 2850.81  192.48
   3   2   4 2182.78  185.38
   3   2   4 2359.06  195.28
   3   2   4 2579.04  182.28
   3   2   4 2962.30  182.78
   3   2   4 2290.37  188.48
   3   2   4 2711.53  175.68
  -4  -2  -4 1950.40  118.69
  -4  -2  -4 1614.84  129.39
  -4  -2  -4 1549.54  117.89
  -4  -2  -4 1733.33  145.29
  -4  -2  -4 1681.53  122.09
   4   2   4 1625.54  122.39
   4   2   4 1464.95  127.09
   4   2   4 1709.13  117.79
   4   2   4 1638.14  124.89
   4   2   4 1785.62  132.39
   4   2   4 1952.10  122.99
  -5  -2  -4  710.23   50.29
  -5  -2  -4  641.34   50.09
  -5  -2  -4  624.74   51.09
  -5  -2  -4  733.93   61.19
   5   2   4  679.03   55.79
   5   2   4  626.44   51.79
   5   2   4  726.83   52.19
   5   2   4  662.13   56.99
   5   2   4  770.22   53.29
   5   2   4  733.93   53.59
   5   2   4  661.03   49.60
  -6  -2  -4  833.72   53.79
  -6  -2  -4  788.42   64.39
  -6  -2  -4  713.13   54.29
  -6  -2  -4  673.43   53.29
  -6  -2  -4  651.83   60.19
   6   2   4  657.63   55.29
   6   2   4  805.72   57.39
   6   2   4  726.43   59.99
   6   2   4  570.44   59.89
   6   2   4  852.21   58.19
   6   2   4  716.13   52.79
   6   2   4  822.22   55.69
  -7  -2  -4  514.65   36.90
  -7  -2  -4  545.95   37.30
  -7  -2  -4  527.75   43.30
  -7  -2  -4  482.15   44.70
  -7  -2  -4  486.55   37.10
   7   2   4  520.35   40.40
   7   2   4  455.35   42.90
   7   2   4  483.95   36.20
   7   2   4  451.35   42.70
   7   2   4  443.36   38.20
  -8  -2  -4   49.40   12.50
  -8  -2  -4   78.89    9.30
   8   2   4  109.69   12.60
   8   2   4   91.99   14.50
   8   2   4   62.49   11.70
   8   2   4   78.29    9.90
  -9  -2  -4   67.09   15.10
  -9  -2  -4   75.39    8.90
   9   2   4   70.39   12.70
   9   2   4   98.69   12.60
   9   2   4   72.09   13.80
   9   2   4   77.19   10.10
 -10  -2  -4  147.99   23.30
 -10  -2  -4  137.79   11.70
  10   2   4  113.59   17.40
  10   2   4  116.59   12.60
  10   2   4  105.89   18.40
 -11  -2  -4   78.59   18.60
  11   2   4   88.79   16.40
 -12  -2  -4   50.69   16.70
  12   2   4   66.09   15.30
   9  -3  -4   96.39   23.80
   9  -3  -4  109.39   15.50
   9  -3  -4   97.09   20.40
  -9   3   4  102.29   13.40
   8  -3  -4  115.89   21.00
   8  -3  -4   85.29   21.30
   8  -3  -4   91.69   14.30
  -8   3   4  127.99   14.60
   7  -3  -4   44.90   16.00
   7  -3  -4   59.49   15.00
   7  -3  -4   68.59   11.30
  -7   3   4   69.79   10.80
  -7   3   4   83.49   16.60
   6  -3  -4  177.08   25.10
   6  -3  -4  186.68   19.80
   6  -3  -4  224.08   28.70
  -6   3   4  186.38   25.00
  -6   3   4  231.98   19.90
   5  -3  -4  462.55   36.30
   5  -3  -4  450.35   33.90
   5  -3  -4  422.66   41.80
   5  -3  -4  377.16   39.60
  -5   3   4  432.86   34.50
  -5   3   4  426.66   34.60
  -5   3   4  395.36   38.20
   4  -3  -4  888.21   74.99
   4  -3  -4  811.12   77.19
   4  -3  -4  951.90   70.59
   4  -3  -4  870.01   66.79
  -4   3   4  971.50   69.39
  -4   3   4 1001.50   73.29
  -4   3   4  967.70   68.09
   3  -3  -4   67.29   12.50
   3  -3  -4   66.79   10.60
   3  -3  -4   59.89    9.10
   3  -3  -4   65.19   11.60
  -3   3   4   81.09   11.30
  -3   3   4   69.19   10.00
  -3   3   4   67.39    9.40
   2  -3  -4  407.36   34.00
   2  -3  -4  432.16   36.10
   2  -3  -4  336.87   31.90
   2  -3  -4  424.36   31.00
  -2   3   4  378.96   31.50
  -2   3   4  372.16   31.10
   1  -3  -4   94.39   11.00
   1  -3  -4   90.89   11.60
   1  -3  -4   91.89   15.20
   1  -3  -4   93.49   12.60
   1  -3  -4   76.09   11.00
  -1   3   4   88.09   11.30
  -1   3   4  104.89   10.70
  -1   3   4  100.49    8.40
  -1   3   4   99.19   12.10
   0  -3  -4  936.11   90.99
   0  -3  -4 1013.30   72.79
   0  -3  -4 1040.00   75.79
   0  -3  -4  922.61   81.09
   0  -3  -4 1075.79   77.59
   0   3   4 1070.29   77.59
   0   3   4  964.40   75.29
   0   3   4 1104.79   73.39
   0   3   4 1027.20   75.79
  -1  -3  -4  743.53   53.59
  -1  -3  -4  715.33   56.99
  -1  -3  -4  660.63   50.69
  -1  -3  -4  604.94   63.29
  -1  -3  -4  823.52   54.59
  -1  -3  -4  622.34   52.29
   1   3   4  709.33   54.29
   1   3   4  707.03   53.19
   1   3   4  632.04   50.59
   1   3   4  683.13   52.59
  -2  -3  -4  344.97   36.00
  -2  -3  -4  343.47   29.70
  -2  -3  -4  392.86   29.50
  -2  -3  -4  349.07   29.20
  -2  -3  -4  405.16   30.20
   2   3   4  352.16   28.80
   2   3   4  407.86   31.80
   2   3   4  352.16   30.50
   2   3   4  436.96   30.40
   2   3   4  357.66   30.00
  -3  -3  -4 1193.38  103.69
  -3  -3  -4 1145.49   86.69
  -3  -3  -4 1259.67   89.39
  -3  -3  -4 1131.89   83.89
  -3  -3  -4 1364.86   84.79
   3   3   4 1128.09   90.29
   3   3   4 1400.26   87.89
   3   3   4 1037.30   88.99
   3   3   4 1098.29   86.89
   3   3   4 1177.98   83.79
  -4  -3  -4  592.74   42.70
  -4  -3  -4  545.25   45.00
  -4  -3  -4  484.15   40.90
  -4  -3  -4  618.24   41.90
  -4  -3  -4  589.94   50.99
   4   3   4  682.73   43.80
   4   3   4  554.94   44.70
   4   3   4  542.65   46.00
   4   3   4  527.75   40.90
   4   3   4  503.45   42.70
  -5  -3  -4 1175.18   90.99
  -5  -3  -4 1123.19   91.99
  -5  -3  -4 1184.88   85.29
  -5  -3  -4 1081.99   82.49
  -5  -3  -4 1342.47   83.49
  -5  -3  -4 1274.07  101.79
   5   3   4 1410.36   86.69
   5   3   4 1009.30   85.49
   5   3   4 1132.59   93.09
   5   3   4 1074.79   91.09
   5   3   4 1174.48   82.49
   5   3   4 1174.98   89.09
   5   3   4 1160.28   88.69
  -6  -3  -4  399.36   30.80
  -6  -3  -4  392.56   35.40
  -6  -3  -4  383.46   36.30
  -6  -3  -4  458.75   31.20
   6   3   4  462.45   35.00
   6   3   4  394.16   35.80
   6   3   4  413.16   30.30
   6   3   4  429.66   32.20
   6   3   4  415.26   32.80
   6   3   4  382.46   31.90
   6   3   4  332.17   35.20
  -7  -3  -4  773.92   59.49
  -7  -3  -4  853.61   69.29
  -7  -3  -4  906.81   59.99
   7   3   4  864.61   62.29
   7   3   4  733.73   67.79
   7   3   4  775.32   61.89
   7   3   4  894.71   68.79
   7   3   4  864.31   58.89
   7   3   4  859.21   65.89
  -8  -3  -4  170.48   23.50
   8   3   4  168.88   15.80
   8   3   4  181.08   18.90
   8   3   4  198.78   23.10
   8   3   4  177.98   18.80
  -9  -3  -4  130.89   21.80
  -9  -3  -4  159.38   13.20
   9   3   4  162.68   14.50
   9   3   4  114.69   19.30
   9   3   4  191.08   18.90
   9   3   4  157.58   17.60
 -10  -3  -4  137.99   22.70
  10   3   4  157.78   18.80
  10   3   4  114.59   11.90
  10   3   4  124.89   20.00
 -11  -3  -4  176.58   27.20
  11   3   4  148.09   22.60
 -12  -3  -4  174.38   29.20
  12   3   4  187.78   25.80
   8  -4  -4   92.59   15.70
   8  -4  -4  140.39   26.90
   8  -4  -4  120.29   21.80
  -8   4   4  137.29   16.90
   7  -4  -4  219.58   22.20
   7  -4  -4  201.88   31.50
   7  -4  -4  183.28   27.70
  -7   4   4  210.98   20.90
   6  -4  -4  116.99   15.80
   6  -4  -4  102.59   20.60
   6  -4  -4   96.89   17.50
  -6   4   4  105.79   14.50
  -6   4   4  100.59   17.40
   5  -4  -4  106.69   19.30
   5  -4  -4  100.59   17.30
   5  -4  -4  122.79   14.00
   5  -4  -4   97.29   14.70
  -5   4   4  102.29   14.30
  -5   4   4  111.09   17.50
   4  -4  -4  577.24   44.10
   4  -4  -4  445.06   50.79
   4  -4  -4  592.24   47.00
   4  -4  -4  573.54   50.09
  -4   4   4  622.24   48.60
  -4   4   4  653.23   46.10
  -4   4   4  531.45   44.70
   3  -4  -4  181.78   17.50
   3  -4  -4  165.18   18.50
   3  -4  -4  172.38   23.00
   3  -4  -4  199.88   20.70
  -3   4   4  200.28   18.40
  -3   4   4  205.08   19.60
  -3   4   4  179.38   18.20
   2  -4  -4  800.72   57.89
   2  -4  -4  795.22   62.49
   2  -4  -4  732.33   65.59
   2  -4  -4  704.33   60.39
  -2   4   4  709.23   58.19
  -2   4   4  821.72   60.29
  -2   4   4  865.41   60.39
  -2   4   4  793.82   61.19
   1  -4  -4  708.03   61.69
   1  -4  -4  783.52   56.39
   1  -4  -4  778.32   54.99
   1  -4  -4  742.13   58.09
   1  -4  -4  697.23   56.99
  -1   4   4  653.13   54.89
  -1   4   4  734.53   54.39
  -1   4   4  733.43   56.69
  -1   4   4  784.72   58.29
   0  -4  -4  658.33   59.29
   0  -4  -4  671.13   52.69
   0  -4  -4  722.53   55.19
   0  -4  -4  687.33   55.19
   0   4   4  759.42   56.29
   0   4   4  731.93   53.29
   0   4   4  725.53   53.79
   0   4   4  745.83   55.09
  -1  -4  -4  355.96   29.20
  -1  -4  -4  367.76   30.20
  -1  -4  -4  370.16   29.10
  -1  -4  -4  351.56   32.40
   1   4   4  405.76   29.50
   1   4   4  349.27   30.00
   1   4   4  358.66   29.10
   1   4   4  348.27   29.20
   1   4   4  350.76   31.00
  -2  -4  -4  259.47   26.00
  -2  -4  -4  294.37   23.60
  -2  -4  -4  295.97   24.30
  -2  -4  -4  341.57   24.00
  -2  -4  -4  276.67   22.80
   2   4   4  251.67   22.90
   2   4   4  301.37   23.10
   2   4   4  302.27   24.60
   2   4   4  229.68   23.50
   2   4   4  262.47   24.80
  -3  -4  -4  542.45   43.50
  -3  -4  -4  620.84   45.50
  -3  -4  -4  570.64   44.80
  -3  -4  -4  556.94   44.90
   3   4   4  508.95   45.10
   3   4   4  598.34   47.30
   3   4   4  600.94   47.50
   3   4   4  604.34   45.70
   3   4   4  652.83   45.20
   3   4   4  590.14   43.50
  -4  -4  -4 2037.50  129.29
  -4  -4  -4 1513.65  128.29
  -4  -4  -4 1736.33  132.89
   4   4   4 1814.82  128.29
   4   4   4 1758.22  133.59
   4   4   4 1992.70  139.49
   4   4   4 1920.61  140.39
   4   4   4 2162.58  134.29
   4   4   4 2029.70  136.89
   4   4   4 1564.54  137.19
  -5  -4  -4  954.70   81.09
  -5  -4  -4 1195.18   73.39
  -5  -4  -4 1079.49   74.99
  -5  -4  -4  891.71   72.29
  -5  -4  -4  964.60   79.19
   5   4   4 1023.80   72.19
   5   4   4 1033.00   79.09
   5   4   4 1014.20   80.89
   5   4   4 1141.99   75.89
   5   4   4 1051.79   77.99
   5   4   4  926.11   75.09
  -6  -4  -4   47.50    6.50
  -6  -4  -4   42.10    8.00
  -6  -4  -4   51.29    9.40
  -6  -4  -4   35.60    5.90
   6   4   4   41.30    8.70
   6   4   4   47.00    6.80
   6   4   4   46.10    6.10
   6   4   4   40.10    5.80
   6   4   4   35.90    6.30
   6   4   4   46.90    9.70
  -7  -4  -4  198.78   23.50
  -7  -4  -4  224.58   24.30
  -7  -4  -4  243.98   19.50
  -7  -4  -4  217.78   19.20
   7   4   4  238.88   20.30
   7   4   4  283.17   26.40
   7   4   4  214.08   23.30
   7   4   4  267.17   21.00
   7   4   4  248.88   18.60
   7   4   4  275.07   21.80
  -8  -4  -4  218.58   26.60
  -8  -4  -4  217.48   17.80
  -8  -4  -4  245.48   24.50
   8   4   4  220.68   24.50
   8   4   4  229.38   23.10
   8   4   4  222.58   20.90
   8   4   4  215.98   18.80
  -9  -4  -4  485.65   45.80
   9   4   4  458.75   42.50
   9   4   4  490.35   45.20
   9   4   4  482.45   41.80
   9   4   4  514.65   37.60
 -10  -4  -4  162.78   25.30
  10   4   4  189.78   25.10
  10   4   4  201.38   23.20
  10   4   4  172.68   15.30
 -11  -4  -4   85.49   19.00
  11   4   4  126.89   20.00
 -12  -4  -4   73.59   17.50
  12   4   4   59.69   15.10
   8  -5  -4   66.29   13.60
   8  -5  -4   55.39   15.50
   8  -5  -4   73.39   23.10
  -8   5   4   51.89   11.20
   7  -5  -4  111.39   25.90
   7  -5  -4  169.48   25.50
   7  -5  -4  123.79   18.80
  -7   5   4  173.68   21.10
   6  -5  -4  172.78   26.60
   6  -5  -4  150.98   22.30
   6  -5  -4  150.48   19.70
  -6   5   4  101.99   16.20
   5  -5  -4   50.39   10.50
   5  -5  -4   39.10   11.00
   5  -5  -4   41.00   13.60
  -5   5   4   41.80    9.80
   4  -5  -4  111.29   14.70
   4  -5  -4  120.39   17.70
   4  -5  -4   94.19   18.30
   4  -5  -4   98.39   15.20
  -4   5   4  101.59   14.90
  -4   5   4  120.39   15.20
   3  -5  -4  756.12   54.59
   3  -5  -4  599.34   48.40
   3  -5  -4  606.54   56.89
   3  -5  -4  621.84   51.29
  -3   5   4  624.44   50.19
  -3   5   4  674.73   51.29
  -3   5   4  580.24   50.29
  -3   5   4  577.44   49.00
   2  -5  -4  757.92   61.49
   2  -5  -4  748.03   66.09
   2  -5  -4  752.32   60.29
   2  -5  -4  740.13   57.39
  -2   5   4  719.73   57.89
  -2   5   4  781.62   59.79
  -2   5   4  869.91   59.59
  -2   5   4  715.13   59.79
   1  -5  -4 1008.90   82.79
   1  -5  -4 1066.59   89.09
   1  -5  -4 1012.90   78.39
   1  -5  -4 1257.17   81.29
   1  -5  -4  877.11   81.09
  -1   5   4 1135.59   79.59
  -1   5   4 1094.29   80.09
  -1   5   4 1092.79   82.79
  -1   5   4 1142.59   79.39
  -1   5   4 1007.60   81.39
   0  -5  -4 1730.83  127.49
   0  -5  -4 1727.33  121.59
   0  -5  -4 1590.54  125.39
   0  -5  -4 1885.91  125.49
   0  -5  -4 1582.74  135.09
   0   5   4 1739.93  126.19
   0   5   4 1726.03  125.69
   0   5   4 1533.25  127.39
   0   5   4 1715.43  121.39
   0   5   4 1767.52  123.29
  -1  -5  -4  785.02   70.89
  -1  -5  -4  878.61   63.89
  -1  -5  -4  895.61   66.29
  -1  -5  -4  913.31   65.59
   1   5   4  854.71   67.79
   1   5   4  881.41   66.29
   1   5   4  822.62   63.59
  -2  -5  -4 1794.12  122.19
  -2  -5  -4 1676.73  136.19
  -2  -5  -4 1723.43  126.89
  -2  -5  -4 1698.23  126.09
   2   5   4 1760.42  129.99
   2   5   4 1824.42  121.89
   2   5   4 1546.05  125.99
   2   5   4 1807.72  132.59
  -3  -5  -4  233.58   20.20
  -3  -5  -4  228.88   18.80
  -3  -5  -4  247.88   19.70
  -3  -5  -4  220.88   20.60
  -3  -5  -4  209.78   20.20
   3   5   4  245.68   23.00
   3   5   4  234.08   21.40
   3   5   4  246.78   18.90
   3   5   4  254.77   20.50
   3   5   4  218.88   20.60
  -4  -5  -4  528.75   41.70
  -4  -5  -4  592.34   40.40
  -4  -5  -4  537.05   41.70
  -4  -5  -4  491.05   39.70
  -4  -5  -4  548.85   40.90
   4   5   4  483.15   39.10
   4   5   4  555.34   39.50
   4   5   4  504.75   41.90
   4   5   4  593.04   40.20
   4   5   4  465.05   41.00
   4   5   4  426.86   42.80
  -5  -5  -4  811.02   53.79
  -5  -5  -4  680.63   53.09
  -5  -5  -4  681.73   54.09
  -5  -5  -4  738.83   57.79
   5   5   4  784.52   55.49
   5   5   4  739.93   55.49
   5   5   4  673.03   52.39
   5   5   4  684.43   58.29
   5   5   4  689.83   56.79
   5   5   4  805.32   55.59
  -6  -5  -4  856.51   69.09
  -6  -5  -4  811.02   62.39
  -6  -5  -4  943.01   63.09
  -6  -5  -4  830.82   71.29
  -6  -5  -4  879.11   63.89
   6   5   4  817.72   64.89
   6   5   4  894.81   69.89
   6   5   4  962.50   65.49
   6   5   4  864.01   61.89
   6   5   4  872.21   68.09
  -7  -5  -4  459.85   34.40
  -7  -5  -4  411.16   40.00
  -7  -5  -4  486.05   41.70
  -7  -5  -4  486.05   34.80
   7   5   4  452.85   40.40
   7   5   4  499.85   38.40
   7   5   4  463.15   42.10
   7   5   4  417.16   35.60
  -8  -5  -4  262.57   28.70
  -8  -5  -4  282.27   28.90
  -8  -5  -4  258.07   22.00
   8   5   4  349.27   29.80
   8   5   4  273.67   29.60
   8   5   4  308.17   26.30
   8   5   4  295.87   23.60
  -9  -5  -4  301.47   23.10
  -9  -5  -4  295.37   31.90
  -9  -5  -4  287.87   31.40
   9   5   4  314.17   32.50
   9   5   4  340.07   29.00
   9   5   4  311.77   30.80
   9   5   4  316.57   25.00
 -10  -5  -4   52.19   13.00
  10   5   4   63.39   14.00
  10   5   4   96.79   15.50
 -11  -5  -4   96.39   19.00
  11   5   4  105.29   16.90
  11   5   4   61.49   15.10
 -12  -5  -4   12.20   10.20
  12   5   4    6.30    8.50
   7  -6  -4   16.80    9.20
   7  -6  -4   41.00   18.10
   7  -6  -4   24.40    9.70
  -7   6   4   13.90    7.00
   6  -6  -4   10.80   14.30
   6  -6  -4   63.69   13.40
   6  -6  -4   65.49   15.40
  -6   6   4   95.09   14.50
   5  -6  -4  157.58   22.20
   5  -6  -4  132.39   23.30
   5  -6  -4  135.29   19.30
  -5   6   4  132.59   18.40
   4  -6  -4  126.09   21.70
   4  -6  -4   99.99   17.50
   4  -6  -4  148.49   17.40
   4  -6  -4  116.19   17.40
  -4   6   4  106.59   16.60
  -4   6   4  133.59   16.90
   3  -6  -4  330.67   26.70
   3  -6  -4  247.28   26.90
   3  -6  -4  242.58   26.90
   3  -6  -4  254.67   32.30
  -3   6   4  241.98   24.90
  -3   6   4  306.47   27.20
  -3   6   4  323.37   27.40
   2  -6  -4  576.54   46.70
   2  -6  -4  549.05   53.59
   2  -6  -4  624.84   49.60
   2  -6  -4  579.64   49.20
  -2   6   4  547.65   47.60
  -2   6   4  552.44   47.90
  -2   6   4  684.83   49.50
   1  -6  -4  757.32   61.49
   1  -6  -4  772.12   59.49
   1  -6  -4  795.62   62.29
   1  -6  -4  694.43   66.59
  -1   6   4  764.02   61.69
  -1   6   4  785.32   57.99
  -1   6   4  884.41   58.19
  -1   6   4  648.24   58.89
  -1   6   4  792.32   61.79
   0  -6  -4 1046.40   75.19
   0  -6  -4  966.50   83.49
   0  -6  -4 1005.30   77.09
   0  -6  -4 1040.30   78.09
   0   6   4  909.11   74.49
   0   6   4  989.90   77.59
   0   6   4 1114.29   79.29
  -1  -6  -4 1297.67   89.29
  -1  -6  -4 1106.19   91.39
  -1  -6  -4 1345.47   91.49
  -1  -6  -4 1160.18   98.79
   1   6   4 1175.88   88.49
   1   6   4 1218.28   92.19
   1   6   4 1195.98   93.69
  -2  -6  -4 1193.08   84.19
  -2  -6  -4 1043.50   89.89
  -2  -6  -4 1201.68   82.19
  -2  -6  -4 1045.70   81.39
   2   6   4 1155.88   88.09
   2   6   4 1007.20   83.59
   2   6   4 1085.59   86.19
   2   6   4 1089.69   80.69
  -3  -6  -4  243.08   25.00
  -3  -6  -4  222.78   22.40
  -3  -6  -4  280.27   20.70
  -3  -6  -4  266.27   23.30
   3   6   4  224.48   23.30
   3   6   4  245.68   22.30
   3   6   4  285.67   24.10
  -4  -6  -4  444.76   34.10
  -4  -6  -4  444.06   33.40
  -4  -6  -4  374.46   32.80
   4   6   4  374.66   36.00
   4   6   4  367.86   34.00
   4   6   4  435.36   33.00
   4   6   4  434.46   35.20
  -5  -6  -4  602.54   46.70
  -5  -6  -4  596.34   48.40
  -5  -6  -4  660.33   47.70
  -5  -6  -4  594.24   46.00
   5   6   4  568.84   45.10
   5   6   4  672.83   45.60
   5   6   4  550.14   50.39
   5   6   4  617.14   49.40
   5   6   4  561.24   47.50
  -6  -6  -4 1169.28   91.89
  -6  -6  -4 1406.76   92.79
  -6  -6  -4 1248.08  104.29
  -6  -6  -4 1309.47   94.39
  -6  -6  -4 1206.88   99.39
   6   6   4 1228.68   95.69
   6   6   4 1453.05  101.39
   6   6   4 1388.06   91.69
   6   6   4 1264.17  101.09
  -7  -6  -4  830.82   62.09
  -7  -6  -4  897.91   69.69
  -7  -6  -4  825.42   72.09
   7   6   4  827.72   68.59
   7   6   4  971.00   71.49
   7   6   4  852.31   64.69
  -8  -6  -4  341.77   33.00
  -8  -6  -4  321.97   25.10
  -8  -6  -4  299.27   30.90
   8   6   4  354.66   32.60
   8   6   4  285.07   26.10
   8   6   4  354.16   29.60
  -9  -6  -4  157.98   22.00
  -9  -6  -4  132.49   12.70
  -9  -6  -4  175.38   22.70
   9   6   4  189.78   23.50
   9   6   4  159.08   14.50
   9   6   4  174.38   18.00
   9   6   4  149.29   22.10
 -10  -6  -4  101.19   17.80
 -10  -6  -4  102.19   17.90
  10   6   4   96.99   18.10
  10   6   4   88.79   17.00
 -11  -6  -4   89.49   18.70
 -11  -6  -4  105.79   19.10
  11   6   4  116.59   18.70
  11   6   4  102.59   19.00
 -12  -6  -4    0.70    8.20
  12   6   4    0.90    6.80
  12   6   4    9.50    8.90
   6  -7  -4   90.49   16.80
   6  -7  -4  130.19   21.50
   6  -7  -4  114.49   24.60
  -6   7   4   64.89   14.40
   5  -7  -4  100.79   18.00
   5  -7  -4   99.79   22.00
   5  -7  -4   88.39   16.40
  -5   7   4   84.89   15.60
   4  -7  -4  174.88   24.20
   4  -7  -4  241.58   29.00
   4  -7  -4  215.28   24.00
   4  -7  -4  200.08   29.50
  -4   7   4  199.58   24.50
  -4   7   4  220.88   25.40
   3  -7  -4  228.38   31.90
   3  -7  -4  324.17   29.30
   3  -7  -4  273.17   28.60
   3  -7  -4  282.37   26.60
  -3   7   4  275.37   27.10
  -3   7   4  277.77   27.50
  -3   7   4  235.28   24.60
   2  -7  -4  221.88   29.00
   2  -7  -4  297.27   27.30
   2  -7  -4  309.67   28.00
   2  -7  -4  285.47   31.40
  -2   7   4  287.07   28.00
  -2   7   4  296.87   26.90
  -2   7   4  266.17   27.30
   1  -7  -4  675.03   55.89
   1  -7  -4  690.43   57.39
   1  -7  -4  691.83   61.69
   1  -7  -4  693.63   54.99
  -1   7   4  686.43   55.39
  -1   7   4  740.53   56.99
  -1   7   4  687.63   56.89
   0  -7  -4  315.57   31.10
   0  -7  -4  307.07   25.90
   0  -7  -4  281.57   27.30
   0  -7  -4  261.67   27.80
   0   7   4  298.77   27.70
   0   7   4  289.57   28.30
   0   7   4  326.37   28.80
  -1  -7  -4   70.09   12.10
  -1  -7  -4   95.19    9.10
  -1  -7  -4   67.59   12.80
  -1  -7  -4   74.49   12.40
   1   7   4   75.99   12.60
   1   7   4   90.09   13.20
   1   7   4   77.29   12.30
   1   7   4   67.19   12.40
  -2  -7  -4  178.68   15.20
  -2  -7  -4  197.78   21.20
  -2  -7  -4  216.88   20.00
  -2  -7  -4  189.88   19.60
   2   7   4  190.48   19.00
   2   7   4  182.48   21.40
   2   7   4  193.18   20.40
   2   7   4  187.18   20.30
  -3  -7  -4  931.91   65.49
  -3  -7  -4  845.22   63.49
  -3  -7  -4  758.02   69.19
   3   7   4  917.51   63.09
   3   7   4  781.92   66.99
   3   7   4  781.22   65.09
  -4  -7  -4  466.35   34.40
  -4  -7  -4  361.86   32.70
   4   7   4  424.16   34.80
   4   7   4  388.46   35.00
   4   7   4  342.27   35.60
   4   7   4  414.36   32.80
  -5  -7  -4  807.92   56.79
  -5  -7  -4  708.43   55.09
  -5  -7  -4  756.42   56.99
   5   7   4  713.03   54.39
   5   7   4  748.53   59.79
   5   7   4  692.73   60.79
   5   7   4  662.93   56.89
  -6  -7  -4  280.57   22.30
  -6  -7  -4  254.17   22.50
  -6  -7  -4  251.87   23.40
   6   7   4  219.38   22.70
   6   7   4  247.18   21.40
   6   7   4  256.07   24.20
   6   7   4  245.18   26.50
  -7  -7  -4  209.98   21.10
  -7  -7  -4  191.48   24.30
  -7  -7  -4  191.68   18.20
   7   7   4  189.28   18.90
   7   7   4  214.18   20.70
   7   7   4  189.98   24.80
  -8  -7  -4  271.07   29.60
  -8  -7  -4  279.87   27.60
  -8  -7  -4  259.97   22.60
   8   7   4  249.97   23.70
   8   7   4  244.08   30.80
   8   7   4  336.07   27.60
  -9  -7  -4  201.38   23.80
  -9  -7  -4  161.38   14.10
  -9  -7  -4  146.09   22.10
   9   7   4  153.28   19.30
   9   7   4  158.48   23.10
   9   7   4  154.78   15.50
 -10  -7  -4   98.09   17.50
 -10  -7  -4   66.89   16.70
  10   7   4  114.59   18.70
  10   7   4  106.39   10.70
 -11  -7  -4  114.89   20.20
  11   7   4  101.19   18.50
  11   7   4   77.49   17.60
   6  -8  -4  107.39   19.70
   6  -8  -4  135.89   21.80
   6  -8  -4  117.39   26.60
  -6   8   4  106.29   18.40
   5  -8  -4  215.48   28.10
   5  -8  -4  169.18   25.70
   5  -8  -4  158.58   29.30
  -5   8   4  187.88   25.40
   4  -8  -4  181.98   23.20
   4  -8  -4  131.69   21.30
   4  -8  -4  115.49   23.50
  -4   8   4  134.69   20.50
   3  -8  -4  137.29   22.10
   3  -8  -4  168.48   25.60
   3  -8  -4  162.58   21.40
   3  -8  -4  181.48   22.90
  -3   8   4  176.58   22.70
  -3   8   4  163.18   22.40
  -3   8   4  146.19   18.70
   2  -8  -4  150.68   24.00
   2  -8  -4  136.69   20.40
   2  -8  -4  195.48   22.00
   2  -8  -4  176.58   23.50
  -2   8   4  179.68   18.60
  -2   8   4  165.98   22.10
  -2   8   4  155.08   21.70
   1  -8  -4  159.88   17.20
   1  -8  -4  143.89   22.40
   1  -8  -4  190.88   23.30
   1  -8  -4  156.68   20.60
  -1   8   4  142.09   20.40
  -1   8   4  177.78   20.60
  -1   8   4  172.08   22.20
   0  -8  -4  421.86   34.10
   0  -8  -4  372.86   35.40
   0  -8  -4  341.97   35.90
   0  -8  -4  421.16   39.70
   0   8   4  394.36   36.10
   0   8   4  409.86   36.00
   0   8   4  416.56   37.20
  -1  -8  -4  728.83   55.89
  -1  -8  -4  714.13   51.39
  -1  -8  -4  573.24   57.59
  -1  -8  -4  647.94   53.49
   1   8   4  714.23   56.19
   1   8   4  609.74   57.49
   1   8   4  650.13   55.39
   1   8   4  650.93   53.19
  -2  -8  -4   49.20   10.10
  -2  -8  -4   29.90    8.70
  -2  -8  -4   42.60    9.70
  -2  -8  -4   32.80    3.90
   2   8   4   32.20    8.40
   2   8   4   23.90    8.40
   2   8   4   30.00    8.40
   2   8   4   34.10    9.40
  -3  -8  -4  717.73   55.39
  -3  -8  -4  770.02   56.99
  -3  -8  -4  635.64   59.59
   3   8   4  741.23   59.19
   3   8   4  732.53   59.79
   3   8   4  560.34   55.79
   3   8   4  767.72   54.99
  -4  -8  -4  126.09   17.20
  -4  -8  -4  145.19   17.70
   4   8   4  164.28   19.30
   4   8   4  126.29   18.70
   4   8   4  155.58   17.50
   4   8   4  140.99   18.20
  -5  -8  -4  173.38   16.80
  -5  -8  -4  136.69   17.30
   5   8   4  140.29   20.20
   5   8   4  123.39   17.50
   5   8   4  144.79   18.40
   5   8   4  174.38   16.40
  -6  -8  -4  127.69   16.00
   6   8   4  144.39   17.70
   6   8   4  134.09   16.70
   6   8   4  120.29   18.70
  -7  -8  -4  211.78   19.60
  -7  -8  -4  158.38   24.30
   7   8   4  184.38   19.80
   7   8   4  240.88   22.70
   7   8   4  210.78   26.40
  -8  -8  -4  106.59   18.90
  -8  -8  -4  118.79   14.00
   8   8   4  122.99   15.30
   8   8   4  120.99   20.20
   8   8   4  128.09   17.40
  -9  -8  -4   92.59   17.40
  -9  -8  -4   85.49   10.80
   9   8   4   96.19   12.80
   9   8   4  100.19   18.30
 -10  -8  -4   16.30    9.00
  10   8   4    9.40    8.70
  10   8   4   34.50    6.80
 -11  -8  -4   -2.70    8.40
  11   8   4    5.10    9.10
   4  -9  -4  115.79   23.40
   4  -9  -4  125.59   19.30
   4  -9  -4  111.49   20.20
  -4   9   4  107.19   19.50
   3  -9  -4   73.59   17.60
   3  -9  -4   83.89   15.50
   3  -9  -4   77.69   17.40
   3  -9  -4   87.09   14.40
  -3   9   4   59.49   15.30
  -3   9   4   66.39   12.60
  -3   9   4   91.89   16.70
   2  -9  -4  108.79   15.50
   2  -9  -4   86.19   18.10
   2  -9  -4  123.99   19.10
   2  -9  -4  106.89   19.30
  -2   9   4  104.89   15.00
  -2   9   4  104.39   18.20
  -2   9   4   90.89   16.80
   1  -9  -4  156.58   22.60
   1  -9  -4  131.19   16.50
   1  -9  -4  116.69   19.10
   1  -9  -4  121.39   20.20
  -1   9   4  154.48   26.10
  -1   9   4  134.69   21.00
  -1   9   4  139.59   18.30
   0  -9  -4  138.79   20.20
   0  -9  -4  141.29   19.80
   0  -9  -4  103.49   18.80
   0   9   4  105.29   17.90
   0   9   4  128.09   18.00
   0   9   4  121.59   18.70
  -1  -9  -4  935.21   69.09
  -1  -9  -4  855.41   74.29
  -1  -9  -4  806.92   69.69
   1   9   4  900.41   70.89
   1   9   4  817.12   70.19
   1   9   4  870.01   74.19
   1   9   4  825.12   67.39
  -2  -9  -4  403.56   36.50
  -2  -9  -4  392.36   37.90
  -2  -9  -4  392.06   35.90
   2   9   4  380.36   34.90
   2   9   4  348.97   36.10
   2   9   4  408.16   38.60
   2   9   4  408.26   37.60
  -3  -9  -4  172.08   22.10
  -3  -9  -4  170.18   21.40
  -3  -9  -4  184.88   22.00
   3   9   4  136.29   21.30
   3   9   4  181.98   22.50
   3   9   4  194.18   21.90
   3   9   4  147.49   21.10
  -4  -9  -4  194.58   25.10
  -4  -9  -4  286.37   25.50
   4   9   4  195.48   26.10
   4   9   4  281.57   24.50
   4   9   4  216.78   27.50
   4   9   4  273.67   26.80
  -5  -9  -4  237.68   24.00
  -5  -9  -4  230.78   24.00
   5   9   4  297.37   27.60
   5   9   4  238.58   29.20
   5   9   4  282.67   24.20
   5   9   4  203.38   26.00
  -6  -9  -4  143.99   17.50
   6   9   4  142.69   18.80
   6   9   4  118.39   16.70
   6   9   4  106.89   18.90
  -7  -9  -4  191.28   20.40
   7   9   4  234.18   28.80
   7   9   4  207.88   21.80
   7   9   4  231.48   24.30
  -8  -9  -4  118.79   20.00
  -8  -9  -4   96.89   13.90
   8   9   4  118.79   17.90
   8   9   4  111.69   15.40
   8   9   4  150.38   23.10
  -9  -9  -4   67.99   10.40
  -9  -9  -4   54.79   15.40
   9   9   4   71.69   16.90
   9   9   4   69.29   11.80
 -10  -9  -4   82.99   18.10
  10   9   4  114.69   14.20
  10   9   4   71.89   18.10
 -11  -9  -4   19.30   10.90
  11   9   4    8.20    9.10
   3 -10  -4  101.89   18.30
   3 -10  -4   57.09   16.10
   3 -10  -4  107.79   19.30
  -3  10   4   53.49   15.40
   2 -10  -4  100.29   18.80
   2 -10  -4   67.39   16.50
   2 -10  -4  103.09   18.80
  -2  10   4   60.79   14.90
  -2  10   4   96.49   18.30
   1 -10  -4  153.78   24.10
   1 -10  -4  158.78   23.50
   1 -10  -4  143.49   24.50
  -1  10   4  193.48   22.40
  -1  10   4  179.48   25.20
  -1  10   4  152.48   23.20
   0 -10  -4   72.09   14.90
   0 -10  -4   57.49   14.30
   0 -10  -4  101.39   17.70
   0  10   4   42.90   12.90
   0  10   4   49.10   13.50
   0  10   4   67.89   13.50
  -1 -10  -4   84.69   16.30
  -1 -10  -4   82.09   15.50
  -1 -10  -4   87.09   16.50
   1  10   4   64.79   14.70
   1  10   4   81.89   16.30
   1  10   4   44.20   13.20
   1  10   4   52.39   12.60
  -2 -10  -4  333.37   33.70
  -2 -10  -4  377.66   35.00
  -2 -10  -4  368.76   35.40
   2  10   4  311.67   34.00
   2  10   4  351.96   36.30
   2  10   4  319.87   33.60
   2  10   4  329.37   32.70
  -3 -10  -4  184.38   24.60
  -3 -10  -4  215.08   23.80
  -3 -10  -4  221.78   25.50
   3  10   4  216.08   26.60
   3  10   4  190.68   26.00
   3  10   4  176.28   24.60
   3  10   4  220.58   25.20
  -4 -10  -4  211.88   26.60
  -4 -10  -4  300.17   26.80
   4  10   4  185.78   26.40
   4  10   4  234.48   29.20
   4  10   4  268.57   25.40
   4  10   4  257.87   27.90
  -5 -10  -4  271.27   27.80
   5  10   4  319.07   31.70
   5  10   4  262.97   32.90
   5  10   4  295.07   29.60
  -6 -10  -4  182.78   21.70
   6  10   4  229.48   23.60
   6  10   4  141.69   23.60
   6  10   4  147.79   20.60
  -7 -10  -4   50.99   10.90
   7  10   4   72.59   15.90
   7  10   4   67.69   12.50
   7  10   4   67.79   13.60
  -8 -10  -4   68.69   16.20
  -8 -10  -4   87.19   13.50
   8  10   4   92.89   19.10
   8  10   4   98.99   17.00
   8  10   4   88.29   14.60
  -9 -10  -4   91.19   13.40
  -9 -10  -4  130.99   21.90
   9  10   4   99.79   15.10
   9  10   4   93.59   20.30
 -10 -10  -4  156.28   26.10
  10  10   4  164.78   20.00
  10  10   4  159.38   27.00
   2 -11  -4   25.40   13.20
   2 -11  -4   53.79   16.40
  -2  11   4   31.20   12.20
   1 -11  -4   82.19   18.30
   1 -11  -4   78.79   17.70
   1 -11  -4   75.69   17.40
  -1  11   4   53.79   15.10
  -1  11   4   54.39   14.30
   0 -11  -4  123.39   21.50
   0 -11  -4  130.39   22.20
   0 -11  -4   84.59   18.00
   0  11   4  119.99   20.70
   0  11   4  121.59   19.20
   0  11   4  140.19   22.70
  -1 -11  -4   71.69   15.80
  -1 -11  -4   51.59   14.00
  -1 -11  -4   45.90   13.60
   1  11   4   49.00   14.30
   1  11   4   49.20   14.80
   1  11   4   78.79   14.80
   1  11   4   40.50   13.00
  -2 -11  -4  148.69   22.20
  -2 -11  -4  131.39   21.10
  -2 -11  -4  167.78   24.00
   2  11   4  142.49   23.30
   2  11   4  142.99   22.70
   2  11   4  192.88   24.30
   2  11   4  159.08   22.90
  -3 -11  -4  174.78   22.20
  -3 -11  -4  141.49   20.40
  -3 -11  -4  118.69   20.10
   3  11   4  120.69   20.10
   3  11   4  123.09   20.80
   3  11   4  122.39   19.80
   3  11   4  154.98   23.10
  -4 -11  -4   93.09   17.00
  -4 -11  -4  138.59   19.50
   4  11   4   99.59   17.70
   4  11   4  102.59   19.00
   4  11   4   95.29   16.10
   4  11   4   77.89   16.80
  -5 -11  -4   29.20    9.50
   5  11   4   49.10   13.60
   5  11   4   35.40   11.50
   5  11   4   52.79   12.60
  -6 -11  -4  107.39   17.60
   6  11   4  135.29   21.80
   6  11   4  122.99   20.20
   6  11   4  100.09   17.60
  -7 -11  -4  117.99   17.00
   7  11   4   93.89   15.90
   7  11   4   86.79   18.80
   7  11   4   74.89   16.50
  -8 -11  -4   67.49   16.90
  -8 -11  -4   82.09   13.70
   8  11   4   88.29   15.50
   8  11   4   57.79   16.50
  -9 -11  -4   65.99   11.10
  -9 -11  -4   17.70   10.70
   9  11   4   53.19   17.00
   9  11   4   34.90   10.20
  -1 -12  -4  101.29   20.90
  -1 -12  -4   92.99   19.60
  -1 -12  -4  103.99   19.20
   1  12   4  102.49   20.80
   1  12   4  102.99   18.90
   1  12   4  100.89   21.20
  -2 -12  -4  120.39   19.90
  -2 -12  -4  106.99   19.30
  -2 -12  -4  123.09   21.90
   2  12   4  124.09   21.00
   2  12   4  102.69   20.40
   2  12   4  107.19   21.10
   2  12   4  102.89   19.00
  -3 -12  -4  102.19   19.00
  -3 -12  -4  108.79   17.80
  -3 -12  -4   83.89   18.30
   3  12   4   97.79   19.50
   3  12   4  112.19   19.80
   3  12   4   85.59   18.80
   3  12   4  118.59   19.70
  -4 -12  -4   67.79   15.60
   4  12   4   68.29   16.80
   4  12   4   63.29   15.50
   4  12   4   96.79   18.70
  -5 -12  -4   64.29   14.20
   5  12   4   16.50    9.80
   5  12   4   41.10   13.70
   5  12   4   31.80   11.10
  -6 -12  -4   47.50   12.40
   6  12   4   33.90   12.80
   6  12   4   50.29   13.50
   6  12   4   14.80   11.10
  -7 -12  -4   54.19   12.60
   7  12   4   59.99   14.10
   7  12   4   25.10   11.90
   7  12   4   65.49   16.00
   4   8  -5   93.89   18.30
   4   8  -5  156.78   25.90
  -4  -8   5  125.69   19.00
  -4  -8   5  101.09   19.90
   3   8  -5   50.09   15.90
   3   8  -5   78.09   16.70
   3   8  -5   78.89   16.20
  -3  -8   5   70.79   15.60
  -3  -8   5   95.79   18.60
   2   8  -5   49.30   14.70
   2   8  -5   46.20   11.60
   2   8  -5   49.80   15.00
  -2  -8   5   33.90   12.10
   1   8  -5   32.70   12.10
   1   8  -5   69.59   16.60
   1   8  -5   72.49   17.00
  -1  -8   5   45.70   14.80
  -1  -8   5   83.89   16.50
   0   8  -5  111.89   19.70
   0   8  -5  122.19   21.60
   0   8  -5   60.59   16.90
   0  -8   5   74.99   17.90
   0  -8   5   99.89   18.20
  -1   8  -5   69.89   17.30
  -1   8  -5   66.99   17.40
  -1   8  -5   83.39   18.30
   1  -8   5   87.59   17.60
   1  -8   5   67.89   16.80
  -2   8  -5   48.30   14.50
  -2   8  -5   31.90   13.40
  -2   8  -5   85.29   19.00
   2  -8   5   39.70   13.80
   2  -8   5   66.49   17.00
   6   7  -5  120.99   18.30
   6   7  -5  104.59   22.10
  -6  -7   5  129.89   18.00
  -6  -7   5   99.09   20.50
   5   7  -5   66.69   18.10
   5   7  -5   98.09   16.80
  -5  -7   5   70.19   14.30
  -5  -7   5   98.19   19.30
   4   7  -5   55.79   14.00
   4   7  -5   49.70   15.70
  -4  -7   5   51.79   12.00
  -4  -7   5   30.30   11.70
   3   7  -5  108.89   21.60
   3   7  -5  129.69   18.70
   3   7  -5  125.89   20.50
  -3  -7   5  114.79   20.40
  -3  -7   5  118.69   19.20
   2   7  -5  242.58   32.50
   2   7  -5  279.27   35.80
   2   7  -5  348.77   31.90
   2   7  -5  330.17   30.60
  -2  -7   5  305.67   30.80
  -2  -7   5  273.37   32.70
   1   7  -5   80.19   16.80
   1   7  -5  116.89   18.10
   1   7  -5   93.09   19.10
  -1  -7   5  105.99   17.70
  -1  -7   5  109.59   18.80
   0   7  -5   25.80   11.20
   0   7  -5   40.60   13.00
   0   7  -5   51.69   13.60
   0  -7   5   34.70   10.50
   0  -7   5   32.80   12.00
  -1   7  -5   42.30   13.50
  -1   7  -5   30.30   12.20
  -1   7  -5   44.10   13.10
   1  -7   5   53.09   13.70
   1  -7   5   35.90   12.40
  -2   7  -5   61.49   15.30
  -2   7  -5   58.69   15.10
  -2   7  -5  102.19   18.80
   2  -7   5   49.40   13.70
   2  -7   5   84.69   18.00
  -3   7  -5   78.69   17.60
  -3   7  -5   59.59   15.40
  -3   7  -5   79.49   17.20
   3  -7   5   73.09   16.70
   3  -7   5   64.09   17.00
  -4   7  -5   75.69   16.80
  -4   7  -5   89.99   18.30
  -4   7  -5   94.59   20.40
   4  -7   5   96.89   19.00
   4  -7   5  117.29   22.30
   7   6  -5   34.40    9.80
   7   6  -5   63.49   18.00
  -7  -6   5   48.40   14.70
  -7  -6   5   27.70    7.70
   6   6  -5   95.49   16.70
   6   6  -5   99.59   20.00
  -6  -6   5  121.49   20.90
  -6  -6   5   91.19   14.40
   5   6  -5  136.69   20.00
   5   6  -5  124.09   23.40
  -5  -6   5  128.89   18.10
  -5  -6   5  152.18   23.40
   4   6  -5  270.47   26.40
  -4  -6   5  215.28   25.60
  -4  -6   5  219.48   29.30
   3   6  -5  114.79   17.20
   3   6  -5  111.39   19.20
  -3  -6   5  103.99   15.40
  -3  -6   5  109.49   18.20
  -3  -6   5   95.09   16.20
   2   6  -5   34.90   11.60
   2   6  -5   43.10   10.50
   2   6  -5   38.20   10.90
   2   6  -5   46.80   10.80
  -2  -6   5   47.60   10.70
  -2  -6   5   41.30   10.80
   1   6  -5  182.98   22.30
   1   6  -5  158.68   23.10
   1   6  -5  157.48   20.60
   1   6  -5  161.38   22.40
  -1  -6   5  168.28   21.60
  -1  -6   5  119.89   19.70
   0   6  -5   86.39   16.60
   0   6  -5   97.29   16.90
   0   6  -5   92.99   15.90
   0  -6   5   89.89   15.80
   0  -6   5   88.59   16.20
  -1   6  -5  174.28   23.90
  -1   6  -5  149.29   20.90
  -1   6  -5  151.68   22.70
   1  -6   5  112.19   19.10
   1  -6   5  193.68   24.10
  -2   6  -5  359.86   36.10
  -2   6  -5  367.66   37.40
  -2   6  -5  442.96   40.60
   2  -6   5  353.36   36.10
   2  -6   5  352.86   36.90
  -3   6  -5  232.58   29.30
  -3   6  -5  235.48   29.50
  -3   6  -5  206.78   27.60
   3  -6   5  251.77   30.60
   3  -6   5  239.98   29.10
   3  -6   5  196.48   27.70
  -4   6  -5   99.49   18.30
  -4   6  -5  106.29   19.30
  -4   6  -5  121.09   20.20
   4  -6   5  116.99   20.50
   4  -6   5  130.99   20.80
   4  -6   5   82.09   18.00
  -5   6  -5  134.69   21.60
  -5   6  -5  153.78   22.90
  -5   6  -5  104.79   21.30
   5  -6   5  182.98   24.50
   5  -6   5  116.39   19.30
   5  -6   5  117.29   20.70
   5  -6   5  119.49   22.20
  -6   6  -5   43.30   15.10
   6  -6   5   36.30   13.40
   6  -6   5   60.09   14.40
   6  -6   5   47.80   14.70
   8   5  -5   87.39   18.30
   8   5  -5   52.39   16.60
  -8  -5   5   87.59   11.80
  -8  -5   5   89.69   19.60
   7   5  -5   15.80    6.90
   7   5  -5    7.00    9.30
   7   5  -5    6.20   10.00
  -7  -5   5   26.60   11.90
  -7  -5   5    9.10    5.00
   6   5  -5  119.69   17.20
   6   5  -5  160.58   21.30
   6   5  -5  135.89   22.90
  -6  -5   5  126.09   21.90
  -6  -5   5  157.28   18.00
   5   5  -5  188.38   27.50
   5   5  -5  201.38   22.70
   5   5  -5  229.78   22.90
  -5  -5   5  158.18   19.90
  -5  -5   5  162.08   24.30
   4   5  -5  124.09   20.20
   4   5  -5  128.99   18.20
   4   5  -5  126.19   17.60
  -4  -5   5  148.89   20.80
  -4  -5   5  102.09   15.80
   3   5  -5  141.19   18.80
   3   5  -5  140.49   20.10
   3   5  -5  155.88   20.70
   3   5  -5  163.68   23.50
  -3  -5   5  188.38   19.00
  -3  -5   5  192.68   23.40
  -3  -5   5  216.08   20.30
  -3  -5   5  162.88   20.10
   2   5  -5   -2.30    5.40
   2   5  -5   -5.50    4.70
   2   5  -5    7.50    5.90
   2   5  -5   -8.00    3.10
  -2  -5   5    0.20    4.90
  -2  -5   5   -2.40    3.90
  -2  -5   5   -0.70    4.90
   1   5  -5  116.99   16.90
   1   5  -5  109.29   16.70
   1   5  -5  133.09   18.30
   1   5  -5  133.19   19.60
  -1  -5   5  132.79   17.50
  -1  -5   5   92.29   16.50
   0   5  -5  481.35   42.20
   0   5  -5  456.45   40.00
   0   5  -5  457.65   43.80
   0  -5   5  458.45   41.00
   0  -5   5  443.66   40.50
  -1   5  -5  463.15   43.30
  -1   5  -5  475.55   40.30
  -1   5  -5  486.85   42.10
   1  -5   5  445.76   40.80
   1  -5   5  432.16   42.10
   1  -5   5  389.26   39.10
  -2   5  -5  277.47   27.90
  -2   5  -5  210.18   26.10
  -2   5  -5  210.68   27.30
   2  -5   5  240.58   28.40
   2  -5   5  245.08   23.20
   2  -5   5  235.68   27.60
   2  -5   5  212.38   27.50
  -3   5  -5  501.55   43.30
  -3   5  -5  542.15   45.30
  -3   5  -5  472.95   45.20
   3  -5   5  490.05   42.80
   3  -5   5  407.06   43.20
   3  -5   5  446.06   42.00
   3  -5   5  496.45   44.50
  -4   5  -5  162.58   22.50
  -4   5  -5  168.98   23.20
  -4   5  -5  159.58   22.60
   4  -5   5  151.08   22.80
   4  -5   5  176.78   23.90
   4  -5   5  149.09   20.40
   4  -5   5  172.08   22.70
  -5   5  -5  131.49   21.10
  -5   5  -5  133.49   20.30
  -5   5  -5  160.98   22.00
   5  -5   5  125.79   21.40
   5  -5   5  133.69   20.10
   5  -5   5  172.78   22.00
   5  -5   5  139.79   22.00
  -6   5  -5  132.19   21.30
   6  -5   5  107.89   19.90
   6  -5   5  112.39   20.30
   6  -5   5  112.79   18.80
  -7   5  -5   30.80   10.60
  -7   5  -5   12.80    9.10
   7  -5   5   19.60    9.90
   7  -5   5   33.20   11.70
   7  -5   5   27.00   13.20
   8   4  -5  173.88   20.80
   8   4  -5  219.38   28.30
  -8  -4   5  166.38   27.30
  -8  -4   5  214.18   18.70
   7   4  -5  184.28   26.20
   7   4  -5  180.78   19.60
   7   4  -5  159.08   26.50
  -7  -4   5  204.08   28.40
  -7  -4   5  203.38   18.50
   6   4  -5   71.49   16.30
   6   4  -5   78.29   12.90
   6   4  -5   97.09   16.60
  -6  -4   5   75.39   15.80
  -6  -4   5   86.19   12.10
   5   4  -5   89.29   17.30
   5   4  -5   70.39   13.00
   5   4  -5  148.69   18.90
  -5  -4   5  107.69   17.80
  -5  -4   5   98.39   13.30
   4   4  -5   27.20    8.10
   4   4  -5   42.70   11.30
   4   4  -5   41.70   10.20
  -4  -4   5   38.80    9.90
  -4  -4   5   29.60    8.10
   3   4  -5  359.56   34.40
   3   4  -5  377.26   32.40
   3   4  -5  347.87   37.30
   3   4  -5  403.36   35.70
  -3  -4   5  364.56   33.00
  -3  -4   5  470.65   35.70
  -3  -4   5  321.17   35.80
  -3  -4   5  427.26   33.80
   2   4  -5  515.35   47.40
   2   4  -5  490.95   50.09
   2   4  -5  590.24   48.80
   2   4  -5  601.24   45.90
  -2  -4   5  605.94   49.70
  -2  -4   5  583.44   46.40
  -2  -4   5  530.85   46.30
  -2  -4   5  641.94   50.69
   1   4  -5  593.84   49.99
   1   4  -5  551.74   44.50
   1   4  -5  506.45   46.30
   1   4  -5  559.64   47.40
  -1  -4   5  533.25   45.90
  -1  -4   5  546.25   45.70
   0   4  -5  188.28   25.00
   0   4  -5  247.98   24.90
   0   4  -5  238.68   25.50
   0   4  -5  215.38   23.00
   0  -4   5  254.57   19.90
   0  -4   5  238.28   26.20
   0  -4   5  229.48   23.90
   0  -4   5  234.58   24.00
  -1   4  -5  548.25   45.10
  -1   4  -5  445.76   42.00
  -1   4  -5  476.95   43.10
  -1   4  -5  487.45   41.00
   1  -4   5  489.25   41.40
   1  -4   5  423.66   41.60
   1  -4   5  480.45   43.70
   1  -4   5  497.95   40.00
  -2   4  -5   67.19   13.20
  -2   4  -5   86.79   14.10
   2  -4   5   67.59   13.60
   2  -4   5   73.49   13.80
   2  -4   5   91.09   11.40
   2  -4   5   90.59   15.30
  -3   4  -5  328.37   32.30
  -3   4  -5  364.36   32.80
  -3   4  -5  291.37   30.40
   3  -4   5  346.27   32.60
   3  -4   5  262.67   31.00
   3  -4   5  360.16   31.10
   3  -4   5  343.27   31.30
  -4   4  -5  495.45   44.40
  -4   4  -5  523.65   44.00
  -4   4  -5  470.55   42.60
   4  -4   5  494.65   44.10
   4  -4   5  485.55   42.00
   4  -4   5  475.65   44.00
   4  -4   5  460.75   44.00
  -5   4  -5  179.48   22.90
  -5   4  -5  198.58   21.40
  -5   4  -5  148.59   21.60
   5  -4   5  167.38   23.50
   5  -4   5  199.68   23.20
   5  -4   5  168.98   23.20
   5  -4   5  172.18   23.00
  -6   4  -5  157.28   21.60
   6  -4   5  167.28   22.80
   6  -4   5  155.58   22.00
   6  -4   5  146.69   19.90
   6  -4   5  115.49   20.20
  -7   4  -5   -7.00    6.20
  -7   4  -5   10.70    8.20
   7  -4   5    6.20    9.90
   7  -4   5    1.00    6.80
   7  -4   5   22.80   11.50
  -8   4  -5   23.50    9.70
  -8   4  -5   40.80   14.60
   8  -4   5   26.10   10.80
   8  -4   5   33.10   12.40
   8  -4   5   13.40   11.90
   9   3  -5   32.40   13.70
   9   3  -5   45.60   14.60
  -9  -3   5   49.60   15.50
   8   3  -5   56.49   15.80
   8   3  -5   52.19   10.20
   8   3  -5   53.39   14.80
  -8  -3   5   48.90    8.20
  -8  -3   5   65.89   15.60
   7   3  -5  163.28   18.30
   7   3  -5  113.99   22.90
   7   3  -5  194.08   25.30
   7   3  -5  145.69   22.40
  -7  -3   5  148.79   15.00
   6   3  -5  105.69   14.60
   6   3  -5   99.99   18.00
   6   3  -5  102.89   19.30
  -6  -3   5  123.89   15.40
  -6  -3   5  178.38   23.60
   5   3  -5  296.07   26.00
   5   3  -5  240.48   31.10
   5   3  -5  297.67   29.00
  -5  -3   5  305.27   30.70
  -5  -3   5  243.38   23.90
   4   3  -5  519.45   44.70
   4   3  -5  585.84   47.80
   4   3  -5  487.65   49.50
   4   3  -5  560.84   42.50
  -4  -3   5  519.65   49.10
  -4  -3   5  594.54   43.80
  -4  -3   5  537.25   43.20
   3   3  -5  934.51   77.99
   3   3  -5  924.81   74.19
   3   3  -5  858.01   67.89
   3   3  -5  877.81   71.69
  -3  -3   5 1010.10   74.99
  -3  -3   5  929.41   69.49
  -3  -3   5  919.01   76.89
  -3  -3   5  952.50   70.69
   2   3  -5  863.01   71.29
   2   3  -5  884.11   74.59
   2   3  -5  868.11   69.89
   2   3  -5  921.11   66.59
  -2  -3   5  924.31   73.69
  -2  -3   5 1001.70   69.39
  -2  -3   5  866.21   72.59
  -2  -3   5  828.12   67.09
   1   3  -5  471.25   37.20
   1   3  -5  369.76   38.00
   1   3  -5  455.35   40.90
   1   3  -5  470.15   39.70
  -1  -3   5  464.15   38.10
  -1  -3   5  439.06   39.20
  -1  -3   5  466.35   38.30
  -1  -3   5  495.95   41.00
   0   3  -5  213.58   22.40
   0   3  -5  195.38   20.50
   0   3  -5  219.78   22.60
   0   3  -5  211.48   22.10
   0  -3   5  211.68   17.80
   0  -3   5  183.28   20.70
   0  -3   5  240.68   18.10
   0  -3   5  207.78   23.00
   0  -3   5  204.48   21.30
  -1   3  -5  586.94   47.80
  -1   3  -5  610.14   49.00
  -1   3  -5  540.95   45.40
  -1   3  -5  520.15   48.50
   1  -3   5  532.45   46.70
   1  -3   5  496.25   47.90
   1  -3   5  585.74   46.40
   1  -3   5  629.34   46.20
  -2   3  -5  760.52   61.09
  -2   3  -5  779.62   63.29
  -2   3  -5  859.61   66.29
   2  -3   5  789.32   64.19
   2  -3   5  792.62   65.09
   2  -3   5  778.52   61.19
   2  -3   5  762.22   63.29
  -3   3  -5  362.46   32.40
  -3   3  -5  385.36   33.80
   3  -3   5  330.27   31.40
   3  -3   5  377.56   34.30
   3  -3   5  417.16   33.60
   3  -3   5  267.47   31.50
  -4   3  -5  211.38   23.90
  -4   3  -5  229.28   22.90
  -4   3  -5  210.98   22.10
   4  -3   5  198.28   24.20
   4  -3   5  182.28   24.10
   4  -3   5  234.68   22.30
   4  -3   5  205.28   22.60
  -5   3  -5  168.88   20.50
  -5   3  -5  151.18   19.10
  -5   3  -5  125.39   18.60
   5  -3   5  154.78   20.50
   5  -3   5  133.89   19.80
   5  -3   5  163.68   20.10
   5  -3   5  159.88   21.30
  -6   3  -5  125.49   17.80
  -6   3  -5  119.99   17.40
   6  -3   5  125.59   17.10
   6  -3   5  130.99   19.70
   6  -3   5  111.19   17.80
   6  -3   5  123.59   18.80
  -7   3  -5   87.09   15.30
  -7   3  -5  100.09   18.60
   7  -3   5   76.99   15.00
   7  -3   5  108.99   18.40
   7  -3   5   98.49   17.90
  -8   3  -5    7.60    7.50
  -8   3  -5   24.30   11.10
   8  -3   5   26.50   10.00
   8  -3   5   33.20   12.90
   8  -3   5   24.80    9.30
  -9   3  -5   10.10    9.80
  -9   3  -5   29.20   10.00
   9  -3   5   10.40   11.70
   9  -3   5   17.10    9.50
   9  -3   5   26.90   10.30
   9   2  -5  100.19   20.40
   9   2  -5   80.39   19.80
  -9  -2   5  131.69   23.70
   8   2  -5   10.40    5.50
   8   2  -5   13.90   10.00
   8   2  -5   15.40    9.50
  -8  -2   5   20.00   10.80
  -8  -2   5    7.30    3.70
   7   2  -5  102.49   14.00
   7   2  -5  142.19   20.30
   7   2  -5   99.59   18.80
   7   2  -5   98.19   18.50
  -7  -2   5  119.19   13.60
   6   2  -5  170.18   17.00
   6   2  -5  170.88   23.80
   6   2  -5  128.29   22.10
   6   2  -5  144.09   22.00
  -6  -2   5  152.18   15.40
   5   2  -5  549.15   45.60
   5   2  -5  507.45   40.70
   5   2  -5  475.85   47.00
  -5  -2   5  497.25   46.70
  -5  -2   5  459.45   38.60
   4   2  -5  762.12   53.59
   4   2  -5  639.24   60.19
   4   2  -5  637.64   50.59
   4   2  -5  598.84   53.09
   4   2  -5  699.63   57.39
  -4  -2   5  710.13   59.59
  -4  -2   5  642.34   51.49
  -4  -2   5  703.73   52.29
   3   2  -5  320.17   34.00
   3   2  -5  367.56   29.40
   3   2  -5  349.07   31.10
   3   2  -5  333.07   32.60
  -3  -2   5  374.46   34.00
  -3  -2   5  396.46   30.30
  -3  -2   5  359.76   30.10
   2   2  -5  656.13   53.79
   2   2  -5  718.13   51.49
   2   2  -5  597.74   56.79
   2   2  -5  667.13   55.39
  -2  -2   5  615.04   55.99
  -2  -2   5  761.42   56.69
  -2  -2   5  675.43   51.99
  -2  -2   5  732.83   53.19
   1   2  -5  590.94   52.79
   1   2  -5  575.14   51.29
   1   2  -5  617.74   50.59
   1   2  -5  635.64   48.30
  -1  -2   5  648.44   52.49
  -1  -2   5  703.23   48.30
  -1  -2   5  600.04   51.69
  -1  -2   5  562.34   48.70
  -1  -2   5  635.94   52.99
  -1  -2   5  614.34   49.60
   0   2  -5  725.33   57.69
   0   2  -5  632.54   58.09
   0   2  -5  752.22   55.29
   0   2  -5  688.43   59.39
   0  -2   5  820.52   56.79
   0  -2   5  701.43   55.59
   0  -2   5  721.83   56.89
   0  -2   5  648.24   58.99
   0  -2   5  750.52   58.29
   0  -2   5  714.53   60.79
  -1   2  -5  447.16   38.40
  -1   2  -5  495.95   38.70
  -1   2  -5  445.96   37.80
  -1   2  -5  395.06   35.50
   1  -2   5  440.16   36.50
   1  -2   5  404.66   36.80
   1  -2   5  427.86   38.50
  -2   2  -5  634.44   51.49
  -2   2  -5  621.24   52.89
  -2   2  -5  668.93   52.89
   2  -2   5  543.25   51.79
   2  -2   5  609.94   51.19
   2  -2   5  739.93   51.09
  -3   2  -5  291.97   28.50
  -3   2  -5  250.07   27.00
  -3   2  -5  346.27   29.50
  -3   2  -5  338.57   25.10
   3  -2   5  290.77   29.60
   3  -2   5  381.36   29.40
   3  -2   5  315.77   29.40
  -4   2  -5  279.67   18.70
  -4   2  -5  243.18   23.80
  -4   2  -5  223.38   23.30
  -4   2  -5  252.77   23.70
   4  -2   5  218.48   26.20
   4  -2   5  197.88   22.20
   4  -2   5  199.38   25.00
  -5   2  -5  159.88   17.50
  -5   2  -5  169.08   19.90
  -5   2  -5  174.68   20.30
   5  -2   5  164.68   19.30
   5  -2   5  175.28   21.30
   5  -2   5  159.08   20.20
  -6   2  -5  185.58   17.30
  -6   2  -5  110.39   16.60
   6  -2   5  108.69   17.30
   6  -2   5  140.99   17.40
   6  -2   5  117.99   18.30
  -7   2  -5  249.68   26.30
   7  -2   5  325.87   30.40
   7  -2   5  281.57   28.10
  -8   2  -5  102.99   16.20
  -8   2  -5  123.99   21.90
   8  -2   5  131.69   18.70
   8  -2   5  137.09   20.00
   8  -2   5  109.39   20.10
  -9   2  -5  105.39   16.70
  -9   2  -5  147.79   24.50
   9  -2   5  157.08   22.80
   9  -2   5   98.09   20.10
   9  -2   5  143.39   19.50
 -10   2  -5   55.99   12.10
 -10   2  -5   62.89   17.50
  10  -2   5   31.70   10.20
  10  -2   5   54.29   15.00
   9   1  -5  129.59   23.00
  -9  -1   5  106.29   22.20
   8   1  -5   49.80   14.90
   8   1  -5   84.29   12.10
  -8  -1   5   78.89    9.70
  -8  -1   5   70.69   16.10
   7   1  -5  231.28   30.10
   7   1  -5  221.58   21.40
   7   1  -5  235.58   27.30
  -7  -1   5  262.37   31.70
  -7  -1   5  222.48   19.90
   6   1  -5  236.68   26.80
   6   1  -5  193.98   20.00
   6   1  -5  199.58   26.60
   6   1  -5  244.58   23.60
  -6  -1   5  210.98   19.20
   5   1  -5  153.08   16.60
   5   1  -5  162.28   22.50
   5   1  -5  129.59   16.20
   5   1  -5  131.09   19.70
  -5  -1   5  162.18   15.30
   4   1  -5  118.79   13.20
   4   1  -5  114.19   14.40
   4   1  -5  123.59   17.20
   4   1  -5  126.49   12.90
  -4  -1   5  112.69   11.90
  -4  -1   5  111.99   13.60
   3   1  -5  260.57   27.40
   3   1  -5  245.68   24.00
   3   1  -5  231.08   22.40
   3   1  -5  228.48   25.60
   3   1  -5  304.47   23.30
  -3  -1   5  301.67   27.20
  -3  -1   5  272.17   23.60
  -3  -1   5  295.37   23.50
   2   1  -5  535.05   44.50
   2   1  -5  492.25   38.80
   2   1  -5  420.76   41.70
   2   1  -5  465.95   40.60
  -2  -1   5  426.86   38.80
  -2  -1   5  540.65   43.50
  -2  -1   5  523.45   40.20
  -2  -1   5  575.04   40.30
   1   1  -5 1379.16  103.99
   1   1  -5 1410.16  109.99
   1   1  -5 1337.67   99.69
   1   1  -5 1506.75  107.89
  -1  -1   5 1383.06  110.19
  -1  -1   5 1356.56  106.99
  -1  -1   5 1444.46  103.49
  -1  -1   5 1429.26  107.89
  -1  -1   5 1266.17  100.19
  -1  -1   5 1482.55  109.39
   0   1  -5 1329.17   96.79
   0   1  -5 1288.37   92.79
   0   1  -5 1163.98   98.99
   0   1  -5 1244.28  100.89
   0  -1   5 1431.26  100.09
   0  -1   5 1237.18   95.79
   0  -1   5 1201.88   98.89
   0  -1   5 1318.97   93.29
   0  -1   5 1256.97  102.39
   0  -1   5 1387.16  100.09
  -1   1  -5    3.10    4.30
  -1   1  -5    0.90    3.80
  -1   1  -5    1.30    2.90
  -1   1  -5    5.20    3.40
   1  -1   5    4.30    2.30
   1  -1   5    2.20    3.90
   1  -1   5    5.50    4.40
   1  -1   5    3.90    4.10
   1  -1   5    8.00    5.40
  -2   1  -5   19.70    6.20
  -2   1  -5   20.10    6.40
  -2   1  -5   16.30    4.80
  -2   1  -5   13.70    5.60
   2  -1   5   24.10    6.90
   2  -1   5   18.40    6.20
   2  -1   5   22.70    6.50
  -3   1  -5   79.69    7.80
  -3   1  -5   71.39   11.30
  -3   1  -5   72.39   11.10
  -3   1  -5   69.59    9.70
  -3   1  -5   57.49   11.10
   3  -1   5   83.49   12.30
   3  -1   5   48.30   10.00
   3  -1   5   69.39   11.10
  -4   1  -5  665.83   47.80
  -4   1  -5  640.54   43.60
  -4   1  -5  548.95   47.40
   4  -1   5  478.15   46.50
   4  -1   5  591.84   45.50
   4  -1   5  536.85   48.50
  -5   1  -5  510.85   42.30
  -5   1  -5  573.14   43.50
   5  -1   5  476.25   45.00
   5  -1   5  523.95   43.90
   5  -1   5  543.45   41.80
  -6   1  -5  378.46   30.00
  -6   1  -5  307.97   28.80
   6  -1   5  279.47   30.50
   6  -1   5  337.07   30.40
   6  -1   5  343.97   28.50
  -7   1  -5  336.27   28.50
   7  -1   5  294.07   30.50
   7  -1   5  299.27   29.00
  -8   1  -5  281.97   25.80
  -8   1  -5  241.98   32.60
   8  -1   5  246.78   26.10
   8  -1   5  307.47   29.60
  -9   1  -5  153.98   18.40
  -9   1  -5   98.29   20.10
   9  -1   5  109.09   16.80
   9  -1   5  182.78   23.10
 -10   1  -5   59.99   17.20
 -10   1  -5   64.29   11.50
  10  -1   5   85.29   18.40
  10  -1   5   62.79   12.50
  10  -1   5   58.99   14.90
   9   0  -5   72.69   18.10
  -9   0   5   50.49   16.40
   8   0  -5  173.48   24.60
   8   0  -5  134.79   16.90
   8   0  -5  171.38   26.20
  -8   0   5  177.08   15.30
  -8   0   5  113.89   22.60
   7   0  -5  178.18   25.60
   7   0  -5  170.98   24.40
   7   0  -5  183.68   25.30
   7   0  -5  172.58   17.80
  -7   0   5  143.39   23.50
  -7   0   5  188.08   16.80
   6   0  -5   93.59   16.80
   6   0  -5  109.39   18.40
   6   0  -5   85.49   12.30
   6   0  -5  102.29   16.10
  -6   0   5   91.19   11.50
   5   0  -5  265.47   26.00
   5   0  -5  330.47   33.90
   5   0  -5  318.17   31.30
   5   0  -5  321.37   29.50
  -5   0   5  291.07   25.40
   4   0  -5  291.27   31.40
   4   0  -5  301.17   23.40
   4   0  -5  328.77   27.20
   4   0  -5  226.18   27.20
   4   0  -5  234.58   24.10
  -4   0   5  340.67   24.60
  -4   0   5  273.87   24.00
  -4   0   5  255.17   23.10
   3   0  -5 1100.99   81.99
   3   0  -5 1000.00   85.49
   3   0  -5 1162.48   90.59
   3   0  -5 1265.77   91.39
  -3   0   5 1189.78   84.99
  -3   0   5 1183.58   83.29
   2   0  -5  501.65   35.70
   2   0  -5  457.45   37.50
   2   0  -5  427.66   36.90
   2   0  -5  471.45   39.60
  -2   0   5  465.45   36.50
  -2   0   5  402.36   35.50
   1   0  -5  262.57   23.90
   1   0  -5  280.27   25.40
   1   0  -5  258.67   22.90
   1   0  -5  265.57   24.80
   1   0  -5  302.77   23.20
  -1   0   5  289.47   23.30
  -1   0   5  248.38   23.20
  -1   0   5  217.28   22.60
  -1   0   5  282.97   24.10
   0   0  -5  404.56   36.60
   0   0  -5  401.56   35.70
   0   0  -5  467.55   34.90
   0   0  -5  401.96   36.80
   0   0   5  413.56   35.50
   0   0   5  383.66   35.90
   0   0   5  508.85   36.40
   0   0   5  476.95   38.70
   0   0   5  487.35   35.50
  -1   0  -5  514.95   42.60
  -1   0  -5  522.95   43.70
  -1   0  -5  555.84   40.90
  -1   0  -5  474.95   41.80
   1   0   5  521.65   42.10
   1   0   5  478.45   40.50
   1   0   5  550.14   40.70
   1   0   5  583.24   45.80
   1   0   5  512.95   43.20
  -2   0  -5  390.56   29.50
  -2   0  -5  341.57   29.70
  -2   0  -5  356.26   30.80
  -2   0  -5  339.67   28.80
   2   0   5  335.67   28.70
   2   0   5  333.57   32.20
   2   0   5  354.56   30.00
   2   0   5  324.67   30.50
  -3   0  -5   84.89   12.10
  -3   0  -5  104.99   10.10
  -3   0  -5   85.09   12.90
  -3   0  -5   94.69   12.40
   3   0   5  105.29   10.10
   3   0   5   83.39   12.30
   3   0   5   83.29   12.20
   3   0   5  101.39    8.30
   3   0   5   70.79   13.20
   3   0   5  103.79   12.50
  -4   0  -5  760.82   57.79
  -4   0  -5  815.12   57.79
  -4   0  -5  798.32   59.89
  -4   0  -5  721.43   60.19
   4   0   5  701.03   61.59
   4   0   5  826.92   59.89
   4   0   5  726.53   59.79
   4   0   5  785.12   57.79
  -5   0  -5  520.25   34.70
  -5   0  -5  462.15   36.50
  -5   0  -5  472.25   37.20
   5   0   5  350.76   37.90
   5   0   5  418.76   37.30
   5   0   5  430.46   35.60
  -6   0  -5  812.22   64.99
   6   0   5  835.02   67.69
   6   0   5  899.11   64.69
   6   0   5  971.50   71.59
  -7   0  -5  273.27   24.30
   7   0   5  281.07   27.40
   7   0   5  247.78   24.70
  -8   0  -5  363.36   40.30
  -8   0  -5  394.36   33.90
   8   0   5  432.36   35.90
   8   0   5  440.96   39.00
  -9   0  -5   62.89   10.00
  -9   0  -5   31.40   11.60
   9   0   5   45.60    9.90
   9   0   5   50.39   12.10
 -10   0  -5   70.09   17.80
 -10   0  -5   54.59   10.40
  10   0   5   67.69   14.90
  10   0   5   53.69   11.00
 -11   0  -5   29.10    7.40
 -11   0  -5   11.60   11.60
  11   0   5   32.20    8.80
  11   0   5   16.40    9.70
  11   0   5   23.90   10.60
   9  -1  -5   15.70   12.30
   9  -1  -5   55.29   17.20
  -9   1   5   32.30   13.30
   8  -1  -5   52.79   16.40
   8  -1  -5   58.69   10.00
   8  -1  -5   63.99   16.30
  -8   1   5   44.80   14.60
  -8   1   5   53.49    8.70
   7  -1  -5  107.89   20.40
   7  -1  -5  122.49   15.40
   7  -1  -5  182.78   23.80
  -7   1   5  128.59   21.90
  -7   1   5  126.89   14.40
   6  -1  -5  210.48   27.80
   6  -1  -5  250.07   27.60
   6  -1  -5  235.88   25.80
   6  -1  -5  183.98   20.30
  -6   1   5  202.58   26.50
  -6   1   5  242.08   20.40
   5  -1  -5  371.66   35.50
   5  -1  -5  311.17   29.30
   5  -1  -5  407.06   35.10
   5  -1  -5  382.66   38.00
  -5   1   5  306.97   28.10
   4  -1  -5  422.86   36.40
   4  -1  -5  405.86   40.60
   4  -1  -5  359.26   36.20
   4  -1  -5  353.56   32.20
   4  -1  -5  411.56   30.90
  -4   1   5  371.36   31.30
  -4   1   5  393.36   31.30
   3  -1  -5  755.22   71.29
   3  -1  -5  709.13   61.79
   3  -1  -5  813.52   56.09
   3  -1  -5  792.12   62.79
   3  -1  -5  689.83   57.99
  -3   1   5  754.22   57.49
  -3   1   5  793.12   56.69
   2  -1  -5  338.77   31.40
   2  -1  -5  264.67   28.20
   2  -1  -5  369.76   30.80
   2  -1  -5  352.16   27.80
   2  -1  -5  424.86   38.00
  -2   1   5  334.47   28.50
  -2   1   5  366.06   28.60
  -2   1   5  349.27   29.00
   1  -1  -5  530.85   47.50
   1  -1  -5  616.54   45.90
   1  -1  -5  566.14   49.50
   1  -1  -5  645.84   50.09
  -1   1   5  633.34   46.50
  -1   1   5  603.94   47.40
  -1   1   5  670.63   48.40
   0  -1  -5  785.52   53.39
   0  -1  -5  653.73   54.49
   0  -1  -5  689.23   54.49
   0  -1  -5  569.54   51.69
   0  -1  -5  703.73   50.59
   0   1   5  653.83   51.99
   0   1   5  674.83   52.99
   0   1   5  642.74   50.69
  -1  -1  -5 1952.40  134.99
  -1  -1  -5 1843.22  140.59
  -1  -1  -5 1737.13  138.39
  -1  -1  -5 1859.61  129.89
   1   1   5 1991.70  130.89
   1   1   5 1704.43  143.69
   1   1   5 1724.03  138.19
   1   1   5 2043.30  135.19
  -2  -1  -5 2768.52  204.48
  -2  -1  -5 2858.01  191.38
  -2  -1  -5 2780.52  198.08
  -2  -1  -5 2908.61  207.38
   2   1   5 2600.74  211.98
   2   1   5 2591.04  204.28
   2   1   5 2439.86  197.78
   2   1   5 3015.90  201.58
   2   1   5 2846.72  191.28
  -3  -1  -5  709.13   58.79
  -3  -1  -5  769.72   63.09
  -3  -1  -5  776.02   60.79
  -3  -1  -5  846.12   61.29
   3   1   5  795.42   66.79
   3   1   5  875.31   60.99
   3   1   5  753.42   62.99
   3   1   5  915.21   59.59
   3   1   5  723.23   60.89
  -4  -1  -5  767.22   64.19
  -4  -1  -5  917.51   66.89
   4   1   5  844.52   64.09
   4   1   5  849.32   67.19
   4   1   5  909.81   73.09
   4   1   5 1006.20   67.49
   4   1   5  928.71   66.39
   4   1   5  753.02   68.99
  -5  -1  -5 1097.69   76.89
  -5  -1  -5  999.50   74.49
   5   1   5  843.92   79.49
   5   1   5 1024.20   73.89
   5   1   5 1073.59   76.39
   5   1   5  958.90   76.99
   5   1   5  893.01   83.39
   5   1   5 1111.49   78.59
   5   1   5 1120.09   79.79
  -6  -1  -5 1239.58   85.19
  -6  -1  -5 1007.30   82.19
   6   1   5 1219.88   88.49
   6   1   5 1124.09   81.99
   6   1   5 1078.09   93.39
   6   1   5 1128.99   90.19
   6   1   5 1258.07   85.19
   6   1   5 1053.49   85.59
  -7  -1  -5   98.69   17.20
  -7  -1  -5  148.99   13.50
   7   1   5   98.99   16.50
   7   1   5  112.69   14.70
   7   1   5  135.69   14.30
   7   1   5  134.49   12.10
  -8  -1  -5  202.48   28.80
  -8  -1  -5  270.47   22.90
   8   1   5  268.57   27.10
   8   1   5  256.17   23.70
  -9  -1  -5  100.09   12.30
  -9  -1  -5   71.89   16.70
   9   1   5   78.59   12.10
   9   1   5   84.99   15.70
   9   1   5  106.09   16.90
 -10  -1  -5   58.29    9.60
 -10  -1  -5   69.59   16.90
  10   1   5   44.40   12.10
  10   1   5   76.39   14.90
  10   1   5   65.79   11.10
 -11  -1  -5   54.89   16.90
  11   1   5   50.89    9.80
  11   1   5   52.49   13.40
   9  -2  -5   28.90    8.60
   9  -2  -5   26.50   15.80
   9  -2  -5   27.50   13.50
  -9   2   5   47.50   15.50
   8  -2  -5   95.59   21.30
   8  -2  -5   97.49   13.90
   8  -2  -5   96.59   20.30
  -8   2   5  100.39   19.80
  -8   2   5  101.29   12.90
   7  -2  -5  117.89   21.40
   7  -2  -5  130.19   21.70
   7  -2  -5  115.49   15.20
  -7   2   5   96.99   18.90
  -7   2   5  119.19   14.40
   6  -2  -5  384.36   38.50
   6  -2  -5  370.76   32.50
   6  -2  -5  410.76   39.70
  -6   2   5  352.86   36.50
  -6   2   5  378.26   31.30
   5  -2  -5  291.17   30.80
   5  -2  -5  294.17   30.30
   5  -2  -5  285.07   25.80
  -5   2   5  262.47   24.40
  -5   2   5  307.17   29.40
   4  -2  -5   44.70    8.90
   4  -2  -5   51.99   12.30
   4  -2  -5   57.59    8.50
   4  -2  -5   61.59   12.20
   4  -2  -5   53.69   11.60
  -4   2   5   47.50    8.40
  -4   2   5   59.99    8.60
   3  -2  -5   31.80    9.40
   3  -2  -5   36.20    9.40
   3  -2  -5   41.00    5.50
   3  -2  -5   33.80    7.40
   3  -2  -5   28.30    6.30
   3  -2  -5   35.00    9.20
  -3   2   5   34.40    6.40
  -3   2   5   38.20    7.20
   2  -2  -5  874.01   62.69
   2  -2  -5  957.10   65.89
   2  -2  -5  921.31   69.39
   2  -2  -5  845.32   70.29
   2  -2  -5  804.32   65.19
   2  -2  -5  722.23   78.49
  -2   2   5  883.61   64.99
  -2   2   5  852.61   63.29
   1  -2  -5  844.32   63.09
   1  -2  -5  804.52   65.39
   1  -2  -5  910.31   60.79
   1  -2  -5  775.42   76.59
   1  -2  -5  817.12   67.19
  -1   2   5  863.01   62.89
  -1   2   5  859.41   62.99
  -1   2   5  729.93   60.59
   0  -2  -5 2479.65  219.38
   0  -2  -5 2357.36  182.48
   0  -2  -5 2575.34  196.28
   0  -2  -5 2830.42  193.08
   0  -2  -5 2668.93  188.88
   0  -2  -5 2658.63  176.28
   0   2   5 2453.05  186.88
   0   2   5 2382.76  176.18
   0   2   5 2483.45  187.18
   0   2   5 2493.95  182.58
  -1  -2  -5 1785.22  149.99
  -1  -2  -5 1693.73  124.39
  -1  -2  -5 1847.82  120.29
  -1  -2  -5 1695.73  128.19
   1   2   5 1697.73  124.39
   1   2   5 1718.23  120.19
   1   2   5 1611.44  126.69
   1   2   5 1646.74  127.49
  -2  -2  -5 1115.69   81.39
  -2  -2  -5 1120.69   82.09
  -2  -2  -5 1103.39   77.29
  -2  -2  -5 1035.20   95.59
  -2  -2  -5 1056.29   79.79
   2   2   5  967.00   79.49
   2   2   5  994.60   81.69
   2   2   5 1118.49   81.19
   2   2   5 1128.59   77.39
  -3  -2  -5 2782.02  178.98
  -3  -2  -5 2643.94  185.08
  -3  -2  -5 2404.16  190.78
   3   2   5 2813.62  178.88
   3   2   5 2424.46  198.78
   3   2   5 2505.95  185.38
   3   2   5 2403.96  191.28
   3   2   5 2652.93  188.48
  -4  -2  -5  872.11   59.69
  -4  -2  -5  844.62   61.19
   4   2   5  780.92   61.29
   4   2   5  762.42   66.49
   4   2   5  799.92   61.69
   4   2   5  842.22   58.99
   4   2   5  745.03   63.99
  -5  -2  -5  535.95   40.20
  -5  -2  -5  506.55   40.60
   5   2   5  562.14   39.30
   5   2   5  493.25   45.30
   5   2   5  496.45   41.40
   5   2   5  476.85   43.70
   5   2   5  559.84   39.70
   5   2   5  475.25   40.90
  -6  -2  -5  702.83   51.49
  -6  -2  -5  661.53   51.59
  -6  -2  -5  696.43   52.79
   6   2   5  718.53   53.99
   6   2   5  599.84   58.19
   6   2   5  616.54   56.79
   6   2   5  711.53   51.19
   6   2   5  777.82   53.69
   6   2   5  689.33   53.79
  -7  -2  -5  381.66   39.10
  -7  -2  -5  419.96   33.40
  -7  -2  -5  478.75   39.60
   7   2   5  425.96   34.70
   7   2   5  415.86   34.70
   7   2   5  384.56   37.90
   7   2   5  395.96   38.70
   7   2   5  437.26   32.70
  -8  -2  -5   72.99   14.50
   8   2   5   56.79   11.30
   8   2   5   60.99   11.90
   8   2   5   59.29    9.10
   8   2   5   44.90    8.60
  -9  -2  -5  219.18   29.80
  -9  -2  -5  270.17   21.30
   9   2   5  233.68   28.20
   9   2   5  222.88   27.50
   9   2   5  225.88   21.70
 -10  -2  -5   83.99   10.60
 -10  -2  -5   98.99   19.10
  10   2   5  108.19   17.80
  10   2   5   71.19   14.80
  10   2   5   99.49   12.70
 -11  -2  -5   95.79   20.60
  11   2   5   87.59   12.20
  11   2   5   99.49   18.60
   8  -3  -5  127.39   23.00
   8  -3  -5  138.49   17.50
   8  -3  -5  110.09   24.80
  -8   3   5  145.09   16.60
  -8   3   5   82.99   19.50
   7  -3  -5  142.79   25.10
   7  -3  -5  126.89   16.50
   7  -3  -5   93.49   19.80
  -7   3   5  113.49   20.30
  -7   3   5  117.99   15.00
   6  -3  -5  172.48   24.70
   6  -3  -5  117.49   16.50
   6  -3  -5  139.19   21.80
  -6   3   5  139.29   16.70
  -6   3   5  162.18   22.10
   5  -3  -5  211.38   21.40
   5  -3  -5  209.08   27.10
   5  -3  -5  205.18   27.50
  -5   3   5  209.68   20.40
  -5   3   5  241.48   24.60
   4  -3  -5  733.83   65.39
   4  -3  -5  781.42   56.29
   4  -3  -5  802.12   64.39
   4  -3  -5  684.93   58.79
  -4   3   5  763.22   61.39
  -4   3   5  804.52   58.09
  -4   3   5  712.73   56.79
   3  -3  -5    6.70    5.00
   3  -3  -5    6.40    1.90
   3  -3  -5   -3.20    4.40
   3  -3  -5   13.80    7.50
   3  -3  -5    1.70    5.60
   3  -3  -5   -3.60    2.80
  -3   3   5   -2.50    3.40
  -3   3   5    5.00    3.10
   2  -3  -5  833.32   71.29
   2  -3  -5  935.51   66.09
   2  -3  -5  874.91   83.69
   2  -3  -5 1045.30   67.49
   2  -3  -5  911.41   74.69
   2  -3  -5  902.51   69.09
  -2   3   5  748.23   65.69
  -2   3   5  888.91   68.19
   1  -3  -5  730.83   50.59
   1  -3  -5  579.74   51.79
   1  -3  -5  556.74   62.89
   1  -3  -5  709.43   54.49
   1  -3  -5  797.92   51.59
   1  -3  -5  632.34   56.09
  -1   3   5  696.03   54.29
  -1   3   5  595.24   50.49
  -1   3   5  667.33   50.89
  -1   3   5  700.83   52.19
   0  -3  -5  967.10   69.29
   0  -3  -5  902.91   76.89
   0  -3  -5 1064.79   74.29
   0  -3  -5 1048.50   72.49
   0  -3  -5  854.31   86.59
   0   3   5  930.61   69.29
   0   3   5 1036.30   72.19
   0   3   5  886.61   71.39
   0   3   5  867.71   73.29
  -1  -3  -5 2107.39  155.08
  -1  -3  -5 1951.80  143.69
  -1  -3  -5 1741.13  172.28
  -1  -3  -5 1879.61  138.49
  -1  -3  -5 2094.49  147.89
   1   3   5 2186.38  147.59
   1   3   5 2021.50  143.99
   1   3   5 1913.31  138.59
   1   3   5 1925.91  147.09
  -2  -3  -5 1646.04  120.49
  -2  -3  -5 1693.63  140.99
  -2  -3  -5 1544.25  117.29
  -2  -3  -5 1789.22  121.79
  -2  -3  -5 1550.14  113.29
   2   3   5 1595.84  120.19
   2   3   5 1579.24  120.79
   2   3   5 1545.45  117.59
   2   3   5 1515.95  113.09
  -3  -3  -5  634.94   52.29
  -3  -3  -5  709.73   53.99
  -3  -3  -5  661.43   50.89
  -3  -3  -5  772.42   63.99
   3   3   5  657.53   52.79
   3   3   5  675.63   54.79
   3   3   5  765.52   54.69
   3   3   5  655.83   50.69
  -4  -3  -5  279.27   25.90
  -4  -3  -5  302.57   24.90
  -4  -3  -5  314.57   30.40
  -4  -3  -5  323.37   25.40
  -4  -3  -5  296.37   24.50
   4   3   5  281.77   25.30
   4   3   5  302.67   24.30
   4   3   5  316.87   26.40
   4   3   5  278.07   26.80
  -5  -3  -5  142.49   13.60
  -5  -3  -5  136.19   13.30
  -5  -3  -5  147.19   16.20
  -5  -3  -5  134.79   13.40
  -5  -3  -5  153.18   13.80
   5   3   5  129.59   16.80
   5   3   5  143.19   14.70
   5   3   5  122.09   13.50
   5   3   5  115.39   16.20
   5   3   5  134.69   13.00
  -6  -3  -5   27.60    5.80
  -6  -3  -5   28.30    6.20
  -6  -3  -5   28.70    5.20
  -6  -3  -5   20.30    5.30
   6   3   5   23.60    5.80
   6   3   5   20.20    6.20
   6   3   5   21.20    2.40
   6   3   5   15.00    5.00
   6   3   5   16.60    6.50
   6   3   5   20.90    6.90
   6   3   5   16.40    4.60
   6   3   5   22.20    2.60
  -7  -3  -5 1317.47  101.99
  -7  -3  -5 1093.49   85.39
  -7  -3  -5 1182.18   94.49
  -7  -3  -5 1195.98   83.99
   7   3   5 1044.70   94.39
   7   3   5 1205.38   83.19
   7   3   5 1185.58   90.09
   7   3   5 1132.39   86.99
   7   3   5 1245.78   94.19
  -8  -3  -5  120.99   19.30
  -8  -3  -5  132.09   12.60
   8   3   5  104.79   17.20
   8   3   5  111.19   16.00
   8   3   5  134.09   16.00
   8   3   5  125.49   14.20
  -9  -3  -5  190.58   26.60
   9   3   5  152.28   22.20
   9   3   5  185.78   17.40
   9   3   5  181.18   20.30
   9   3   5  187.38   19.50
 -10  -3  -5   57.99   16.00
 -10  -3  -5  116.69   10.30
  10   3   5   85.39   11.40
  10   3   5   82.89   14.50
  10   3   5   79.89   16.00
 -11  -3  -5   84.29   18.80
  11   3   5   92.49   17.50
 -12  -3  -5   57.09   17.20
  12   3   5  145.79   21.70
   8  -4  -5   72.49   17.70
   8  -4  -5   87.19   22.80
   8  -4  -5   67.99   13.60
  -8   4   5   89.99   13.30
   7  -4  -5  117.39   16.90
   7  -4  -5  115.49   21.30
   7  -4  -5   99.49   22.70
  -7   4   5  128.99   22.20
  -7   4   5  111.49   15.60
   6  -4  -5  213.88   29.80
   6  -4  -5  194.88   27.00
   6  -4  -5  175.18   21.80
  -6   4   5  174.68   20.60
  -6   4   5  186.68   25.40
   5  -4  -5   64.19   14.20
   5  -4  -5   56.79   11.00
   5  -4  -5   50.59   14.20
  -5   4   5   64.69   10.70
  -5   4   5   58.99   12.70
   4  -4  -5  791.82   70.09
   4  -4  -5  952.50   67.69
   4  -4  -5  920.81   75.59
   4  -4  -5  898.51   78.39
  -4   4   5 1003.20   73.39
  -4   4   5  980.80   69.89
  -4   4   5  830.42   67.89
   3  -4  -5  783.62   56.39
   3  -4  -5  696.53   64.59
   3  -4  -5  686.63   58.99
   3  -4  -5  766.92   62.09
  -3   4   5  797.22   59.89
  -3   4   5  806.32   58.29
  -3   4   5  670.23   56.29
   2  -4  -5  354.46   29.70
   2  -4  -5  259.37   29.60
   2  -4  -5  272.57   27.40
   2  -4  -5  366.86   27.20
  -2   4   5  331.17   27.40
  -2   4   5  273.07   27.60
  -2   4   5  314.47   27.10
   1  -4  -5  713.53   57.59
   1  -4  -5  657.63   60.39
   1  -4  -5  659.43   56.09
   1  -4  -5  787.92   54.49
  -1   4   5  752.72   54.89
  -1   4   5  738.13   57.89
  -1   4   5  797.22   56.39
  -1   4   5  682.33   53.59
   0  -4  -5 1263.77   91.79
   0  -4  -5 1252.17   96.99
   0  -4  -5 1268.07   95.29
   0  -4  -5 1221.08  102.49
   0   4   5 1274.47   97.19
   0   4   5 1389.76   95.19
   0   4   5 1307.47   94.99
   0   4   5 1197.48   91.49
  -1  -4  -5  570.04   50.09
  -1  -4  -5  592.74   45.40
  -1  -4  -5  513.35   56.09
  -1  -4  -5  632.54   47.10
  -1  -4  -5  626.74   47.10
   1   4   5  631.04   45.50
   1   4   5  571.34   46.50
   1   4   5  575.04   48.00
   1   4   5  594.84   46.30
  -2  -4  -5 1306.47   84.29
  -2  -4  -5  975.60   78.59
  -2  -4  -5  915.31   97.19
  -2  -4  -5 1008.00   87.79
  -2  -4  -5 1143.79   82.69
  -2  -4  -5 1132.89   81.79
   2   4   5 1115.99   83.49
   2   4   5 1028.90   81.49
   2   4   5 1076.99   83.89
   2   4   5 1162.68   79.09
  -3  -4  -5  465.25   37.60
  -3  -4  -5  366.36   44.60
  -3  -4  -5  486.95   37.00
  -3  -4  -5  517.25   36.60
  -3  -4  -5  472.45   37.60
   3   4   5  496.05   36.70
   3   4   5  439.96   38.00
   3   4   5  483.95   39.50
   3   4   5  496.45   39.50
  -4  -4  -5   82.69    9.90
  -4  -4  -5   83.59   12.50
  -4  -4  -5   66.89    9.10
  -4  -4  -5   64.59    9.30
   4   4   5   68.69   10.50
   4   4   5   59.49    9.30
   4   4   5   66.09    9.00
   4   4   5   63.29   10.40
  -5  -4  -5 1064.89   67.99
  -5  -4  -5  983.30   69.29
  -5  -4  -5  960.50   73.59
  -5  -4  -5  745.43   66.29
   5   4   5  910.11   69.59
   5   4   5  975.60   66.79
   5   4   5  893.11   74.09
   5   4   5  913.41   72.39
  -6  -4  -5    0.70    2.60
  -6  -4  -5    8.60    3.60
  -6  -4  -5    2.50    2.80
  -6  -4  -5    6.50    4.30
  -6  -4  -5    5.10    3.50
   6   4   5   -4.20    2.00
   6   4   5   -2.80    2.80
   6   4   5   -0.80    3.10
   6   4   5    3.20    1.10
   6   4   5    2.50    2.60
   6   4   5    0.60    4.00
  -7  -4  -5   93.49   11.20
  -7  -4  -5   99.09   15.50
  -7  -4  -5  100.79   13.60
   7   4   5   78.39   14.40
   7   4   5   92.49   11.70
   7   4   5  114.09    9.70
   7   4   5  107.89   14.60
   7   4   5   89.59   10.40
  -8  -4  -5  228.38   18.90
  -8  -4  -5  232.48   27.60
   8   4   5  198.88   19.40
   8   4   5  236.48   23.20
   8   4   5  220.48   26.80
  -9  -4  -5  248.98   32.00
  -9  -4  -5  284.37   22.50
   9   4   5  272.87   29.70
   9   4   5  277.47   27.50
   9   4   5  282.77   23.80
 -10  -4  -5  121.89   21.90
 -10  -4  -5  147.79   12.60
  10   4   5  127.89   13.70
  10   4   5  135.19   21.20
  10   4   5  169.78   19.90
 -11  -4  -5   77.69   18.30
  11   4   5  112.79   19.30
 -12  -4  -5   45.20   14.40
  12   4   5   42.70   12.80
   7  -5  -5   59.29   19.20
   7  -5  -5   68.19   16.20
   7  -5  -5   41.10   11.20
  -7   5   5   39.70   10.10
   6  -5  -5  177.68   26.10
   6  -5  -5  155.98   21.00
   6  -5  -5  218.98   31.20
  -6   5   5  158.88   20.40
   5  -5  -5  238.78   31.00
   5  -5  -5  191.88   23.30
   5  -5  -5  227.98   27.90
  -5   5   5  162.18   21.30
  -5   5   5  203.78   25.50
   4  -5  -5   90.79   15.10
   4  -5  -5  131.99   15.80
   4  -5  -5  136.59   19.10
   4  -5  -5  107.19   19.30
  -4   5   5  108.29   16.00
  -4   5   5  117.49   16.00
  -4   5   5  105.09   14.70
   3  -5  -5  759.42   60.59
   3  -5  -5  671.83   65.49
   3  -5  -5  699.63   62.09
   3  -5  -5  818.02   57.79
  -3   5   5  820.42   60.69
  -3   5   5  766.62   59.39
  -3   5   5  702.73   57.99
   2  -5  -5  471.75   36.20
   2  -5  -5  457.55   38.20
   2  -5  -5  447.66   41.40
   2  -5  -5  380.36   37.40
  -2   5   5  473.75   36.80
  -2   5   5  398.46   37.10
  -2   5   5  429.06   36.70
  -2   5   5  416.76   36.30
   1  -5  -5  398.86   33.80
   1  -5  -5  469.15   39.40
   1  -5  -5  382.26   35.30
   1  -5  -5  413.06   35.40
  -1   5   5  450.45   34.00
  -1   5   5  361.46   35.20
  -1   5   5  404.26   35.00
  -1   5   5  369.86   34.20
  -1   5   5  424.46   31.00
   0  -5  -5  550.54   45.90
   0  -5  -5  546.55   44.00
   0  -5  -5  591.14   45.70
   0  -5  -5  576.34   49.70
   0   5   5  530.55   46.20
   0   5   5  552.24   44.50
   0   5   5  498.35   45.10
   0   5   5  616.84   43.60
  -1  -5  -5  583.44   50.39
  -1  -5  -5  599.04   54.49
  -1  -5  -5  663.43   49.30
  -1  -5  -5  655.03   50.19
   1   5   5  587.24   50.39
   1   5   5  644.04   49.20
   1   5   5  705.53   50.09
   1   5   5  638.64   52.29
  -2  -5  -5  451.05   34.30
  -2  -5  -5  392.26   36.50
  -2  -5  -5  346.67   31.90
  -2  -5  -5  443.86   32.20
   2   5   5  406.76   33.30
   2   5   5  400.76   33.90
   2   5   5  360.86   34.30
   2   5   5  362.36   31.90
  -3  -5  -5  628.64   49.99
  -3  -5  -5  689.33   51.09
  -3  -5  -5  653.93   50.99
  -3  -5  -5  679.03   49.90
   3   5   5  637.54   51.39
   3   5   5  657.43   53.19
   3   5   5  632.44   52.59
   3   5   5  648.14   49.20
  -4  -5  -5  723.93   55.29
  -4  -5  -5  809.92   55.89
  -4  -5  -5  718.83   54.09
   4   5   5  703.93   55.89
   4   5   5  760.32   53.69
   4   5   5  639.34   57.69
   4   5   5  639.84   58.09
  -5  -5  -5  570.14   43.40
  -5  -5  -5  608.04   46.30
  -5  -5  -5  482.45   42.10
   5   5   5  531.55   44.00
   5   5   5  546.75   41.90
   5   5   5  636.44   43.60
   5   5   5  547.45   46.80
   5   5   5  496.15   47.10
  -6  -5  -5  845.62   59.59
  -6  -5  -5  691.83   63.19
  -6  -5  -5  812.22   65.09
  -6  -5  -5  913.21   58.89
  -6  -5  -5  718.33   57.69
   6   5   5  854.21   60.99
   6   5   5  841.32   60.59
   6   5   5  787.62   63.99
   6   5   5  752.72   57.19
   6   5   5  760.52   65.39
   6   5   5  710.43   59.89
  -7  -5  -5  147.49   19.40
  -7  -5  -5  137.09   13.90
  -7  -5  -5  125.39   17.40
   7   5   5  162.78   13.80
   7   5   5  156.98   20.80
   7   5   5  174.78   20.40
   7   5   5  152.48   15.00
  -8  -5  -5  217.38   25.00
  -8  -5  -5  237.88   25.10
  -8  -5  -5  271.07   20.50
   8   5   5  252.07   26.90
   8   5   5  208.48   20.50
   8   5   5  251.37   25.30
  -9  -5  -5  378.36   28.50
  -9  -5  -5  355.86   35.70
  -9  -5  -5  399.06   37.50
   9   5   5  332.97   36.10
   9   5   5  428.06   36.30
   9   5   5  339.07   29.70
 -10  -5  -5  250.17   30.70
  10   5   5  232.18   26.90
  10   5   5  208.78   19.30
  10   5   5  213.38   28.80
 -11  -5  -5   98.09   19.30
  11   5   5   95.99   18.90
  11   5   5  103.59   17.20
 -12  -5  -5   31.80   12.20
  12   5   5   21.60   11.00
   7  -6  -5   38.70   18.40
   7  -6  -5   47.50   13.30
   7  -6  -5   30.80   10.70
  -7   6   5   19.00    8.50
   6  -6  -5   61.79   15.60
   6  -6  -5   98.19   23.10
   6  -6  -5   80.49   15.40
  -6   6   5  101.39   16.10
   5  -6  -5  273.37   34.60
   5  -6  -5  205.48   26.90
   5  -6  -5  243.28   30.50
  -5   6   5  233.68   26.70
   4  -6  -5   80.39   14.10
   4  -6  -5   91.39   19.60
   4  -6  -5  108.99   16.60
   4  -6  -5   87.69   16.20
  -4   6   5  120.79   16.00
  -4   6   5  101.19   15.80
   3  -6  -5  284.57   28.60
   3  -6  -5  260.97   27.80
   3  -6  -5  307.97   26.90
   3  -6  -5  298.77   32.80
  -3   6   5  214.38   27.20
  -3   6   5  333.17   28.00
  -3   6   5  273.17   26.90
   2  -6  -5  174.68   22.40
   2  -6  -5  168.48   24.50
   2  -6  -5  207.78   20.90
   2  -6  -5  195.28   20.00
  -2   6   5  187.08   20.30
  -2   6   5  220.38   19.80
  -2   6   5  168.78   19.60
  -2   6   5  216.38   23.60
   1  -6  -5  245.58   24.90
   1  -6  -5  243.48   23.50
   1  -6  -5  250.67   27.40
   1  -6  -5  278.87   24.50
  -1   6   5  261.87   24.80
  -1   6   5  230.18   23.90
  -1   6   5  238.08   19.10
  -1   6   5  281.57   22.40
  -1   6   5  229.08   24.00
   0  -6  -5   70.39   10.20
   0  -6  -5   84.49    7.60
   0  -6  -5   57.89   12.40
   0  -6  -5   70.89   11.70
   0  -6  -5   66.39   12.10
   0   6   5   62.19   11.50
   0   6   5   67.99    8.70
   0   6   5   75.19    8.00
   0   6   5   61.49   11.30
   0   6   5   86.89   13.10
  -1  -6  -5  370.56   30.30
  -1  -6  -5  351.36   32.30
  -1  -6  -5  397.06   31.80
  -1  -6  -5  321.97   34.20
   1   6   5  378.56   31.60
   1   6   5  367.26   27.90
   1   6   5  391.76   33.40
   1   6   5  342.67   32.10
   1   6   5  355.06   30.10
  -2  -6  -5  872.11   65.89
  -2  -6  -5  910.71   73.19
  -2  -6  -5  801.52   65.19
  -2  -6  -5  945.31   68.09
   2   6   5  827.02   69.19
   2   6   5  841.52   64.99
   2   6   5  953.00   68.49
   2   6   5  804.42   67.39
  -3  -6  -5  728.63   54.49
  -3  -6  -5  707.23   55.69
  -3  -6  -5  723.03   60.69
  -3  -6  -5  668.13   53.49
   3   6   5  671.13   57.99
   3   6   5  600.04   55.39
   3   6   5  740.63   54.09
   3   6   5  708.43   57.49
   3   6   5  823.12   54.39
  -4  -6  -5  581.54   46.20
  -4  -6  -5  610.24   46.80
  -4  -6  -5  539.15   45.30
   4   6   5  568.04   47.30
   4   6   5  518.95   48.90
   4   6   5  570.54   45.00
   4   6   5  680.33   48.00
   4   6   5  511.15   49.10
   4   6   5  641.44   45.20
   4   6   5  597.64   43.60
  -5  -6  -5  329.67   27.00
  -5  -6  -5  310.97   27.50
  -5  -6  -5  294.37   26.60
   5   6   5  369.96   26.10
   5   6   5  324.27   30.80
   5   6   5  310.67   26.80
   5   6   5  303.17   29.90
   5   6   5  279.37   27.40
   5   6   5  306.87   26.10
  -6  -6  -5  842.32   59.49
  -6  -6  -5  797.32   66.19
  -6  -6  -5  830.52   60.19
  -6  -6  -5  813.32   63.79
   6   6   5  816.02   66.99
   6   6   5  738.43   60.99
   6   6   5  739.43   64.89
   6   6   5  793.22   62.49
   6   6   5  799.42   58.19
  -7  -6  -5  677.03   50.19
  -7  -6  -5  686.73   55.99
  -7  -6  -5  620.44   57.19
   7   6   5  687.33   57.09
   7   6   5  658.83   58.19
   7   6   5  642.84   51.89
   7   6   5  713.13   53.49
  -8  -6  -5  561.34   52.69
  -8  -6  -5  611.94   52.39
  -8  -6  -5  596.54   45.00
   8   6   5  595.74   47.00
   8   6   5  664.73   55.79
   8   6   5  622.34   52.99
  -9  -6  -5  228.68   26.40
  -9  -6  -5  195.78   24.40
  -9  -6  -5  195.98   16.80
   9   6   5  247.88   27.20
   9   6   5  164.28   17.50
   9   6   5  191.18   25.60
 -10  -6  -5  169.88   24.40
 -10  -6  -5  162.38   23.40
  10   6   5  165.48   16.00
  10   6   5  216.28   25.70
  10   6   5  174.48   25.50
 -11  -6  -5   76.49   17.30
  11   6   5   86.29   17.90
  11   6   5  113.99   18.50
 -12  -6  -5   21.60   10.50
  12   6   5   26.70   11.20
   6  -7  -5   48.90   13.40
   6  -7  -5   69.89   15.70
   6  -7  -5   50.49   19.70
  -6   7   5   27.00   10.40
   5  -7  -5  160.48   23.00
   5  -7  -5   94.49   23.00
   5  -7  -5   90.39   17.30
  -5   7   5  138.69   20.00
   4  -7  -5  182.58   22.80
   4  -7  -5   88.09   17.40
   4  -7  -5  160.38   21.80
   4  -7  -5  130.89   24.40
  -4   7   5  130.99   19.00
   3  -7  -5  217.98   26.50
   3  -7  -5  206.88   29.50
   3  -7  -5  213.98   25.70
   3  -7  -5  195.18   23.80
  -3   7   5  229.68   23.30
  -3   7   5  219.28   22.30
  -3   7   5  200.48   24.70
   2  -7  -5  301.47   31.20
   2  -7  -5  314.77   34.20
   2  -7  -5  275.37   29.00
   2  -7  -5  355.26   31.10
  -2   7   5  323.07   30.70
  -2   7   5  341.17   30.70
  -2   7   5  336.77   31.10
   1  -7  -5  338.57   33.60
   1  -7  -5  373.36   36.80
   1  -7  -5  387.36   32.90
   1  -7  -5  347.97   31.90
  -1   7   5  366.76   33.20
  -1   7   5  381.66   33.90
  -1   7   5  329.27   32.20
   0  -7  -5  183.58   22.70
   0  -7  -5  193.58   24.70
   0  -7  -5  197.78   22.40
   0  -7  -5  212.18   19.10
   0   7   5  163.18   21.50
   0   7   5  205.98   17.30
   0   7   5  199.78   23.50
   0   7   5  157.98   21.10
  -1  -7  -5  139.29   17.80
  -1  -7  -5  135.59   13.30
  -1  -7  -5  114.59   17.90
  -1  -7  -5  127.99   17.00
   1   7   5  121.39   16.50
   1   7   5  132.49   17.60
   1   7   5  142.49   18.30
   1   7   5  125.89   13.50
  -2  -7  -5   78.89   14.10
  -2  -7  -5   88.19    8.80
  -2  -7  -5   87.59   13.30
  -2  -7  -5   96.09   13.50
   2   7   5   77.79   13.20
   2   7   5   97.69   13.40
   2   7   5   56.79   12.00
  -3  -7  -5  771.22   60.39
  -3  -7  -5  827.52   65.89
  -3  -7  -5  744.33   56.79
  -3  -7  -5  750.42   58.69
  -3  -7  -5  788.92   56.49
   3   7   5  729.93   60.69
   3   7   5  687.83   57.49
   3   7   5  834.12   62.89
   3   7   5  714.73   62.29
  -4  -7  -5  551.54   46.70
  -4  -7  -5  610.44   48.10
  -4  -7  -5  604.94   46.10
   4   7   5  545.85   50.89
   4   7   5  696.53   50.19
   4   7   5  538.65   48.30
   4   7   5  597.34   46.40
  -5  -7  -5  701.03   48.80
  -5  -7  -5  552.84   46.90
  -5  -7  -5  563.04   47.70
   5   7   5  578.04   48.80
   5   7   5  634.04   46.70
   5   7   5  639.24   49.90
   5   7   5  566.24   51.89
  -6  -7  -5  517.35   43.30
  -6  -7  -5  517.45   41.40
  -6  -7  -5  491.95   41.00
   6   7   5  481.05   42.50
   6   7   5  517.85   40.40
   6   7   5  512.35   46.40
   6   7   5  609.24   44.10
  -7  -7  -5  265.37   25.10
  -7  -7  -5  223.98   22.20
  -7  -7  -5  226.78   26.10
   7   7   5  275.67   23.90
   7   7   5  269.87   23.90
   7   7   5  277.57   28.00
  -8  -7  -5  181.48   21.20
  -8  -7  -5  154.08   15.10
  -8  -7  -5  166.28   21.70
   8   7   5  130.99   16.30
   8   7   5  150.78   21.70
   8   7   5  152.48   22.60
  -9  -7  -5   63.89   13.00
  -9  -7  -5   70.69    9.40
  -9  -7  -5   72.69   13.90
   9   7   5   63.89   15.00
   9   7   5   87.29   16.10
   9   7   5   70.19   10.60
 -10  -7  -5   76.09    8.70
 -10  -7  -5   58.69   13.70
 -10  -7  -5   77.09   15.20
  10   7   5   92.49   17.10
  10   7   5   57.29   14.90
  10   7   5   70.09    9.90
 -11  -7  -5   67.49   14.80
 -11  -7  -5   60.49   14.70
  11   7   5   73.39   16.10
  11   7   5   55.49   14.10
   5  -8  -5   76.19   21.60
   5  -8  -5   67.39   15.90
   5  -8  -5   97.49   18.40
  -5   8   5   62.89   15.00
   4  -8  -5  181.38   29.20
   4  -8  -5  150.48   24.20
   4  -8  -5  201.58   25.80
  -4   8   5  235.48   27.60
   3  -8  -5  131.19   23.90
   3  -8  -5  146.49   22.50
   3  -8  -5  209.48   23.60
   3  -8  -5  150.48   20.40
  -3   8   5  113.09   19.40
  -3   8   5  184.28   22.80
  -3   8   5  131.49   18.40
   2  -8  -5  218.58   29.30
   2  -8  -5  224.98   23.50
   2  -8  -5  252.57   27.00
   2  -8  -5  180.78   25.80
  -2   8   5  221.28   23.40
  -2   8   5  241.68   27.50
  -2   8   5  226.58   26.80
   1  -8  -5  336.47   36.20
   1  -8  -5  360.86   31.20
   1  -8  -5  349.77   32.30
   1  -8  -5  313.47   33.00
  -1   8   5  347.47   32.60
  -1   8   5  305.47   31.40
  -1   8   5  362.06   33.60
   0  -8  -5  344.37   29.80
   0  -8  -5  339.67   32.10
   0  -8  -5  324.97   35.10
   0  -8  -5  326.07   32.90
   0   8   5  342.77   33.00
   0   8   5  341.57   32.70
   0   8   5  363.76   28.70
   0   8   5  330.27   31.90
  -1  -8  -5  512.65   40.50
  -1  -8  -5  512.15   44.40
  -1  -8  -5  494.85   42.90
  -1  -8  -5  476.85   46.90
   1   8   5  552.94   45.50
   1   8   5  515.05   42.90
   1   8   5  474.45   44.00
  -2  -8  -5  143.69   18.70
  -2  -8  -5  113.09   17.80
  -2  -8  -5  107.59   16.60
  -2  -8  -5  133.69   11.50
   2   8   5  117.69   17.40
   2   8   5  117.29   17.50
   2   8   5  104.19   16.00
  -3  -8  -5  436.16   39.40
  -3  -8  -5  469.25   43.10
  -3  -8  -5  381.06   38.10
   3   8   5  468.05   38.50
   3   8   5  448.96   40.30
   3   8   5  502.25   42.30
   3   8   5  511.95   41.80
  -4  -8  -5  637.34   51.19
  -4  -8  -5  665.13   52.39
   4   8   5  652.13   50.49
   4   8   5  738.93   55.09
   4   8   5  581.84   52.49
   4   8   5  571.14   54.49
  -5  -8  -5  560.94   47.80
  -5  -8  -5  683.13   49.80
   5   8   5  588.14   49.90
   5   8   5  627.14   51.29
   5   8   5  617.44   47.50
   5   8   5  543.55   52.39
  -6  -8  -5  171.58   17.40
  -6  -8  -5  186.58   18.20
  -6  -8  -5  181.88   17.40
   6   8   5  177.28   17.40
   6   8   5  145.99   19.30
   6   8   5  180.28   18.70
   6   8   5  148.39   21.90
  -7  -8  -5  141.99   17.80
  -7  -8  -5  183.18   18.60
  -7  -8  -5  161.08   22.20
   7   8   5  177.88   18.50
   7   8   5  186.58   24.00
   7   8   5  171.98   20.00
  -8  -8  -5   59.09   12.90
  -8  -8  -5   63.69   11.00
  -8  -8  -5   44.80    9.80
   8   8   5   38.90    8.60
   8   8   5   37.50   11.70
  -9  -8  -5   34.90    9.90
  -9  -8  -5   29.10   10.40
  -9  -8  -5   38.40    7.10
   9   8   5   31.00    7.70
   9   8   5   39.80   12.50
 -10  -8  -5   51.69   13.00
 -10  -8  -5   43.10    6.90
 -10  -8  -5   37.60   10.80
  10   8   5   46.40   13.40
  10   8   5   42.60    8.50
  10   8   5   40.20   12.60
 -11  -8  -5    1.40    6.10
  11   8   5   15.20    9.80
  11   8   5    3.00    7.30
   4  -9  -5  120.49   19.00
   4  -9  -5   81.39   20.30
   4  -9  -5   89.09   18.70
  -4   9   5  120.09   20.10
   3  -9  -5  140.79   22.10
   3  -9  -5  141.79   19.90
   3  -9  -5  113.89   21.40
   3  -9  -5  100.49   17.90
  -3   9   5   89.49   18.00
[truncated: 254,911 more chars]
