# Supplementary material for: Synthesis, crystal structure and Hirshfeld surface analysis of di­acetato­bis­[4-(2-amino­eth­yl)morpholine]cadmium tetra­hydrate
Source: Acta Crystallogr E Crystallogr Commun. 2023 Oct 19;79(Pt 11):1049–54. doi: 10.1107/S2056989023008782 (PMC10626961; doi:10.1107/S2056989023008782)
Supplement: Supplementary file 2 [file e-79-01049-Isup4.hkl]

data_I                                                                          
_shelx_title ' shelxt_a.res in P-1'                                             
_shelx_refln_list_code          4                                               
_shelx_F_calc_maximum      107.55                                               
_exptl_crystal_F_000       294.00                                               
_reflns_d_resolution_high  0.7570                                               
                                                                                
loop_                                                                           
 _space_group_symop_operation_xyz                                               
 'x, y, z'                                                                      
 '-x, -y, -z'                                                                   
                                                                                
_cell_length_a     8.8639                                                       
_cell_length_b     9.1035                                                       
_cell_length_c     9.2106                                                       
_cell_angle_alpha  66.004                                                       
_cell_angle_beta   73.603                                                       
_cell_angle_gamma  70.161                                                       
                                                                                
_shelx_F_squared_multiplier     1.000                                           
                                                                                
loop_                                                                           
 _refln_index_h                                                                 
 _refln_index_k                                                                 
 _refln_index_l                                                                 
 _refln_F_squared_calc                                                          
 _refln_F_squared_meas                                                          
 _refln_F_squared_sigma                                                         
 _refln_observed_status                                                         
   2   0   0       2030.50       1950.70        38.49 o                         
   3   0   0        256.02        268.94         6.37 o                         
   4   0   0        224.62        210.96         6.38 o                         
   5   0   0        659.28        647.50        17.73 o                         
   6   0   0        675.71        675.11        17.68 o                         
   7   0   0        296.19        300.81        10.48 o                         
   8   0   0        125.09        130.23         5.95 o                         
   9   0   0        276.05        291.74        13.49 o                         
  10   0   0          0.34          6.79         4.76 o                         
 -10   1   0         55.75         50.25         9.34 o                         
  -9   1   0         46.00         53.20         4.36 o                         
  -8   1   0        213.73        236.96        13.49 o                         
  -7   1   0        306.30        307.47        14.16 o                         
  -6   1   0         64.27         60.91         2.26 o                         
  -5   1   0        451.93        468.39        12.13 o                         
  -4   1   0        502.03        507.37        12.59 o                         
  -3   1   0        995.51       1033.21        23.50 o                         
  -2   1   0      11567.43      10927.10       204.09 o                         
  -1   1   0        816.11        878.07        15.30 o                         
   0   1   0       3123.82       3016.88        57.09 o                         
   1   1   0       3680.64       3453.11        90.84 o                         
   2   1   0        868.13        899.15        23.06 o                         
   3   1   0        268.02        257.34        10.75 o                         
   4   1   0       1992.02       1947.11        69.99 o                         
   5   1   0        244.02        261.68        13.29 o                         
   6   1   0        255.44        270.30        11.06 o                         
   7   1   0        426.66        443.51        21.64 o                         
   8   1   0        161.45        170.76         8.41 o                         
   9   1   0        446.97        461.69        24.02 o                         
  10   1   0         93.00         94.32        10.24 o                         
  11   1   0         46.92         54.57        13.34 o                         
 -10   2   0        162.34        166.60        12.07 o                         
  -9   2   0         37.47         45.95         4.57 o                         
  -8   2   0        142.62        132.91         7.71 o                         
  -7   2   0        272.07        283.93        11.90 o                         
  -6   2   0        514.94        523.61        14.32 o                         
  -5   2   0        528.88        567.01        13.64 o                         
  -4   2   0       1483.21       1521.70        34.61 o                         
  -3   2   0       2589.24       2696.69        57.82 o                         
  -2   2   0        713.25        712.17        15.83 o                         
  -1   2   0        800.80        800.29        14.61 o                         
   0   2   0        682.51        736.53        14.30 o                         
   1   2   0        629.18        652.40        13.11 o                         
   2   2   0       2424.54       2462.84        50.15 o                         
   3   2   0        833.95        778.78        17.74 o                         
   4   2   0         29.66         25.00         1.14 o                         
   5   2   0        257.91        270.17         9.33 o                         
   6   2   0        496.80        480.97        23.61 o                         
   7   2   0        280.04        301.49        20.02 o                         
   8   2   0        315.07        307.75        30.31 o                         
   9   2   0        151.39        155.67        13.60 o                         
  10   2   0        189.32        183.79        15.08 o                         
  11   2   0         84.46         88.06        16.00 o                         
  -9   3   0         37.85         32.68         4.29 o                         
  -8   3   0        120.25        115.50         7.77 o                         
  -7   3   0        153.53        152.36        11.30 o                         
  -6   3   0       1057.96       1070.87        30.42 o                         
  -5   3   0       1366.23       1350.43        35.30 o                         
  -4   3   0        819.20        816.69        20.43 o                         
  -3   3   0        249.31        232.27         6.49 o                         
  -2   3   0         46.06         44.02         1.67 o                         
  -1   3   0        882.20        921.61        21.56 o                         
   0   3   0        609.70        612.62        13.28 o                         
   1   3   0       3357.13       3387.78        72.42 o                         
   2   3   0        169.55        157.34         4.07 o                         
   3   3   0       1018.05        965.89        24.35 o                         
   4   3   0        424.56        398.74         9.54 o                         
   5   3   0        425.66        394.30        10.73 o                         
   6   3   0        870.32        846.89        31.94 o                         
   7   3   0        553.07        544.57        45.24 o                         
   8   3   0        197.91        181.56        24.23 o                         
   9   3   0         60.18         64.48        11.58 o                         
  10   3   0        107.96        107.24        11.64 o                         
  11   3   0         36.69         30.99         5.08 o                         
  -9   4   0         81.84         74.00         6.71 o                         
  -8   4   0        144.42        133.04         8.96 o                         
  -7   4   0         93.84         92.96         7.10 o                         
  -6   4   0        212.40        209.17         9.27 o                         
  -5   4   0        183.73        182.01         6.70 o                         
  -4   4   0        695.47        678.01        18.52 o                         
  -3   4   0        272.91        278.16         7.76 o                         
  -2   4   0        332.34        306.01         7.96 o                         
  -1   4   0        762.28        765.29        21.95 o                         
   0   4   0        274.35        255.11         8.40 o                         
   1   4   0        260.11        233.93         6.54 o                         
   2   4   0       1340.47       1311.39        30.87 o                         
   3   4   0       2827.72       2857.38        67.63 o                         
   4   4   0       2204.48       2280.16        51.61 o                         
   5   4   0       1689.13       1747.54        42.07 o                         
   6   4   0         65.96         67.68         2.64 o                         
   7   4   0        496.83        505.97        16.69 o                         
   8   4   0        359.20        371.02        14.51 o                         
   9   4   0        143.51        145.08         9.65 o                         
  10   4   0         73.24         66.98         6.96 o                         
  11   4   0         28.73         33.90         5.46 o                         
  -8   5   0        106.34        117.03        10.59 o                         
  -7   5   0        100.52        103.63         7.92 o                         
  -6   5   0         70.67         70.66         6.09 o                         
  -5   5   0         27.46         26.39         2.50 o                         
  -4   5   0        296.00        302.96        10.94 o                         
  -3   5   0        423.18        417.58        12.28 o                         
  -2   5   0        513.60        521.75        14.75 o                         
  -1   5   0         55.30         59.02         3.88 o                         
   0   5   0        660.65        633.75        18.68 o                         
   1   5   0        691.94        663.48        17.96 o                         
   2   5   0       1157.43       1119.22        27.77 o                         
   3   5   0       1969.31       2017.96        48.40 o                         
   4   5   0        733.62        761.62        19.78 o                         
   5   5   0       1403.84       1453.06        41.64 o                         
   6   5   0        268.62        259.66         9.04 o                         
   7   5   0        229.77        219.69         8.17 o                         
   8   5   0        117.86        115.54         6.24 o                         
   9   5   0        173.32        170.18        13.80 o                         
  10   5   0         59.32         59.34         8.51 o                         
  -7   6   0         71.60         69.77         9.48 o                         
  -6   6   0        164.29        167.16        15.40 o                         
  -5   6   0        175.54        167.85         7.86 o                         
  -4   6   0        190.19        183.74         8.13 o                         
  -3   6   0        346.89        350.38        10.74 o                         
  -2   6   0        312.02        310.76         9.73 o                         
  -1   6   0        396.19        417.04        13.29 o                         
   0   6   0        663.64        664.85        19.81 o                         
   1   6   0       1031.01        957.64        29.56 o                         
   2   6   0        807.03        785.86        24.45 o                         
   3   6   0        367.43        366.84        11.41 o                         
   4   6   0        182.78        175.99         6.24 o                         
   5   6   0        401.42        404.95        11.40 o                         
   6   6   0        326.46        314.41        11.09 o                         
   7   6   0         85.86         94.27         4.73 o                         
   8   6   0         31.78         31.42         2.60 o                         
   9   6   0         78.00         86.47         8.64 o                         
  10   6   0         88.07         80.62         7.56 o                         
  -6   7   0         54.83         46.33         6.77 o                         
  -5   7   0        217.86        183.00        13.52 o                         
  -4   7   0         57.06         50.58         4.32 o                         
  -3   7   0        444.23        461.99        15.25 o                         
  -2   7   0        548.69        556.72        16.25 o                         
  -1   7   0        688.00        708.25        21.47 o                         
   0   7   0        348.17        369.65        13.14 o                         
   1   7   0        362.47        381.31        12.44 o                         
   2   7   0        280.06        264.90         9.10 o                         
   3   7   0        585.27        584.67        19.41 o                         
   4   7   0        340.26        335.53        11.84 o                         
   5   7   0         17.11         19.53         1.91 o                         
   6   7   0        190.50        177.58         7.72 o                         
   7   7   0         48.04         57.95         4.08 o                         
   8   7   0        134.82        137.90         6.66 o                         
   9   7   0         99.61        100.74         6.55 o                         
  10   7   0        103.10         98.39         8.73 o                         
  -5   8   0         93.71         74.66        13.97 o                         
  -4   8   0         90.55         81.98         7.31 o                         
  -3   8   0        112.80        108.56         7.48 o                         
  -2   8   0        233.70        218.63         9.99 o                         
  -1   8   0        619.13        652.59        20.36 o                         
   0   8   0        151.04        159.60         7.17 o                         
   1   8   0        247.61        251.43         9.23 o                         
   2   8   0        103.83        103.25         5.23 o                         
   3   8   0         57.97         59.87         4.36 o                         
   4   8   0        375.86        382.88        13.57 o                         
   5   8   0         84.29         89.60         6.80 o                         
   6   8   0        226.22        223.21         9.39 o                         
   7   8   0        256.35        258.85        10.44 o                         
   8   8   0        213.29        214.85         9.21 o                         
   9   8   0         32.98         30.33         5.12 o                         
  -3   9   0        121.61        129.92         8.78 o                         
  -2   9   0         16.96         13.81         3.19 o                         
  -1   9   0        101.18        114.21         9.96 o                         
   0   9   0        167.64        196.08         8.58 o                         
   1   9   0         65.12         63.55         4.47 o                         
   2   9   0        110.08        110.30         5.89 o                         
   3   9   0         24.35         23.40         3.09 o                         
   4   9   0         84.14         80.10         5.97 o                         
   5   9   0        264.68        253.93        12.99 o                         
   6   9   0        178.27        186.86        10.70 o                         
   7   9   0        108.02        101.96         8.06 o                         
   8   9   0        160.23        144.12         8.43 o                         
  -1  10   0         11.73         11.22         3.04 o                         
   0  10   0         72.61         83.46         6.29 o                         
   1  10   0         74.63         73.64         5.75 o                         
   2  10   0        108.12        111.68         6.95 o                         
   3  10   0        160.29        160.73         9.35 o                         
   4  10   0        123.58        119.55         8.94 o                         
   5  10   0        112.56        110.99         8.69 o                         
   6  10   0         75.76         68.66         6.61 o                         
   7  10   0         34.36         29.93         4.10 o                         
  -5 -10   1         88.97         77.70         7.32 o                         
  -4 -10   1         66.67         61.49         6.65 o                         
  -3 -10   1         90.95         88.96         7.69 o                         
  -2 -10   1        136.39        147.17         8.37 o                         
  -1 -10   1        106.24        109.77         8.13 o                         
   0 -10   1         32.30         26.29         4.52 o                         
  -7  -9   1        112.91        109.47         7.64 o                         
  -6  -9   1         98.89         98.57         7.20 o                         
  -5  -9   1        131.60        122.66         8.83 o                         
  -4  -9   1        223.80        226.05        12.30 o                         
  -3  -9   1        161.31        150.50         8.02 o                         
  -2  -9   1        107.16        108.57         6.72 o                         
  -1  -9   1        207.39        219.39         9.91 o                         
   0  -9   1        119.97        121.10         6.64 o                         
   1  -9   1         61.21         60.38         5.28 o                         
   2  -9   1         25.73         23.29         3.76 o                         
   3  -9   1         59.18         63.00         5.72 o                         
  -8  -8   1        114.30        113.87         6.45 o                         
  -7  -8   1         99.09        100.64         6.12 o                         
  -6  -8   1        235.23        239.26        11.11 o                         
  -5  -8   1        204.26        195.23        10.81 o                         
  -4  -8   1        268.88        280.20        10.80 o                         
  -3  -8   1        197.76        186.38         8.31 o                         
  -2  -8   1        133.78        132.99         6.23 o                         
  -1  -8   1        169.24        170.43         7.38 o                         
   0  -8   1        213.48        232.44         9.02 o                         
   1  -8   1        344.84        363.49        12.66 o                         
   2  -8   1         85.81         96.31         6.38 o                         
   3  -8   1        104.59        113.56         7.12 o                         
   4  -8   1         88.53         91.87         7.66 o                         
   5  -8   1        105.07         92.99         9.67 o                         
  -9  -7   1         65.15         70.31         6.22 o                         
  -8  -7   1        117.96        108.09         6.35 o                         
  -7  -7   1        181.38        186.31         8.86 o                         
  -6  -7   1        125.68        133.29         8.20 o                         
  -5  -7   1          4.02          5.04         1.95 o                         
  -4  -7   1        106.05        116.59         5.23 o                         
  -3  -7   1        241.42        234.37         9.42 o                         
  -2  -7   1        393.83        364.94        14.80 o                         
  -1  -7   1        426.39        425.99        13.68 o                         
   0  -7   1         88.51         98.56         5.09 o                         
   1  -7   1        269.45        289.86        10.27 o                         
   2  -7   1        337.57        347.36        11.92 o                         
   3  -7   1        229.64        227.93         9.17 o                         
   4  -7   1         64.11         61.52         4.70 o                         
   5  -7   1        206.97        200.22        18.36 o                         
   6  -7   1         45.27         41.46         6.52 o                         
 -10  -6   1         58.55         49.67         7.12 o                         
  -9  -6   1        180.07        162.20        13.14 o                         
  -8  -6   1         82.01         80.98         5.85 o                         
  -7  -6   1         74.68         77.00         4.55 o                         
  -6  -6   1        186.85        182.55         8.16 o                         
  -5  -6   1        207.71        223.74         7.71 o                         
  -4  -6   1         19.61         21.05         2.11 o                         
  -3  -6   1        461.36        454.55        13.08 o                         
  -2  -6   1        284.00        272.33         8.52 o                         
  -1  -6   1        484.75        498.24        15.32 o                         
   0  -6   1        913.63        955.32        27.90 o                         
   1  -6   1        246.90        257.70        12.40 o                         
   2  -6   1        260.73        269.47         9.39 o                         
   3  -6   1        247.80        246.58         8.19 o                         
   4  -6   1         30.84         29.48         3.21 o                         
   5  -6   1         85.37         82.10         5.33 o                         
   6  -6   1        336.37        338.32        17.75 o                         
   7  -6   1         82.44         76.04         7.11 o                         
 -10  -5   1         64.87         75.90         7.47 o                         
  -9  -5   1         87.16         83.23         7.26 o                         
  -8  -5   1         73.84         71.52         3.82 o                         
  -7  -5   1        193.78        208.95         8.10 o                         
  -6  -5   1         41.81         43.87         3.45 o                         
  -5  -5   1       1797.86       1798.50        39.58 o                         
  -4  -5   1        324.85        334.48         9.01 o                         
  -3  -5   1        305.12        300.64         9.43 o                         
  -2  -5   1        891.88        916.20        24.53 o                         
  -1  -5   1        923.99        907.44        24.37 o                         
   0  -5   1       1578.45       1571.12        43.72 o                         
   1  -5   1        899.06        948.75        27.17 o                         
   2  -5   1        283.21        287.22         9.58 o                         
   3  -5   1        102.33         98.23         4.26 o                         
   4  -5   1        691.48        679.17        20.34 o                         
   5  -5   1         11.17         10.66         1.97 o                         
   6  -5   1        234.05        228.16        11.93 o                         
   7  -5   1        160.60        136.65         9.38 o                         
   8  -5   1         63.54         55.80         5.94 o                         
 -10  -4   1         21.48         20.96         3.94 o                         
  -9  -4   1         67.35         62.88         5.29 o                         
  -8  -4   1         83.43         88.61         4.82 o                         
  -7  -4   1        734.53        733.62        21.28 o                         
  -6  -4   1        159.81        156.43         5.28 o                         
  -5  -4   1        475.04        474.44        14.20 o                         
  -4  -4   1       1368.60       1485.22        35.71 o                         
  -3  -4   1       1575.21       1650.76        42.96 o                         
  -2  -4   1       1098.49       1126.86        32.41 o                         
  -1  -4   1       1679.81       1636.35        40.02 o                         
   0  -4   1        643.36        641.56        17.47 o                         
   1  -4   1        523.43        517.45        14.41 o                         
   2  -4   1       1789.95       1705.17        44.12 o                         
   3  -4   1        468.18        465.25        13.19 o                         
   4  -4   1       1160.20       1129.80        32.08 o                         
   5  -4   1        356.53        343.02        11.17 o                         
   6  -4   1         82.83         80.78         4.43 o                         
   7  -4   1         49.26         47.84         7.05 o                         
   8  -4   1        129.28        134.79         9.25 o                         
   9  -4   1         62.10         58.12         8.01 o                         
 -10  -3   1         39.83         37.39         5.63 o                         
  -9  -3   1         78.32         82.99         8.53 o                         
  -8  -3   1        199.19        203.08        11.08 o                         
  -7  -3   1        373.59        395.73        13.92 o                         
  -6  -3   1       1120.30       1116.69        29.22 o                         
  -5  -3   1        685.74        681.95        19.25 o                         
  -4  -3   1       1307.73       1306.96        33.37 o                         
  -3  -3   1       1072.68       1095.40        26.36 o                         
  -2  -3   1        203.63        214.35         6.10 o                         
  -1  -3   1          5.20          2.80         0.51 o                         
   0  -3   1        777.46        772.16        20.50 o                         
   1  -3   1       2827.59       2793.60        70.80 o                         
   2  -3   1       1476.27       1395.79        36.01 o                         
   3  -3   1        937.91        932.09        26.24 o                         
   4  -3   1        154.15        151.67         6.22 o                         
   5  -3   1        302.74        311.92        10.07 o                         
   6  -3   1        423.66        430.28        13.42 o                         
   7  -3   1        150.23        150.01         7.58 o                         
   8  -3   1        114.95        109.29         7.63 o                         
   9  -3   1         80.49         71.24         6.28 o                         
 -10  -2   1        177.70        170.75        12.04 o                         
  -9  -2   1        224.34        241.48        15.14 o                         
  -8  -2   1        279.97        285.13        16.10 o                         
  -7  -2   1        319.52        330.45        12.06 o                         
  -6  -2   1       1447.02       1477.82        36.52 o                         
  -5  -2   1        719.60        694.83        19.43 o                         
  -4  -2   1       1357.50       1316.07        35.32 o                         
  -3  -2   1         18.60         15.89         1.08 o                         
  -2  -2   1        111.48        107.58         2.77 o                         
  -1  -2   1        413.84        410.87         8.29 o                         
   0  -2   1        241.93        240.27         5.09 o                         
   1  -2   1       1833.04       1837.88        34.72 o                         
   2  -2   1       1087.17       1122.84        24.49 o                         
   3  -2   1        567.25        550.31        14.69 o                         
   4  -2   1        130.46        134.44         3.91 o                         
   5  -2   1        443.20        475.67        11.71 o                         
   6  -2   1        147.12        154.55         6.20 o                         
   7  -2   1        272.70        279.29        11.29 o                         
   8  -2   1        115.90        115.51         6.43 o                         
   9  -2   1         42.67         39.96         4.33 o                         
  10  -2   1        126.32        119.84         7.92 o                         
 -10  -1   1         82.50         94.39        11.60 o                         
  -9  -1   1        356.18        380.28        24.55 o                         
  -8  -1   1        352.79        386.62        18.97 o                         
  -7  -1   1        209.80        220.47         9.49 o                         
  -6  -1   1        471.26        465.53        14.18 o                         
  -5  -1   1        303.45        305.42         8.98 o                         
  -4  -1   1        536.69        528.30        13.17 o                         
  -3  -1   1       1320.22       1350.89        33.92 o                         
  -2  -1   1       4002.07       4136.65        96.42 o                         
  -1  -1   1       1636.63       1587.86        31.17 o                         
   0  -1   1       2566.71       2595.81        49.66 o                         
   1  -1   1        882.22        979.82        19.50 o                         
   2  -1   1       1162.79       1176.45        25.39 o                         
   3  -1   1       4375.13       4430.21       109.05 o                         
   4  -1   1       1728.61       1772.68        44.26 o                         
   5  -1   1        757.49        801.24        20.65 o                         
   6  -1   1        118.68        125.64         4.32 o                         
   7  -1   1        136.39        139.79         6.64 o                         
   8  -1   1        123.35        130.50         6.59 o                         
   9  -1   1        133.92        144.56         7.15 o                         
  10  -1   1         50.89         56.25         6.29 o                         
 -10   0   1         38.92         48.54        12.62 o                         
  -9   0   1        113.25        122.71         9.46 o                         
  -8   0   1         88.02         92.80         5.46 o                         
  -7   0   1        150.28        157.45         5.61 o                         
  -6   0   1          9.82          8.56         1.01 o                         
  -5   0   1        596.77        633.79        16.57 o                         
  -4   0   1       1368.78       1344.32        34.01 o                         
  -3   0   1        743.25        713.72        15.71 o                         
  -2   0   1       2806.44       2673.64        60.70 o                         
  -1   0   1         27.26         38.55         0.93 o                         
   0   0   1       6692.41       5848.72       176.46 o                         
   1   0   1       2063.55       2077.92        39.62 o                         
   2   0   1       5102.98       5074.66       111.01 o                         
   3   0   1       1447.74       1464.42        32.66 o                         
   4   0   1       2418.95       2428.20        60.30 o                         
   5   0   1        797.58        855.21        21.86 o                         
   6   0   1        516.54        540.48        16.38 o                         
   7   0   1        642.57        650.37        19.89 o                         
   8   0   1        204.29        219.42         9.07 o                         
   9   0   1        402.58        432.02        16.09 o                         
  10   0   1         16.08         16.85         7.63 o                         
 -10   1   1         69.40         93.19        18.17 o                         
  -9   1   1         43.13         53.29         4.53 o                         
  -8   1   1         87.60         97.26         5.61 o                         
  -7   1   1        151.60        160.79         9.27 o                         
  -6   1   1        164.86        160.24         5.02 o                         
  -5   1   1        272.80        292.84         7.35 o                         
  -4   1   1        564.82        562.83        13.53 o                         
  -3   1   1       1515.40       1530.54        31.90 o                         
  -2   1   1       2003.31       1920.89        35.56 o                         
  -1   1   1        321.85        363.73         7.02 o                         
   0   1   1       4432.27       4744.14        84.92 o                         
   1   1   1       3558.68       3744.21        68.90 o                         
   2   1   1        789.54        842.44        17.49 o                         
   3   1   1        258.95        247.64         5.63 o                         
   4   1   1        939.73        950.59        23.77 o                         
   5   1   1       1308.70       1276.21        37.19 o                         
   6   1   1       1115.16       1110.97        32.62 o                         
   7   1   1        484.36        494.77        15.05 o                         
   8   1   1        193.13        208.52        12.53 o                         
   9   1   1        417.78        409.98        21.75 o                         
  10   1   1         92.30         77.92         7.88 o                         
  11   1   1         35.02         42.81         8.67 o                         
 -10   2   1        131.01        124.01        21.97 o                         
  -9   2   1         25.46         25.07         4.17 o                         
  -8   2   1        256.43        259.34        12.08 o                         
  -7   2   1        280.16        295.92        14.60 o                         
  -6   2   1        358.64        355.68        11.74 o                         
  -5   2   1        326.60        336.63         8.96 o                         
  -4   2   1        502.21        519.45        13.10 o                         
  -3   2   1       2208.40       2290.26        49.04 o                         
  -2   2   1       7716.06       7782.25       152.23 o                         
  -1   2   1      11137.58      11326.95       200.32 o                         
   0   2   1         92.27         99.58         2.24 o                         
   1   2   1       1491.82       1512.39        27.98 o                         
   2   2   1        405.73        413.12         7.86 o                         
   3   2   1        536.31        576.04        12.11 o                         
   4   2   1       1446.22       1407.61        35.83 o                         
   5   2   1       1359.12       1365.90        45.28 o                         
   6   2   1        579.20        573.14        22.08 o                         
   7   2   1        375.41        401.47        36.21 o                         
   8   2   1        107.35        101.40        10.10 o                         
   9   2   1         26.58         20.81         4.87 o                         
  10   2   1        201.16        186.31        13.01 o                         
  11   2   1         17.62         19.96         5.63 o                         
  -9   3   1         71.56         72.07         9.80 o                         
  -8   3   1         91.47         97.52         7.04 o                         
  -7   3   1         96.74         98.10         7.07 o                         
  -6   3   1        717.17        684.66        21.74 o                         
  -5   3   1        467.43        491.34        13.65 o                         
  -4   3   1       1524.78       1570.53        40.17 o                         
  -3   3   1       1713.44       1788.35        42.65 o                         
  -2   3   1        251.34        270.67         6.51 o                         
  -1   3   1       6124.47       6418.77       136.44 o                         
   0   3   1        294.70        307.83         6.22 o                         
   1   3   1       1334.93       1344.27        25.02 o                         
   2   3   1       1624.91       1653.11        31.64 o                         
   3   3   1       2880.07       2961.12        60.26 o                         
   4   3   1          1.28          1.47         0.42 o                         
   5   3   1       1191.60       1218.10        31.29 o                         
   6   3   1        442.57        444.06        15.70 o                         
   7   3   1        348.37        337.46        22.18 o                         
   8   3   1        441.03        417.37        46.07 o                         
   9   3   1          1.55         -3.45         3.86 o                         
  10   3   1         76.99         73.20         8.73 o                         
  11   3   1         42.77         43.17         6.40 o                         
  -9   4   1         81.60         97.95         8.80 o                         
  -8   4   1        179.67        188.30        10.74 o                         
  -7   4   1         61.96         71.24         6.66 o                         
  -6   4   1        292.16        283.93        17.18 o                         
  -5   4   1        541.45        527.81        16.00 o                         
  -4   4   1        241.26        238.80         8.76 o                         
  -3   4   1        441.78        461.68        12.90 o                         
  -2   4   1         76.28         64.46         2.58 o                         
  -1   4   1        106.48         95.00         3.42 o                         
   0   4   1       2364.54       2370.80        60.36 o                         
   1   4   1       1922.63       1818.79        46.43 o                         
   2   4   1        156.22        134.88         3.66 o                         
   3   4   1       2444.55       2519.98        53.77 o                         
   4   4   1        617.69        604.59        14.10 o                         
   5   4   1        452.17        471.49        11.74 o                         
   6   4   1        482.76        493.82        13.42 o                         
   7   4   1        249.08        251.75         9.71 o                         
   8   4   1        320.71        314.69        22.75 o                         
   9   4   1        251.25        247.21        18.54 o                         
  10   4   1        102.35        100.19        10.96 o                         
  11   4   1         59.18         57.50         5.64 o                         
  -8   5   1        144.93        139.75        11.04 o                         
  -7   5   1        373.80        381.85        17.71 o                         
  -6   5   1         79.58         72.53         8.70 o                         
  -5   5   1        134.86        129.22         6.43 o                         
  -4   5   1         74.82         78.74         4.61 o                         
  -3   5   1         30.97         31.79         2.08 o                         
  -2   5   1        472.31        479.35        16.75 o                         
  -1   5   1        309.85        296.28         8.97 o                         
   0   5   1        900.47        915.75        26.20 o                         
   1   5   1        941.15        895.35        23.84 o                         
   2   5   1        750.30        683.36        17.21 o                         
   3   5   1         85.09         77.71         3.08 o                         
   4   5   1        823.78        842.76        19.56 o                         
   5   5   1        653.91        692.03        17.65 o                         
   6   5   1        187.53        198.29         5.77 o                         
   7   5   1        291.09        287.70         9.40 o                         
   8   5   1        196.43        208.22         8.33 o                         
   9   5   1        297.42        294.21        14.42 o                         
  10   5   1        145.60        136.21         9.49 o                         
  11   5   1         89.38         94.05         9.69 o                         
  -7   6   1        126.98        129.75        16.01 o                         
  -6   6   1        123.55        122.18         8.71 o                         
  -5   6   1        144.42        146.50         7.32 o                         
  -4   6   1        127.91        118.60         6.17 o                         
  -3   6   1        315.86        291.99        12.75 o                         
  -2   6   1        283.86        290.25         9.12 o                         
  -1   6   1        281.33        289.86         9.03 o                         
   0   6   1        862.02        835.01        24.30 o                         
   1   6   1        814.15        774.88        21.13 o                         
   2   6   1       1438.94       1372.04        33.75 o                         
   3   6   1        526.31        479.44        14.36 o                         
   4   6   1         96.43        103.74         4.59 o                         
   5   6   1        164.27        179.35         5.05 o                         
   6   6   1        605.41        592.64        16.42 o                         
   7   6   1        232.39        237.79         8.23 o                         
   8   6   1        169.63        179.72         6.70 o                         
   9   6   1        142.08        152.17         9.57 o                         
  10   6   1         58.29         44.65         6.49 o                         
  11   6   1         66.92         69.90         9.64 o                         
  -6   7   1         36.78         34.35         6.05 o                         
  -5   7   1        193.37        189.47        15.09 o                         
  -4   7   1        141.65        137.75         8.11 o                         
  -3   7   1        288.38        292.19        10.13 o                         
  -2   7   1        401.63        399.64        12.25 o                         
  -1   7   1        488.15        494.26        15.43 o                         
   0   7   1        234.80        241.94         7.90 o                         
   1   7   1        737.05        741.67        20.46 o                         
   2   7   1        659.17        616.37        16.13 o                         
   3   7   1        698.75        662.82        18.22 o                         
   4   7   1        896.32        875.62        27.18 o                         
   5   7   1         94.56        102.32         4.50 o                         
   6   7   1        345.98        332.44        11.97 o                         
   7   7   1        214.79        211.94         8.59 o                         
   8   7   1        147.17        145.93         6.74 o                         
   9   7   1         88.28         89.04         8.10 o                         
  10   7   1        165.56        184.89        14.39 o                         
  -5   8   1         99.68         89.63         9.65 o                         
  -4   8   1        132.23        131.47         8.38 o                         
  -3   8   1        116.40        113.96         7.50 o                         
  -2   8   1         83.93         87.99         5.18 o                         
  -1   8   1        468.91        476.42        16.25 o                         
   0   8   1        226.79        235.23         8.91 o                         
   1   8   1        211.44        214.17         8.20 o                         
   2   8   1        330.68        327.77        11.09 o                         
   3   8   1        224.41        218.33         8.04 o                         
   4   8   1        477.28        472.15        16.05 o                         
   5   8   1        245.40        237.04         8.27 o                         
   6   8   1        145.61        156.39        12.34 o                         
   7   8   1        130.54        130.44         6.46 o                         
   8   8   1        286.01        298.26        11.46 o                         
   9   8   1         51.99         45.79         4.01 o                         
  10   8   1         87.27         79.37         9.05 o                         
  -4   9   1        141.18        154.05        14.53 o                         
  -3   9   1        154.25        157.15         9.66 o                         
  -2   9   1         60.17         64.65         5.70 o                         
  -1   9   1         62.27         66.77         5.10 o                         
   0   9   1        229.59        229.00         9.43 o                         
   1   9   1        127.16        141.74         6.89 o                         
   2   9   1        169.66        174.31         7.50 o                         
   3   9   1         77.31         77.33         4.68 o                         
   4   9   1         79.46         80.55         5.69 o                         
   5   9   1        143.56        121.01         8.30 o                         
   6   9   1        124.68        118.36         8.13 o                         
   7   9   1         96.92         88.28        10.08 o                         
   8   9   1        122.30        120.70         7.63 o                         
   9   9   1         62.57         52.66         4.94 o                         
  -2  10   1        193.52        212.71        11.71 o                         
  -1  10   1         32.25         38.19         4.40 o                         
   0  10   1         96.34         99.00         6.02 o                         
   1  10   1         44.62         49.50         5.89 o                         
   2  10   1        119.88        124.56         6.62 o                         
   3  10   1        159.93        173.18        10.28 o                         
   4  10   1        121.08        113.84        10.44 o                         
   5  10   1        201.81        187.52        11.54 o                         
   6  10   1         93.34         95.87         7.74 o                         
   7  10   1         38.63         28.08         3.96 o                         
   1  11   1         79.02         75.46         5.96 o                         
   2  11   1         80.63         78.86         5.98 o                         
   3  11   1        146.71        146.54         9.31 o                         
   4  11   1        116.50        109.88        12.01 o                         
   5  11   1         92.52         85.05         8.25 o                         
  -3 -10   2         34.43         23.42         4.60 o                         
  -2 -10   2         27.27         21.52         3.98 o                         
  -6  -9   2        112.42        119.68         8.13 o                         
  -5  -9   2         91.46         79.88         7.09 o                         
  -4  -9   2         60.42         52.99         5.78 o                         
  -3  -9   2        128.66        124.11         9.24 o                         
  -2  -9   2         54.38         51.02         5.45 o                         
  -1  -9   2        213.86        211.48        10.22 o                         
   0  -9   2        237.34        246.61        12.68 o                         
   1  -9   2        117.89        114.30         8.57 o                         
   2  -9   2         81.76         92.63         7.45 o                         
  -8  -8   2         65.29         61.64         5.11 o                         
  -7  -8   2         67.56         75.93         6.18 o                         
  -6  -8   2         60.76         63.33         5.52 o                         
  -5  -8   2        124.86        121.09         7.77 o                         
  -4  -8   2        239.71        232.89        12.30 o                         
  -3  -8   2        261.34        261.44        12.17 o                         
  -2  -8   2        176.89        186.22         9.84 o                         
  -1  -8   2        136.61        139.20         8.33 o                         
   0  -8   2        239.79        263.84        11.13 o                         
   1  -8   2        345.01        373.30        14.33 o                         
   2  -8   2        164.23        157.78         8.62 o                         
   3  -8   2         80.01         75.78         5.90 o                         
   4  -8   2         61.36         50.44         5.39 o                         
  -8  -7   2         49.18         48.68         4.36 o                         
  -7  -7   2         83.62         87.02         6.73 o                         
  -6  -7   2        145.04        145.27         9.01 o                         
  -5  -7   2        123.57        122.89        11.35 o                         
  -4  -7   2        190.26        209.26         8.29 o                         
  -3  -7   2        385.89        402.40        13.70 o                         
  -2  -7   2        373.21        354.80        15.99 o                         
  -1  -7   2        155.90        152.89         6.57 o                         
   0  -7   2        121.02        128.63         6.02 o                         
   1  -7   2         81.73         89.72         5.17 o                         
   2  -7   2        174.83        182.50         8.91 o                         
   3  -7   2        183.24        179.22         9.00 o                         
   4  -7   2         72.33         70.58         4.86 o                         
   5  -7   2        136.86        124.88        14.15 o                         
  -9  -6   2         89.55         84.25         9.25 o                         
  -8  -6   2         82.83         87.94         5.43 o                         
  -7  -6   2        219.19        242.61        10.51 o                         
  -6  -6   2        209.75        211.95         9.45 o                         
  -5  -6   2        509.80        488.97        19.56 o                         
  -4  -6   2        185.95        206.08         7.99 o                         
  -3  -6   2        237.50        247.25         9.23 o                         
  -2  -6   2        547.85        547.97        17.95 o                         
  -1  -6   2        232.03        228.15         8.09 o                         
   0  -6   2        142.95        150.04         6.36 o                         
   1  -6   2         61.20         59.96         3.75 o                         
   2  -6   2        146.69        148.00         6.41 o                         
   3  -6   2        201.81        204.69        11.49 o                         
   4  -6   2        143.01        148.44         6.47 o                         
   5  -6   2         41.25         45.16         3.72 o                         
   6  -6   2        166.61        157.60        10.53 o                         
   7  -6   2         66.06         76.10         7.20 o                         
 -10  -5   2         47.24         55.68         6.36 o                         
  -9  -5   2        141.86        146.26        10.29 o                         
  -8  -5   2         70.70         69.39         4.17 o                         
  -7  -5   2        188.36        190.68         7.84 o                         
  -6  -5   2         76.19         76.81         5.13 o                         
  -5  -5   2        647.98        664.15        18.37 o                         
  -4  -5   2        595.35        585.15        17.36 o                         
  -3  -5   2        540.38        577.47        18.41 o                         
  -2  -5   2        197.51        191.42        10.68 o                         
  -1  -5   2        364.69        361.64        11.30 o                         
   0  -5   2        525.31        515.18        15.70 o                         
   1  -5   2        256.99        258.28         8.79 o                         
   2  -5   2        455.68        459.00        13.43 o                         
   3  -5   2        152.66        144.77         5.54 o                         
   4  -5   2        574.74        573.19        17.90 o                         
   5  -5   2         57.46         51.83         3.72 o                         
   6  -5   2        249.28        235.39        10.76 o                         
   7  -5   2        163.29        172.84        12.69 o                         
   8  -5   2         97.58         88.02        10.91 o                         
 -10  -4   2         28.21         21.88         5.24 o                         
  -9  -4   2         67.26         51.09         6.05 o                         
  -8  -4   2        136.87        152.32         6.59 o                         
  -7  -4   2        276.31        290.98        10.88 o                         
  -6  -4   2         55.76         54.39         3.34 o                         
  -5  -4   2        162.07        167.96         5.16 o                         
  -4  -4   2        325.76        331.73         7.77 o                         
  -3  -4   2        536.66        542.09        15.60 o                         
  -2  -4   2        966.47        948.67        31.38 o                         
  -1  -4   2        844.89        807.78        22.99 o                         
   0  -4   2        814.40        813.54        25.85 o                         
   1  -4   2        565.48        545.96        15.27 o                         
   2  -4   2        351.75        354.22        10.92 o                         
   3  -4   2        227.05        222.08         7.06 o                         
   4  -4   2       1439.53       1341.54        44.53 o                         
   5  -4   2        736.64        736.47        22.64 o                         
   6  -4   2        288.48        286.11         9.99 o                         
   7  -4   2        130.76        131.05         7.76 o                         
   8  -4   2         78.48         72.92         6.70 o                         
 -10  -3   2         63.99         56.13         7.44 o                         
  -9  -3   2         81.60         81.65         8.11 o                         
  -8  -3   2        113.00        119.03         6.82 o                         
  -7  -3   2        250.48        258.99         8.30 o                         
  -6  -3   2        688.62        705.91        20.61 o                         
  -5  -3   2          1.99          1.62         0.63 o                         
  -4  -3   2        770.53        752.59        17.78 o                         
  -3  -3   2        552.36        590.59        13.49 o                         
  -2  -3   2        941.94        969.16        24.85 o                         
  -1  -3   2       1791.98       1684.12        46.65 o                         
   0  -3   2        676.39        662.10        17.89 o                         
   1  -3   2        807.67        770.47        22.06 o                         
   2  -3   2       1252.60       1184.84        30.98 o                         
   3  -3   2        743.91        703.01        20.45 o                         
   4  -3   2        213.75        198.31         7.51 o                         
   5  -3   2       1068.85       1038.75        29.50 o                         
   6  -3   2        209.10        217.47         7.82 o                         
   7  -3   2        112.85        112.52         6.72 o                         
   8  -3   2         71.25         68.10         5.89 o                         
   9  -3   2         42.69         52.37         5.54 o                         
 -10  -2   2         88.51         85.82         9.04 o                         
  -9  -2   2        166.79        172.87        12.45 o                         
  -8  -2   2        332.08        346.52        15.08 o                         
  -7  -2   2         37.45         40.05         2.09 o                         
  -6  -2   2       1302.36       1295.33        32.33 o                         
  -5  -2   2        527.71        553.63        15.81 o                         
  -4  -2   2        637.51        667.81        16.28 o                         
  -3  -2   2        834.38        853.24        19.88 o                         
  -2  -2   2       2053.99       1980.50        53.61 o                         
  -1  -2   2        544.27        545.64        16.18 o                         
   0  -2   2       4130.91       4052.44        96.35 o                         
   1  -2   2       3187.05       3070.95        82.83 o                         
   2  -2   2       1003.51        924.58        25.73 o                         
   3  -2   2       2482.75       2427.50        70.66 o                         
   4  -2   2         61.37         56.04         3.13 o                         
   5  -2   2         74.33         73.40         6.03 o                         
   6  -2   2        124.49        124.87         5.30 o                         
   7  -2   2        209.00        206.87         9.11 o                         
   8  -2   2         53.43         48.49         4.14 o                         
   9  -2   2        108.79         95.31        10.46 o                         
  10  -2   2         58.29         55.38         5.38 o                         
 -10  -1   2         80.94         78.40        16.21 o                         
  -9  -1   2         97.00         97.23         9.36 o                         
  -8  -1   2        408.03        410.31        17.93 o                         
  -7  -1   2        375.95        374.47        12.70 o                         
  -6  -1   2        329.22        336.27         9.64 o                         
  -5  -1   2        759.47        767.95        22.16 o                         
  -4  -1   2        678.02        710.41        17.61 o                         
  -3  -1   2          5.02          3.41         1.01 o                         
  -2  -1   2       4609.79       4582.09       112.98 o                         
  -1  -1   2       5742.39       5756.85       102.57 o                         
   0  -1   2       3519.12       3546.60        66.94 o                         
   1  -1   2       4747.09       4887.71        91.86 o                         
   2  -1   2        293.67        275.96         7.17 o                         
   3  -1   2        336.50        328.43         9.84 o                         
   4  -1   2        649.16        698.84        19.27 o                         
   5  -1   2        283.72        300.35         7.51 o                         
   6  -1   2         80.94         88.40         2.91 o                         
   7  -1   2        487.40        502.42        16.62 o                         
   8  -1   2        132.69        134.76         6.93 o                         
   9  -1   2        131.14        126.96         6.78 o                         
  10  -1   2         81.86         82.06         6.16 o                         
 -10   0   2         69.29         62.51        13.43 o                         
  -9   0   2        109.65        131.96         9.21 o                         
  -8   0   2        108.58        114.90         5.21 o                         
  -7   0   2        340.35        336.74        14.02 o                         
  -6   0   2        125.38        132.21         4.77 o                         
  -5   0   2        317.20        311.56         8.95 o                         
  -4   0   2        698.26        716.99        16.85 o                         
  -3   0   2       1185.97       1187.87        31.04 o                         
  -2   0   2         43.48         31.61         1.39 o                         
  -1   0   2       1760.33       1745.09        30.37 o                         
   0   0   2       4176.25       4266.38        73.20 o                         
   1   0   2        498.34        454.95         8.71 o                         
   2   0   2       1143.35       1140.79        21.10 o                         
   3   0   2         86.75         82.46         2.51 o                         
   4   0   2        559.23        560.28        14.18 o                         
   5   0   2        682.36        712.57        18.48 o                         
   6   0   2        616.56        648.37        16.02 o                         
   7   0   2        428.92        450.11        14.31 o                         
   8   0   2        470.45        475.18        16.95 o                         
   9   0   2        360.78        358.80        13.98 o                         
  10   0   2         37.46         42.75         4.57 o                         
  11   0   2        100.49        117.09        20.03 o                         
 -10   1   2         99.33         89.42        12.32 o                         
  -9   1   2         60.59         73.51        10.85 o                         
  -8   1   2         91.87         97.88         6.25 o                         
  -7   1   2        191.50        202.24         8.88 o                         
  -6   1   2        190.25        194.60         6.96 o                         
  -5   1   2        963.43        984.56        25.25 o                         
  -4   1   2        718.40        747.66        22.59 o                         
  -3   1   2       1410.44       1442.10        34.74 o                         
  -2   1   2        340.65        322.47         6.74 o                         
  -1   1   2        209.12        213.82         4.17 o                         
   0   1   2         82.95         96.75         2.08 o                         
   1   1   2       2594.64       2887.56        54.21 o                         
   2   1   2       1260.70       1330.67        23.80 o                         
   3   1   2        826.83        812.45        16.85 o                         
   4   1   2       1423.03       1410.55        33.37 o                         
   5   1   2        220.14        209.32         5.93 o                         
   6   1   2        785.20        801.89        23.70 o                         
   7   1   2        486.20        498.78        14.36 o                         
   8   1   2        256.94        270.32        10.27 o                         
   9   1   2        379.48        383.63        14.08 o                         
  10   1   2        178.51        152.22        11.90 o                         
  11   1   2         30.71         45.73         8.75 o                         
  -9   2   2         29.78         28.56         3.93 o                         
  -8   2   2        102.63        111.89         7.64 o                         
  -7   2   2        277.73        292.85        15.11 o                         
  -6   2   2        725.80        748.22        25.90 o                         
  -5   2   2        417.96        445.72        11.50 o                         
  -4   2   2        694.41        743.94        18.29 o                         
  -3   2   2        867.70        877.95        20.22 o                         
  -2   2   2        453.82        457.11        11.47 o                         
  -1   2   2       4412.68       4398.85        83.82 o                         
   0   2   2         42.82         49.06         1.53 o                         
   1   2   2       1950.02       2008.21        34.38 o                         
   2   2   2       3499.12       3628.72        66.79 o                         
   3   2   2       3140.77       3196.41        60.39 o                         
   4   2   2       1203.20       1221.93        26.33 o                         
   5   2   2       2310.89       2379.18        50.99 o                         
   6   2   2        514.32        528.34        14.50 o                         
   7   2   2        289.09        284.55         8.03 o                         
   8   2   2        285.41        300.28        11.70 o                         
   9   2   2         13.83         14.29         1.90 o                         
  10   2   2        249.01        245.63        16.22 o                         
  11   2   2         25.94         17.33         4.68 o                         
  -9   3   2         57.93         59.39         6.13 o                         
  -8   3   2        115.49        122.02         9.04 o                         
  -7   3   2         38.55         40.16         4.72 o                         
  -6   3   2        433.99        418.60        20.33 o                         
  -5   3   2        405.88        403.96        12.29 o                         
  -4   3   2        422.67        412.30        11.63 o                         
  -3   3   2       1054.48       1032.83        29.79 o                         
  -2   3   2        384.78        405.33         9.92 o                         
  -1   3   2       1829.67       1906.73        51.21 o                         
   0   3   2       1320.69       1316.37        29.36 o                         
   1   3   2       3260.65       3238.47        59.42 o                         
   2   3   2       1491.33       1557.46        31.10 o                         
   3   3   2       9516.11       9838.06       192.87 o                         
   4   3   2        680.21        657.71        16.95 o                         
   5   3   2       1149.32       1141.40        27.48 o                         
   6   3   2        785.62        804.75        22.40 o                         
   7   3   2        266.66        285.88         9.77 o                         
   8   3   2        461.24        477.67        15.49 o                         
   9   3   2          9.82          7.44         2.89 o                         
  10   3   2         60.78         66.19         9.59 o                         
  11   3   2         28.54         25.31         5.80 o                         
  -8   4   2        128.67        126.38         9.82 o                         
  -7   4   2         61.33         64.06         7.25 o                         
  -6   4   2         41.38         41.04         5.15 o                         
  -5   4   2        358.69        366.99        12.73 o                         
  -4   4   2        632.82        611.20        27.08 o                         
  -3   4   2        873.21        875.28        24.95 o                         
  -2   4   2        501.99        461.17        12.82 o                         
  -1   4   2        332.48        300.59         9.32 o                         
   0   4   2        907.21        884.98        24.89 o                         
   1   4   2       1045.89        980.97        25.62 o                         
   2   4   2        736.73        720.97        22.11 o                         
   3   4   2       2222.35       2354.47        50.40 o                         
   4   4   2       2128.68       2221.88        50.15 o                         
   5   4   2        507.25        502.87        12.00 o                         
   6   4   2        297.87        306.22         7.74 o                         
   7   4   2        118.13        124.72         4.05 o                         
   8   4   2        196.26        189.92         8.52 o                         
   9   4   2        154.43        141.47         9.20 o                         
  10   4   2         86.34         94.56         8.74 o                         
  11   4   2         84.49         76.95         6.87 o                         
  -8   5   2         78.21         80.06         8.00 o                         
  -7   5   2        282.62        269.36        20.41 o                         
  -6   5   2         76.69         65.52         6.69 o                         
  -5   5   2        316.56        307.54        11.27 o                         
  -4   5   2        198.76        202.93         8.05 o                         
  -3   5   2        538.88        535.21        14.99 o                         
  -2   5   2       1336.10       1337.58        34.69 o                         
  -1   5   2        241.46        211.34         6.77 o                         
   0   5   2       1630.24       1578.86        43.89 o                         
   1   5   2        331.43        283.12         9.05 o                         
   2   5   2        432.07        390.50        11.82 o                         
   3   5   2         16.32         14.03         1.35 o                         
   4   5   2       1071.99       1103.39        26.41 o                         
   5   5   2        300.89        320.86         8.07 o                         
   6   5   2        290.90        301.88         7.71 o                         
   7   5   2         38.63         40.03         3.49 o                         
   8   5   2         24.21         31.61         3.37 o                         
   9   5   2        304.79        297.15        14.68 o                         
  10   5   2        129.72        132.13        11.85 o                         
  11   5   2        133.69        113.04        10.01 o                         
  -7   6   2        183.37        177.47        15.71 o                         
  -6   6   2         95.13         90.84         8.75 o                         
  -5   6   2        176.04        165.85         8.80 o                         
  -4   6   2        278.23        268.36        10.28 o                         
  -3   6   2        191.75        178.46         9.10 o                         
  -2   6   2        848.72        848.44        22.96 o                         
  -1   6   2        633.99        632.79        19.00 o                         
   0   6   2        481.38        501.46        14.23 o                         
   1   6   2        661.07        621.04        25.77 o                         
   2   6   2       1337.94       1245.10        34.95 o                         
   3   6   2         13.87         12.24         1.32 o                         
   4   6   2        299.35        298.12        10.15 o                         
   5   6   2         70.97         72.61         2.55 o                         
   6   6   2        336.13        353.43        10.18 o                         
   7   6   2        490.67        472.86        15.75 o                         
   8   6   2        198.36        216.70         8.17 o                         
   9   6   2        185.80        192.10         8.82 o                         
  10   6   2        106.17        108.27         9.67 o                         
  11   6   2         70.11         66.35         7.72 o                         
  -6   7   2         77.58         64.91         8.20 o                         
  -5   7   2         33.51         34.92         5.92 o                         
  -4   7   2        112.78        116.93         7.34 o                         
  -3   7   2        272.48        267.26        10.49 o                         
  -2   7   2        248.83        235.45         9.30 o                         
  -1   7   2        689.75        657.50        20.06 o                         
   0   7   2        429.38        426.71        12.61 o                         
   1   7   2        108.45        114.32         4.81 o                         
   2   7   2        386.02        388.49        11.34 o                         
   3   7   2        387.76        373.97        11.88 o                         
   4   7   2        291.22        280.42        11.65 o                         
   5   7   2        487.55        467.30        15.32 o                         
   6   7   2        637.08        601.63        23.89 o                         
   7   7   2        437.38        431.03        16.27 o                         
   8   7   2        399.42        383.33        14.83 o                         
   9   7   2        113.08        115.09         5.91 o                         
  10   7   2        104.92        113.41        10.44 o                         
  -5   8   2         87.02         88.08        12.04 o                         
  -4   8   2         72.97         62.50         5.56 o                         
  -3   8   2         90.53         97.11         6.02 o                         
  -2   8   2        151.40        163.10         9.54 o                         
  -1   8   2        264.84        280.16        10.20 o                         
   0   8   2        276.26        277.22         9.93 o                         
   1   8   2        191.60        197.73         7.79 o                         
   2   8   2         21.93         23.53         2.49 o                         
   3   8   2        289.90        276.74         9.57 o                         
   4   8   2        548.99        541.13        17.89 o                         
   5   8   2        433.20        420.16        14.84 o                         
   6   8   2        354.23        345.36        15.36 o                         
   7   8   2        217.36        205.46         9.60 o                         
   8   8   2        178.17        172.65         8.57 o                         
   9   8   2         76.91         74.24         5.12 o                         
  10   8   2         75.02         72.77         8.45 o                         
  -4   9   2        163.34        154.73        12.99 o                         
  -3   9   2        105.60        103.97         7.61 o                         
  -2   9   2         54.13         53.98         5.27 o                         
  -1   9   2         65.51         67.69         4.67 o                         
   0   9   2        198.56        207.87         8.78 o                         
   1   9   2        306.91        314.04        11.26 o                         
   2   9   2        427.42        425.25        14.13 o                         
   3   9   2        209.81        212.69         8.09 o                         
   4   9   2        125.07        133.89         6.91 o                         
   5   9   2        215.80        210.78        10.97 o                         
   6   9   2         63.60         64.55         6.23 o                         
   7   9   2         96.64         88.89         6.56 o                         
   8   9   2        126.54        139.61         8.16 o                         
   9   9   2         76.41         89.22         6.09 o                         
  -2  10   2        161.60        151.33         9.58 o                         
  -1  10   2         52.14         66.12         5.56 o                         
   0  10   2        225.28        225.30         9.60 o                         
   1  10   2        203.18        201.86         8.83 o                         
   2  10   2        224.85        234.93         9.36 o                         
   3  10   2        266.98        272.08        10.29 o                         
   4  10   2         92.92         96.64         6.01 o                         
   5  10   2        141.33        128.62         8.98 o                         
   6  10   2        141.33        127.97         8.81 o                         
   7  10   2         70.77         71.06         6.88 o                         
   8  10   2         10.80          6.00         2.48 o                         
   0  11   2         68.03         74.99         6.12 o                         
   1  11   2        112.70        106.23         6.44 o                         
   2  11   2         71.26         73.42         5.19 o                         
   3  11   2         86.63         82.02         5.99 o                         
   4  11   2        119.19        120.38        10.62 o                         
   5  11   2         87.57         75.76         7.16 o                         
   6  11   2         71.83         65.17         6.57 o                         
  -4  -9   3         57.85         47.58         5.72 o                         
  -3  -9   3         80.37         64.55         8.29 o                         
  -2  -9   3         34.76         34.87         5.81 o                         
  -1  -9   3        153.82        169.51        10.26 o                         
   0  -9   3        142.89        140.54         9.41 o                         
   1  -9   3         58.49         59.32         6.06 o                         
  -6  -8   3         44.98         44.97         5.45 o                         
  -5  -8   3         54.12         55.33         5.23 o                         
  -4  -8   3         55.70         55.32         6.15 o                         
  -3  -8   3        157.25        160.25         9.17 o                         
  -2  -8   3        106.90        112.81         6.78 o                         
  -1  -8   3         42.98         50.32         4.42 o                         
   0  -8   3        316.53        339.88        14.75 o                         
   1  -8   3        242.12        257.93        12.83 o                         
   2  -8   3        155.22        168.35        10.24 o                         
   3  -8   3        101.75        107.91         8.03 o                         
  -8  -7   3         51.34         54.62         5.68 o                         
  -7  -7   3         97.07        102.45         7.65 o                         
  -6  -7   3         54.13         51.51         5.39 o                         
  -5  -7   3        108.24        109.81         8.04 o                         
  -4  -7   3        114.02        107.33         6.86 o                         
  -3  -7   3         92.86         91.61         5.45 o                         
  -2  -7   3        580.22        580.72        20.52 o                         
  -1  -7   3        216.87        225.42        10.35 o                         
   0  -7   3        217.63        233.31         9.80 o                         
   1  -7   3        236.97        246.99        10.50 o                         
   2  -7   3        121.72        123.06         7.25 o                         
   3  -7   3         36.95         39.40         4.08 o                         
   4  -7   3         63.30         66.23         6.02 o                         
   5  -7   3         60.73         55.60        11.80 o                         
  -8  -6   3         35.03         35.16         3.79 o                         
  -7  -6   3        187.65        192.91         9.27 o                         
  -6  -6   3        286.01        283.60        13.27 o                         
  -5  -6   3        249.46        235.54        10.49 o                         
  -4  -6   3        380.07        398.03        12.92 o                         
  -3  -6   3        253.59        270.09        10.11 o                         
  -2  -6   3        463.27        465.09        17.89 o                         
  -1  -6   3        632.82        600.67        19.78 o                         
   0  -6   3        332.79        332.57        11.17 o                         
   1  -6   3         59.15         62.00         3.92 o                         
   2  -6   3        187.32        188.51         8.54 o                         
   3  -6   3         91.23         94.89         5.49 o                         
   4  -6   3         71.43         72.73         4.88 o                         
   5  -6   3         95.16         95.67         5.68 o                         
   6  -6   3         80.59         62.54         6.57 o                         
  -9  -5   3         77.34         80.37         7.76 o                         
  -8  -5   3        108.05        110.61         5.82 o                         
  -7  -5   3         82.11         75.76         6.06 o                         
  -6  -5   3        198.98        225.96        15.20 o                         
  -5  -5   3        644.47        641.72        26.39 o                         
  -4  -5   3        687.75        708.39        21.09 o                         
  -3  -5   3        542.24        546.29        19.51 o                         
  -2  -5   3        149.89        160.17         7.26 o                         
  -1  -5   3         77.27         86.22         4.05 o                         
   0  -5   3        263.29        249.17         9.33 o                         
   1  -5   3        364.18        370.46        11.30 o                         
   2  -5   3        369.08        357.83        10.92 o                         
   3  -5   3        386.26        374.17        12.48 o                         
   4  -5   3        359.02        344.22        11.82 o                         
   5  -5   3         23.96         20.37         2.88 o                         
   6  -5   3        106.23         99.66         6.89 o                         
   7  -5   3         90.56         99.49         8.28 o                         
  -9  -4   3         52.62         45.73         6.64 o                         
  -8  -4   3        166.13        160.53         9.73 o                         
  -7  -4   3        274.62        255.15        10.67 o                         
  -6  -4   3        303.26        306.06        13.38 o                         
  -5  -4   3        194.03        187.57         7.40 o                         
  -4  -4   3        386.31        371.92        10.17 o                         
  -3  -4   3        121.12        114.70         4.82 o                         
  -2  -4   3          5.84          4.26         1.31 o                         
  -1  -4   3        229.10        213.37         7.19 o                         
   0  -4   3        208.33        209.66         7.35 o                         
   1  -4   3        674.34        656.33        19.51 o                         
   2  -4   3        620.98        629.93        19.54 o                         
   3  -4   3        175.30        176.69         5.49 o                         
   4  -4   3        523.89        515.09        16.09 o                         
   5  -4   3        427.92        423.22        15.84 o                         
   6  -4   3        119.49        125.14         6.20 o                         
   7  -4   3        102.37        100.95         6.85 o                         
   8  -4   3        119.38         99.97         8.07 o                         
  -9  -3   3         78.83         77.73         8.51 o                         
  -8  -3   3        230.26        233.66         9.96 o                         
  -7  -3   3        176.91        176.97         7.00 o                         
  -6  -3   3        677.17        635.10        20.72 o                         
  -5  -3   3         31.16         38.09         2.23 o                         
  -4  -3   3         59.93         65.19         2.78 o                         
  -3  -3   3        271.47        275.71         9.88 o                         
  -2  -3   3        480.51        455.16        13.63 o                         
  -1  -3   3        282.66        256.34         9.05 o                         
   0  -3   3        544.63        520.22        15.12 o                         
   1  -3   3        427.49        411.80        11.81 o                         
   2  -3   3        446.71        418.17        12.76 o                         
   3  -3   3       1070.38       1043.22        29.57 o                         
   4  -3   3        124.03        107.00         4.98 o                         
   5  -3   3        828.50        854.37        26.80 o                         
   6  -3   3        252.40        257.53        10.30 o                         
   7  -3   3         85.89         83.76         5.86 o                         
   8  -3   3         48.80         44.95         4.50 o                         
   9  -3   3         66.27         68.77         6.52 o                         
 -10  -2   3        130.69        127.90        14.65 o                         
  -9  -2   3        109.58        123.68        10.77 o                         
  -8  -2   3        194.10        197.38         8.51 o                         
  -7  -2   3          9.21          7.41         2.86 o                         
  -6  -2   3        154.91        162.56         6.70 o                         
  -5  -2   3        234.38        249.30         6.83 o                         
  -4  -2   3       1049.90       1067.54        28.99 o                         
  -3  -2   3        738.61        726.25        18.26 o                         
  -2  -2   3       2705.91       2829.58        71.25 o                         
  -1  -2   3        317.66        290.13         9.77 o                         
   0  -2   3        212.85        205.94         7.59 o                         
   1  -2   3       1802.27       1714.72        46.93 o                         
   2  -2   3       1362.85       1322.28        36.37 o                         
   3  -2   3       3494.55       3217.23       107.80 o                         
   4  -2   3        420.29        397.85        13.14 o                         
   5  -2   3        337.42        318.83        11.85 o                         
   6  -2   3         83.91         90.99         4.54 o                         
   7  -2   3        245.28        250.71        10.76 o                         
   8  -2   3         19.42         16.94         2.92 o                         
   9  -2   3        107.79        104.52         6.78 o                         
  10  -2   3         56.17         47.35         5.20 o                         
 -10  -1   3         54.96         64.08         8.33 o                         
  -9  -1   3         50.07         51.08        10.18 o                         
  -8  -1   3         87.13         87.74         5.00 o                         
  -7  -1   3         60.15         64.30         3.69 o                         
  -6  -1   3        130.63        149.14         6.27 o                         
  -5  -1   3        600.32        614.92        14.74 o                         
  -4  -1   3       1078.44       1127.71        39.68 o                         
  -3  -1   3        599.52        572.20        14.24 o                         
  -2  -1   3       1415.82       1484.23        33.88 o                         
  -1  -1   3       3631.32       3540.22        84.21 o                         
   0  -1   3       2920.76       2986.51        76.11 o                         
   1  -1   3       2109.64       2123.40        51.20 o                         
   2  -1   3        583.27        562.75        14.30 o                         
   3  -1   3       1478.79       1403.73        41.82 o                         
   4  -1   3       1180.71       1173.58        41.59 o                         
   5  -1   3        528.26        495.88        15.45 o                         
   6  -1   3        217.17        226.26         8.30 o                         
   7  -1   3        309.80        295.67        15.55 o                         
   8  -1   3        121.41        125.65         6.78 o                         
   9  -1   3        103.13        104.32         6.51 o                         
  10  -1   3        109.92        117.85         8.07 o                         
  -9   0   3         36.18         47.08         7.01 o                         
  -8   0   3         81.13         84.00         4.79 o                         
  -7   0   3        471.93        469.44        17.28 o                         
  -6   0   3         93.42        103.42         4.95 o                         
  -5   0   3        524.39        548.12        13.28 o                         
  -4   0   3        389.22        415.59        12.32 o                         
  -3   0   3       1483.24       1458.45        37.61 o                         
  -2   0   3       1477.88       1410.05        34.13 o                         
  -1   0   3       5385.14       5639.81       138.55 o                         
   0   0   3       1082.75       1091.31        21.28 o                         
   1   0   3        727.79        702.07        14.95 o                         
   2   0   3         37.22         39.68         1.43 o                         
   3   0   3        299.83        370.36         9.28 o                         
   4   0   3       1378.95       1417.41        33.73 o                         
   5   0   3        372.29        374.89        10.17 o                         
   6   0   3        547.91        553.91        13.99 o                         
   7   0   3        283.54        281.99        14.88 o                         
   8   0   3        399.11        412.62        17.31 o                         
   9   0   3        145.42        131.98         7.40 o                         
  10   0   3         79.95         86.81         5.63 o                         
  -9   1   3        167.44        172.77        11.66 o                         
  -8   1   3        102.96         99.44         7.01 o                         
  -7   1   3        362.01        362.08        17.83 o                         
  -6   1   3        244.33        243.91        10.02 o                         
  -5   1   3        290.90        310.77         9.50 o                         
  -4   1   3        792.48        779.49        19.20 o                         
  -3   1   3       4733.52       4830.44       109.11 o                         
  -2   1   3        891.81        913.82        22.52 o                         
  -1   1   3       1634.86       1588.17        32.06 o                         
   0   1   3         55.16         48.18         1.35 o                         
   1   1   3         41.01         44.08         1.30 o                         
   2   1   3       1784.03       1821.76        41.37 o                         
   3   1   3         20.11         17.62         1.09 o                         
   4   1   3        195.10        187.57         4.89 o                         
   5   1   3        397.05        406.71        10.43 o                         
   6   1   3        869.99        888.66        24.73 o                         
   7   1   3        144.93        157.46         4.64 o                         
   8   1   3        398.52        413.89        15.02 o                         
   9   1   3        127.54        134.65         7.15 o                         
  10   1   3         81.90         83.10         7.41 o                         
  11   1   3         36.70         35.66         6.13 o                         
  -9   2   3         66.82         63.40         5.34 o                         
  -8   2   3        146.91        146.80         8.29 o                         
  -7   2   3        123.38        117.98         7.84 o                         
  -6   2   3        577.10        553.02        20.25 o                         
  -5   2   3        777.65        789.33        24.09 o                         
  -4   2   3        223.13        224.49         6.05 o                         
  -3   2   3        725.15        762.37        17.87 o                         
  -2   2   3        866.23        896.06        25.21 o                         
  -1   2   3        624.13        589.97        12.79 o                         
   0   2   3       1757.06       1753.98        36.40 o                         
   1   2   3       1800.68       1858.52        36.57 o                         
   2   2   3         55.81         52.74         2.00 o                         
   3   2   3       1500.75       1521.04        30.57 o                         
   4   2   3        913.02        959.85        21.25 o                         
   5   2   3       1068.23       1105.88        24.71 o                         
   6   2   3       1627.22       1660.82        40.00 o                         
   7   2   3        434.31        437.98        11.99 o                         
   8   2   3        136.11        141.55         5.95 o                         
   9   2   3         35.27         40.67         3.02 o                         
  10   2   3        155.71        159.51        14.91 o                         
  11   2   3         50.33         43.31         7.70 o                         
  -9   3   3         40.25         36.15         4.46 o                         
  -8   3   3         90.42         99.74         7.23 o                         
  -7   3   3        138.62        139.25         9.31 o                         
  -6   3   3        312.76        299.44        13.65 o                         
  -5   3   3        305.02        297.32        10.41 o                         
  -4   3   3        231.60        239.02         7.80 o                         
  -3   3   3         54.22         59.66         3.38 o                         
  -2   3   3        100.13         83.81         3.37 o                         
  -1   3   3       1346.10       1299.76        31.62 o                         
   0   3   3        858.26        827.57        20.53 o                         
   1   3   3       2123.90       2054.59        44.47 o                         
   2   3   3       1916.98       1941.25        37.68 o                         
   3   3   3       2724.48       2860.25        75.22 o                         
   4   3   3       1127.10       1139.69        23.90 o                         
   5   3   3       1359.84       1375.60        30.26 o                         
   6   3   3        423.25        436.35        11.40 o                         
   7   3   3        652.39        680.02        17.27 o                         
   8   3   3        568.59        575.09        16.72 o                         
   9   3   3         88.13         93.20         5.16 o                         
  10   3   3        135.60        140.03        10.94 o                         
  11   3   3         65.67         62.34         9.10 o                         
  -8   4   3        141.83        139.75        10.89 o                         
  -7   4   3        126.15        154.28        11.19 o                         
  -6   4   3         76.31         78.43         6.98 o                         
  -5   4   3        108.54        120.57         6.18 o                         
  -4   4   3        194.61        196.11         7.60 o                         
  -3   4   3        362.28        355.81        12.10 o                         
  -2   4   3        227.84        206.12         8.27 o                         
  -1   4   3         55.29         46.11         1.97 o                         
   0   4   3       2308.10       2295.84        55.10 o                         
   1   4   3       1748.81       1699.25        43.57 o                         
   2   4   3       2043.92       2058.66        45.87 o                         
   3   4   3       2688.76       2830.31        58.14 o                         
   4   4   3        829.33        885.35        18.94 o                         
   5   4   3        110.88        115.05         3.27 o                         
   6   4   3        308.90        305.74         9.69 o                         
   7   4   3        221.61        231.80         6.93 o                         
   8   4   3        396.01        402.63        11.56 o                         
   9   4   3        402.52        407.25        14.50 o                         
  10   4   3         52.18         53.40         5.35 o                         
  11   4   3         67.23         73.97         8.00 o                         
  -8   5   3         53.10         47.30         6.27 o                         
  -7   5   3        216.32        207.76        13.55 o                         
  -6   5   3         44.74         43.17         5.70 o                         
  -5   5   3        255.35        238.32        10.16 o                         
  -4   5   3        270.04        251.72        10.41 o                         
  -3   5   3        258.15        254.38         9.45 o                         
  -2   5   3       1247.19       1242.52        37.65 o                         
  -1   5   3        557.56        545.59        16.18 o                         
   0   5   3       2093.33       2094.69        57.42 o                         
   1   5   3       2488.45       2434.32        62.49 o                         
   2   5   3       1661.90       1575.12        40.65 o                         
   3   5   3         42.41         48.92         2.56 o                         
   4   5   3       1185.69       1212.35        27.84 o                         
   5   5   3        177.35        193.08         5.75 o                         
   6   5   3        374.40        399.59        10.46 o                         
   7   5   3        273.80        272.58         9.64 o                         
   8   5   3          7.32         12.15         1.50 o                         
   9   5   3        179.43        188.85         8.64 o                         
  10   5   3         96.19         96.08         6.72 o                         
  11   5   3         92.94         99.06        15.37 o                         
  -7   6   3         72.99         75.25         8.20 o                         
  -6   6   3        131.58        126.42        10.66 o                         
  -5   6   3        155.15        151.98        11.37 o                         
  -4   6   3        410.84        401.88        15.64 o                         
  -3   6   3        364.42        330.58        11.92 o                         
  -2   6   3        555.81        521.34        15.88 o                         
  -1   6   3        817.13        813.99        27.04 o                         
   0   6   3        666.26        648.13        18.05 o                         
   1   6   3        280.49        299.81         9.13 o                         
   2   6   3       2216.55       2114.97        54.16 o                         
   3   6   3        310.80        295.57         9.49 o                         
   4   6   3        417.73        398.08        13.05 o                         
   5   6   3        385.87        389.70         9.74 o                         
   6   6   3        181.98        199.70         5.73 o                         
   7   6   3        183.41        166.70         6.79 o                         
   8   6   3        198.11        204.06         7.89 o                         
   9   6   3        171.53        187.77         7.90 o                         
  10   6   3        113.75        112.27         8.32 o                         
  11   6   3        131.63        132.69        11.49 o                         
  -6   7   3        128.48        121.40        10.71 o                         
  -5   7   3         97.91         91.89         9.04 o                         
  -4   7   3        195.55        187.76        11.36 o                         
  -3   7   3        319.02        332.75        13.79 o                         
  -2   7   3        264.03        248.63         9.73 o                         
  -1   7   3        209.60        211.49         8.55 o                         
   0   7   3        121.82        122.20         5.76 o                         
   1   7   3         78.35         88.03         4.02 o                         
   2   7   3        335.97        339.16         9.30 o                         
   3   7   3       1119.66       1070.79        30.46 o                         
   4   7   3        250.36        270.27         9.72 o                         
   5   7   3        157.73        150.57         6.15 o                         
   6   7   3        236.91        256.19         9.10 o                         
   7   7   3        313.98        308.22        12.31 o                         
   8   7   3        352.73        346.01        14.72 o                         
   9   7   3        229.18        238.08        10.09 o                         
  10   7   3        105.14         89.91         8.73 o                         
  11   7   3         84.85         94.06        11.97 o                         
  -5   8   3        101.66         92.45         9.81 o                         
  -4   8   3        124.76        132.68         8.39 o                         
  -3   8   3        104.83        114.48         6.44 o                         
  -2   8   3        106.32         93.00         5.79 o                         
  -1   8   3        185.56        191.81         8.73 o                         
   0   8   3        213.31        227.30         8.66 o                         
   1   8   3        220.11        221.11         7.61 o                         
   2   8   3          0.67         -0.75         1.41 o                         
   3   8   3        194.07        191.26         7.23 o                         
   4   8   3        168.23        163.53         7.13 o                         
   5   8   3        481.66        469.52        15.75 o                         
   6   8   3        296.56        301.69        13.65 o                         
   7   8   3        265.66        276.28        11.54 o                         
   8   8   3        147.84        147.36         7.46 o                         
   9   8   3         47.81         43.97         3.75 o                         
  10   8   3         48.00         35.02         5.99 o                         
  -4   9   3        129.35        127.34        11.89 o                         
  -3   9   3        135.83        142.74         9.89 o                         
  -2   9   3        142.41        142.85         7.77 o                         
  -1   9   3         75.68         92.70         5.96 o                         
   0   9   3        105.06        101.62         5.80 o                         
   1   9   3        278.67        306.24        11.08 o                         
   2   9   3        121.60        126.75         6.35 o                         
   3   9   3        309.71        296.19        14.00 o                         
   4   9   3        351.88        339.31        12.96 o                         
   5   9   3        393.45        377.59        13.42 o                         
   6   9   3        174.58        155.22         9.15 o                         
   7   9   3         83.19         77.11         5.95 o                         
   8   9   3         56.77         55.82         4.70 o                         
   9   9   3         88.68         88.59         6.03 o                         
  10   9   3         34.72         41.40         5.73 o                         
  -2  10   3        125.39        126.52         8.54 o                         
  -1  10   3         95.40         93.61         6.37 o                         
   0  10   3         60.30         63.90         5.66 o                         
   1  10   3        151.94        164.21         7.95 o                         
   2  10   3        353.25        361.07        12.78 o                         
   3  10   3        305.55        312.19        11.23 o                         
   4  10   3        277.57        265.65        10.82 o                         
   5  10   3        205.16        213.71        13.27 o                         
   6  10   3        110.29        104.82         9.95 o                         
   7  10   3        107.43        103.04         7.75 o                         
   8  10   3         40.19         32.77         4.06 o                         
   9  10   3         91.01         87.34         6.32 o                         
   0  11   3        138.28        149.67         7.98 o                         
   1  11   3        112.69        116.78         6.86 o                         
   2  11   3        106.46        111.64         6.59 o                         
   3  11   3         75.96         79.35         5.29 o                         
   4  11   3         48.89         34.20         4.94 o                         
   5  11   3         67.67         58.39         5.97 o                         
   6  11   3        113.60        103.04         8.87 o                         
   7  11   3        125.20        126.20         9.07 o                         
  -5  -8   4         37.32         31.72         5.03 o                         
  -4  -8   4         59.25         65.33         7.19 o                         
  -3  -8   4         89.59         88.05         7.63 o                         
  -2  -8   4        133.01        128.71         8.07 o                         
  -1  -8   4         10.25          7.55         2.46 o                         
   0  -8   4         61.27         58.46         5.71 o                         
   1  -8   4         75.13         75.78         6.80 o                         
   2  -8   4         67.25         69.07         6.52 o                         
  -6  -7   4         48.24         50.83         5.49 o                         
  -5  -7   4         49.97         46.92         5.24 o                         
  -4  -7   4        169.80        169.84         9.37 o                         
  -3  -7   4        118.36        123.41        11.44 o                         
  -2  -7   4        270.93        274.70        11.02 o                         
  -1  -7   4         57.71         57.76         4.60 o                         
   0  -7   4         47.14         50.80         4.37 o                         
   1  -7   4         91.96         88.52         6.68 o                         
   2  -7   4        180.61        202.78        14.05 o                         
   3  -7   4         88.50         89.90         7.08 o                         
   4  -7   4         88.68         87.65         7.47 o                         
  -7  -6   4         56.00         63.28         5.21 o                         
  -6  -6   4        191.07        192.85         9.50 o                         
  -5  -6   4        209.98        187.37         9.35 o                         
  -4  -6   4        217.13        216.26        10.12 o                         
  -3  -6   4         57.04         49.74         3.64 o                         
  -2  -6   4        246.13        272.41        10.52 o                         
  -1  -6   4        511.78        490.32        16.98 o                         
   0  -6   4        414.50        421.62        15.11 o                         
   1  -6   4        202.95        212.17         9.25 o                         
   2  -6   4        157.72        165.45         8.26 o                         
   3  -6   4         83.98         93.48         5.70 o                         
   4  -6   4         79.15         85.52         5.42 o                         
   5  -6   4        146.30        129.63         7.00 o                         
   6  -6   4         75.72         83.67         6.89 o                         
  -8  -5   4         86.55         80.90         6.09 o                         
  -7  -5   4         66.50         67.03         5.99 o                         
  -6  -5   4        148.28        153.03         8.03 o                         
  -5  -5   4         78.61         83.03         5.68 o                         
  -4  -5   4        262.04        264.66         8.69 o                         
  -3  -5   4        502.98        511.25        15.95 o                         
  -2  -5   4        296.20        282.73        15.08 o                         
  -1  -5   4        766.94        722.33        25.46 o                         
   0  -5   4        328.88        320.00        10.77 o                         
   1  -5   4        124.56        126.29         5.90 o                         
   2  -5   4        132.14        146.46         5.96 o                         
   3  -5   4        302.60        301.87        10.75 o                         
   4  -5   4        252.42        245.15         9.40 o                         
   5  -5   4        204.63        208.65         8.56 o                         
   6  -5   4        115.14        113.98         9.94 o                         
   7  -5   4         41.10         43.73         5.04 o                         
  -9  -4   4         54.40         44.75         6.90 o                         
  -8  -4   4        268.52        276.07        11.12 o                         
  -7  -4   4         93.55         89.49         5.80 o                         
  -6  -4   4        148.10        152.23         7.78 o                         
  -5  -4   4        190.18        183.73         8.50 o                         
  -4  -4   4        224.09        223.87         7.90 o                         
  -3  -4   4        905.67        856.34        23.36 o                         
  -2  -4   4        310.06        270.84        10.96 o                         
  -1  -4   4        108.07        109.80         5.52 o                         
   0  -4   4        193.09        189.09         7.42 o                         
   1  -4   4        439.66        447.38        15.25 o                         
   2  -4   4        147.16        146.78         6.31 o                         
   3  -4   4        321.94        332.12        10.30 o                         
   4  -4   4        235.54        230.08         8.57 o                         
   5  -4   4        144.57        131.66         6.35 o                         
   6  -4   4        136.92        134.98         8.83 o                         
   7  -4   4         24.63         29.63         4.09 o                         
   8  -4   4         54.89         53.64         6.08 o                         
  -9  -3   4         35.08         29.68         5.98 o                         
  -8  -3   4        128.31        135.59         7.31 o                         
  -7  -3   4        283.74        277.84        11.64 o                         
  -6  -3   4        466.07        454.67        17.28 o                         
  -5  -3   4        504.10        496.71        18.47 o                         
  -4  -3   4        304.47        294.28         9.61 o                         
  -3  -3   4          9.37         14.70         1.59 o                         
  -2  -3   4        150.56        148.06         5.22 o                         
  -1  -3   4        436.99        424.31        13.95 o                         
   0  -3   4        633.85        605.20        16.93 o                         
   1  -3   4       1440.43       1457.30        38.43 o                         
   2  -3   4        397.82        424.67        13.33 o                         
   3  -3   4         62.83         68.27         3.09 o                         
   4  -3   4          9.57          5.87         1.66 o                         
   5  -3   4        201.03        192.08         7.99 o                         
   6  -3   4        135.20        141.27         6.88 o                         
   7  -3   4        159.50        156.39         8.91 o                         
   8  -3   4         55.33         47.67         4.88 o                         
   9  -3   4         53.17         45.35         5.54 o                         
  -9  -2   4        119.91        111.23        13.26 o                         
  -8  -2   4        107.88         98.18         5.86 o                         
  -7  -2   4        158.66        175.29         7.46 o                         
  -6  -2   4        306.14        309.14        12.15 o                         
  -5  -2   4         82.53         81.27         4.49 o                         
  -4  -2   4         59.71         67.44         3.27 o                         
  -3  -2   4        153.04        147.87         5.01 o                         
  -2  -2   4        992.23        976.40        29.42 o                         
  -1  -2   4       1322.49       1256.95        31.25 o                         
   0  -2   4       1218.51       1225.71        34.31 o                         
   1  -2   4        369.26        351.45        11.88 o                         
   2  -2   4        589.09        561.76        18.79 o                         
   3  -2   4       1237.73       1178.04        32.99 o                         
   4  -2   4        119.15        122.41         5.50 o                         
   5  -2   4        268.77        269.62        10.70 o                         
   6  -2   4        187.75        202.94         8.61 o                         
   7  -2   4        309.55        295.06        12.50 o                         
   8  -2   4        110.31        109.24         7.08 o                         
   9  -2   4        157.39        149.08        12.56 o                         
  -9  -1   4         87.16         99.89        31.97 o                         
  -8  -1   4        100.95        100.73         8.18 o                         
  -7  -1   4         69.48         70.01         4.28 o                         
  -6  -1   4          0.90         -1.79         1.23 o                         
  -5  -1   4        206.73        199.42         7.50 o                         
  -4  -1   4        393.26        424.77        11.12 o                         
  -3  -1   4        422.55        425.53        11.12 o                         
  -2  -1   4        906.31        904.95        22.77 o                         
  -1  -1   4        516.55        523.58        13.41 o                         
   0  -1   4        314.16        307.37         8.03 o                         
   1  -1   4       1339.09       1235.37        34.44 o                         
   2  -1   4        843.53        812.81        25.16 o                         
   3  -1   4       1127.76        990.15        27.76 o                         
   4  -1   4       1560.31       1641.87        48.60 o                         
   5  -1   4        185.33        183.46         7.64 o                         
   6  -1   4        243.64        258.05        10.07 o                         
   7  -1   4        500.80        483.13        26.50 o                         
   8  -1   4        200.60        204.56        10.47 o                         
   9  -1   4        120.83        133.82         7.82 o                         
  10  -1   4        119.17        133.16         8.06 o                         
  -9   0   4         40.53         42.33        10.29 o                         
  -8   0   4          3.54          2.85         2.12 o                         
  -7   0   4        186.66        177.36         8.29 o                         
  -6   0   4        147.62        153.87         6.80 o                         
  -5   0   4        655.83        696.19        20.25 o                         
  -4   0   4        981.89       1012.84        25.04 o                         
  -3   0   4       1002.60       1091.05        36.03 o                         
  -2   0   4        208.32        248.06         9.39 o                         
  -1   0   4        929.09        889.39        21.17 o                         
   0   0   4       1242.73       1261.15        29.51 o                         
   1   0   4       1996.47       2031.95        49.92 o                         
   2   0   4       3149.64       3095.48        70.75 o                         
   3   0   4          1.14          1.87         0.65 o                         
   4   0   4        876.39        940.74        23.28 o                         
   5   0   4        503.58        516.37        17.79 o                         
   6   0   4        426.01        446.61        13.07 o                         
   7   0   4         96.48         97.38         5.35 o                         
   8   0   4        483.82        446.37        18.70 o                         
   9   0   4         51.75         52.90         4.72 o                         
  10   0   4         84.33         88.43         6.50 o                         
  -9   1   4         57.17         52.60         6.27 o                         
  -8   1   4         70.11         71.76         5.07 o                         
  -7   1   4        253.19        253.89        12.56 o                         
  -6   1   4        478.87        455.63        17.11 o                         
  -5   1   4        656.51        656.86        18.30 o                         
  -4   1   4        161.52        156.28         4.92 o                         
  -3   1   4       2459.52       2562.80        71.15 o                         
  -2   1   4       1132.08       1106.57        34.80 o                         
  -1   1   4       1026.30       1001.23        25.04 o                         
   0   1   4       1541.16       1515.13        43.80 o                         
   1   1   4        436.13        442.20        10.92 o                         
   2   1   4       1648.54       1718.35        41.33 o                         
   3   1   4       1654.83       1632.22        35.94 o                         
   4   1   4       1251.46       1267.54        26.70 o                         
   5   1   4        253.94        265.34         7.21 o                         
   6   1   4        702.80        698.72        18.43 o                         
   7   1   4          0.63         -0.93         0.72 o                         
   8   1   4        208.73        209.52         8.81 o                         
   9   1   4        137.94        148.87         8.06 o                         
  10   1   4         56.30         62.32         4.94 o                         
  11   1   4         33.04         37.11         7.85 o                         
  -9   2   4         60.61         63.99         7.37 o                         
  -8   2   4        137.71        130.38         8.08 o                         
  -7   2   4        147.59        156.09        12.85 o                         
  -6   2   4        247.69        243.26        10.58 o                         
  -5   2   4        378.90        374.18        11.75 o                         
  -4   2   4        482.54        477.29        13.70 o                         
  -3   2   4        854.39        817.22        27.77 o                         
  -2   2   4       2397.83       2380.87        61.44 o                         
  -1   2   4        628.06        602.53        14.72 o                         
   0   2   4         40.91         38.85         1.82 o                         
   1   2   4        444.83        423.59        11.14 o                         
   2   2   4       1551.53       1508.47        36.89 o                         
   3   2   4       2161.46       2225.26        62.72 o                         
   4   2   4       1417.58       1438.75        31.61 o                         
   5   2   4        530.96        562.04        13.02 o                         
   6   2   4        573.53        606.03        18.03 o                         
   7   2   4        368.94        400.39        10.15 o                         
   8   2   4         62.68         65.61         5.74 o                         
   9   2   4         59.04         62.95         3.81 o                         
  10   2   4         86.27        101.35         6.09 o                         
  11   2   4         64.89         68.05         9.89 o                         
  -8   3   4         89.31         88.21         7.77 o                         
  -7   3   4         51.05         54.45         4.77 o                         
  -6   3   4        171.39        164.71         8.89 o                         
  -5   3   4        353.68        346.19        11.22 o                         
  -4   3   4        770.57        759.53        22.00 o                         
  -3   3   4         55.39         54.77         3.18 o                         
  -2   3   4        332.81        318.66        10.74 o                         
  -1   3   4         79.96         76.23         3.00 o                         
   0   3   4        881.63        848.88        21.36 o                         
   1   3   4        574.69        570.91        13.99 o                         
   2   3   4        330.85        306.57         8.06 o                         
   3   3   4       1013.66       1002.13        25.82 o                         
   4   3   4        446.47        462.89        12.54 o                         
   5   3   4        907.86        978.39        20.16 o                         
   6   3   4        311.65        332.03         8.09 o                         
   7   3   4        662.47        684.89        17.24 o                         
   8   3   4        141.99        143.66         6.98 o                         
   9   3   4        125.11        127.58         6.60 o                         
  10   3   4        101.21        104.81         6.72 o                         
  11   3   4        124.52        129.53        13.99 o                         
  -8   4   4         97.84         97.79         7.65 o                         
  -7   4   4        164.03        167.20         9.89 o                         
  -6   4   4         96.34         85.09         6.05 o                         
  -5   4   4         83.28         86.84         5.20 o                         
  -4   4   4        467.31        469.79        15.12 o                         
  -3   4   4        140.26        150.93         5.85 o                         
  -2   4   4        665.41        638.95        17.53 o                         
  -1   4   4        636.69        603.22        15.49 o                         
   0   4   4        607.16        585.21        15.92 o                         
   1   4   4        317.65        294.83         8.10 o                         
   2   4   4        252.74        230.74         6.90 o                         
   3   4   4        452.40        478.12        11.66 o                         
   4   4   4       1449.45       1568.78        49.04 o                         
   5   4   4        829.21        849.19        18.91 o                         
   6   4   4         33.19         34.64         1.77 o                         
   7   4   4        184.35        196.41         6.03 o                         
   8   4   4        172.05        180.09         6.60 o                         
   9   4   4        378.35        395.15        15.29 o                         
  10   4   4        149.58        145.51         8.36 o                         
  11   4   4         95.22         87.84        16.65 o                         
  -7   5   4        132.89        119.86        12.54 o                         
  -6   5   4        121.73        113.07        10.61 o                         
  -5   5   4         36.17         35.21         4.41 o                         
  -4   5   4         89.85         87.53         5.20 o                         
  -3   5   4        514.50        513.32        14.73 o                         
  -2   5   4        624.83        622.18        17.33 o                         
  -1   5   4        896.84        886.63        21.17 o                         
   0   5   4       1418.86       1425.83        33.20 o                         
   1   5   4        702.66        708.99        20.52 o                         
   2   5   4       1499.55       1455.01        37.81 o                         
   3   5   4        193.43        189.76         5.19 o                         
   4   5   4        416.15        427.50        10.71 o                         
   5   5   4        564.52        596.84        14.22 o                         
   6   5   4        688.12        715.16        16.98 o                         
   7   5   4        373.57        373.55        10.90 o                         
   8   5   4        211.21        234.20         8.07 o                         
   9   5   4        232.70        250.59         8.67 o                         
  10   5   4         71.49         58.74        10.28 o                         
  11   5   4         75.38         72.07         9.59 o                         
  -7   6   4         23.67         16.84         4.02 o                         
  -6   6   4         58.69         53.45        10.22 o                         
  -5   6   4        117.32        112.16         8.25 o                         
  -4   6   4         97.24         99.60         5.82 o                         
  -3   6   4        227.91        228.51        12.10 o                         
  -2   6   4        480.18        479.85        15.04 o                         
  -1   6   4        628.68        629.87        16.51 o                         
   0   6   4        858.66        831.02        24.10 o                         
   1   6   4       1025.62       1006.17        28.68 o                         
   2   6   4        942.56        911.42        24.55 o                         
   3   6   4        202.05        206.14         7.13 o                         
   4   6   4        341.95        335.30        10.76 o                         
   5   6   4        472.75        492.22        12.82 o                         
   6   6   4       1049.72       1072.18        26.48 o                         
   7   6   4        719.75        707.58        22.57 o                         
   8   6   4        250.26        262.52         9.58 o                         
   9   6   4        118.82        127.84         5.44 o                         
  10   6   4         77.71         78.32         7.11 o                         
  11   6   4         88.73         84.07         7.59 o                         
  -6   7   4         86.54         78.40        10.37 o                         
  -5   7   4         77.47         74.44         7.06 o                         
  -4   7   4        173.60        168.55         8.49 o                         
  -3   7   4        221.52        220.53         8.45 o                         
  -2   7   4        243.00        229.04         8.59 o                         
  -1   7   4        556.85        565.11        17.48 o                         
   0   7   4        241.85        240.57         8.55 o                         
   1   7   4         64.33         64.58         3.38 o                         
   2   7   4        149.29        154.45         5.50 o                         
   3   7   4        780.57        690.45        22.77 o                         
   4   7   4        331.61        326.87        12.81 o                         
   5   7   4        574.34        593.59        17.56 o                         
   6   7   4        193.06        203.24         7.05 o                         
   7   7   4        170.61        159.83         6.88 o                         
   8   7   4        223.73        222.06         8.72 o                         
   9   7   4        118.40        130.23         6.07 o                         
  10   7   4         87.69         81.40         6.50 o                         
  11   7   4         81.54         79.37         8.67 o                         
  -5   8   4        153.12        149.12        10.86 o                         
  -4   8   4        129.24        116.13        10.30 o                         
  -3   8   4        123.54        130.55         6.69 o                         
  -2   8   4        131.27        135.31         6.56 o                         
  -1   8   4        128.19        132.01         6.29 o                         
   0   8   4        318.28        321.98        11.07 o                         
   1   8   4        546.02        541.49        15.78 o                         
   2   8   4         21.67         27.47         2.05 o                         
   3   8   4        594.57        578.29        18.97 o                         
   4   8   4        119.98        115.97         5.94 o                         
   5   8   4        118.08        122.94         6.48 o                         
   6   8   4        113.51        106.50         6.92 o                         
   7   8   4        145.71        165.13         9.31 o                         
   8   8   4        102.99         96.77         6.01 o                         
   9   8   4         79.17         74.13         5.55 o                         
  10   8   4         30.33         19.42         6.24 o                         
  -4   9   4        118.12         92.96         8.22 o                         
  -3   9   4         65.49         62.63         4.67 o                         
  -2   9   4         85.15         84.12         5.23 o                         
  -1   9   4        112.50        109.03         6.08 o                         
   0   9   4         90.03         99.72         6.19 o                         
   1   9   4        702.25        700.12        21.74 o                         
   2   9   4        328.82        315.85        11.22 o                         
   3   9   4        129.68        137.85         6.62 o                         
   4   9   4        210.39        200.70        14.11 o                         
   5   9   4        192.67        203.04        10.42 o                         
   6   9   4        111.98        104.56         7.20 o                         
   7   9   4        184.87        172.15         9.36 o                         
   8   9   4         92.24         93.29         6.19 o                         
   9   9   4         58.69         53.93         5.17 o                         
  10   9   4         77.36         78.78        10.95 o                         
  -2  10   4         63.92         69.47         6.86 o                         
  -1  10   4        124.71        133.55         7.81 o                         
   0  10   4         56.35         53.60         5.51 o                         
   1  10   4         47.95         57.76         4.81 o                         
   2  10   4        279.43        276.29        10.47 o                         
   3  10   4        168.15        165.02         7.65 o                         
   4  10   4        215.39        200.96        11.69 o                         
   5  10   4        239.00        232.47        12.22 o                         
   6  10   4        151.41        145.24        14.27 o                         
   7  10   4         53.74         51.38         5.17 o                         
   8  10   4         75.86         70.63         5.66 o                         
   9  10   4         91.04         81.79         6.69 o                         
   0  11   4         93.13         96.73         6.73 o                         
   1  11   4         49.06         45.93         4.33 o                         
   2  11   4        112.96        125.45         6.95 o                         
   3  11   4        107.44        110.74         6.34 o                         
   4  11   4         86.16         82.35         5.77 o                         
   5  11   4         32.69         33.46         4.61 o                         
   6  11   4         90.22         92.97         7.67 o                         
   7  11   4         87.54         77.29         6.82 o                         
  -1  -8   5         45.00         50.23         6.84 o                         
  -5  -7   5         59.47         67.79         6.89 o                         
  -4  -7   5         57.97         38.14         5.25 o                         
  -3  -7   5         89.42         97.01         7.19 o                         
  -2  -7   5        253.10        244.13        11.38 o                         
  -1  -7   5         89.25         82.33         6.49 o                         
   0  -7   5         30.44         29.85         4.28 o                         
   1  -7   5         28.90         33.36         4.65 o                         
   2  -7   5         52.03         57.82         7.17 o                         
   3  -7   5         57.80         57.32         6.01 o                         
  -6  -6   5         84.29         80.71         7.00 o                         
  -5  -6   5        101.77        108.92         8.39 o                         
  -4  -6   5        198.29        192.13        14.08 o                         
  -3  -6   5         80.81         85.86         6.14 o                         
  -2  -6   5         34.21         34.27         3.57 o                         
  -1  -6   5        127.33        128.07         7.07 o                         
   0  -6   5         68.48         73.28         5.85 o                         
   1  -6   5        118.58        126.12         8.97 o                         
   2  -6   5        285.87        302.98        13.47 o                         
   3  -6   5        173.81        183.27         9.51 o                         
   4  -6   5         84.74         88.63         6.38 o                         
   5  -6   5        105.07        108.05         6.93 o                         
  -7  -5   5         13.97          9.74         2.68 o                         
  -6  -5   5        105.03        113.89         7.15 o                         
  -5  -5   5        159.98        153.53         9.11 o                         
  -4  -5   5         96.26        100.84         6.57 o                         
  -3  -5   5        150.28        139.45         6.82 o                         
  -2  -5   5          0.45         -1.87         1.34 o                         
  -1  -5   5        103.81         96.75         5.75 o                         
   0  -5   5        352.41        371.54        14.98 o                         
   1  -5   5        352.45        363.76        13.60 o                         
   2  -5   5        180.37        189.63         8.13 o                         
   3  -5   5        400.73        389.58        13.36 o                         
   4  -5   5        121.40        131.02         6.85 o                         
   5  -5   5        118.44        115.59         6.46 o                         
   6  -5   5         97.49         93.66         8.05 o                         
  -8  -4   5        152.15        158.88        10.84 o                         
  -7  -4   5        154.17        152.38         8.20 o                         
  -6  -4   5         74.15         66.44         5.17 o                         
  -5  -4   5         93.11         83.02         8.17 o                         
  -4  -4   5         30.30         28.57         3.33 o                         
  -3  -4   5        304.63        314.42        11.80 o                         
  -2  -4   5        486.88        465.04        13.78 o                         
  -1  -4   5        481.67        444.94        15.41 o                         
   0  -4   5        184.30        188.44         6.79 o                         
   1  -4   5        387.45        390.70        12.07 o                         
   2  -4   5         65.28         65.20         4.40 o                         
   3  -4   5        258.72        266.98         9.64 o                         
   4  -4   5        378.54        393.99        13.32 o                         
   5  -4   5        140.87        143.38         6.89 o                         
   6  -4   5        123.10        120.14         7.64 o                         
   7  -4   5          9.81          3.81         3.29 o                         
  -8  -3   5         46.93         43.00         4.17 o                         
  -7  -3   5        127.29        124.83         8.37 o                         
  -6  -3   5         93.47         97.69         9.26 o                         
  -5  -3   5        218.91        224.04        11.08 o                         
  -4  -3   5        428.50        443.65        13.95 o                         
  -3  -3   5        758.41        755.45        20.98 o                         
  -2  -3   5        762.87        732.82        20.35 o                         
  -1  -3   5        373.45        369.33        11.16 o                         
   0  -3   5        162.03        170.83         5.56 o                         
   1  -3   5        444.84        459.42        13.54 o                         
   2  -3   5        644.15        642.42        19.52 o                         
   3  -3   5        295.48        291.46        13.46 o                         
   4  -3   5        169.99        171.12         7.04 o                         
   5  -3   5        123.24        122.11         6.06 o                         
   6  -3   5         85.92         98.83         5.92 o                         
   7  -3   5         64.81         75.38         6.05 o                         
   8  -3   5         21.24         17.53         3.47 o                         
  -8  -2   5         12.83          9.35         2.18 o                         
  -7  -2   5         81.84         91.10         5.98 o                         
  -6  -2   5        123.07        125.41         6.91 o                         
  -5  -2   5        409.68        402.90        15.68 o                         
  -4  -2   5        557.34        549.80        15.64 o                         
  -3  -2   5        290.38        291.07         9.62 o                         
  -2  -2   5        546.18        555.82        15.62 o                         
  -1  -2   5        498.64        505.28        13.00 o                         
   0  -2   5        584.44        586.99        14.87 o                         
   1  -2   5        357.33        354.50        11.46 o                         
   2  -2   5        547.68        522.67        17.25 o                         
   3  -2   5        265.36        259.24        11.24 o                         
   4  -2   5        189.65        192.35         8.23 o                         
   5  -2   5        148.39        134.39         6.46 o                         
   6  -2   5        108.44        111.85        10.34 o                         
   7  -2   5        241.40        230.22        15.22 o                         
   8  -2   5         90.56         97.38         6.86 o                         
   9  -2   5        116.48        104.90         9.21 o                         
  -8  -1   5         79.92         61.07         5.01 o                         
  -7  -1   5        191.00        186.30         8.93 o                         
  -6  -1   5        156.22        174.44         8.13 o                         
  -5  -1   5        112.09        119.95         6.31 o                         
  -4  -1   5         95.92         94.84         4.47 o                         
  -3  -1   5        206.78        218.11         7.93 o                         
  -2  -1   5        405.15        406.79        14.12 o                         
  -1  -1   5       1216.23       1160.44        27.73 o                         
   0  -1   5       1014.39       1065.40        25.54 o                         
   1  -1   5          4.10          2.93         0.94 o                         
   2  -1   5         14.56         15.36         1.81 o                         
   3  -1   5         54.39         57.12         2.92 o                         
   4  -1   5        486.88        475.69        20.24 o                         
   5  -1   5        438.04        428.33        15.69 o                         
   6  -1   5        283.22        268.94        11.24 o                         
   7  -1   5        306.31        251.92        13.66 o                         
   8  -1   5        220.79        219.72        11.72 o                         
   9  -1   5        118.52        112.05        15.03 o                         
  10  -1   5         55.65         52.89         5.10 o                         
  -8   0   5        118.13        127.72         9.22 o                         
  -7   0   5        133.63        141.37         6.99 o                         
  -6   0   5         79.23         76.09         5.14 o                         
  -5   0   5        240.84        244.33        10.36 o                         
  -4   0   5        222.49        230.88        10.38 o                         
  -3   0   5        951.27        947.50        28.87 o                         
  -2   0   5        408.15        370.36        12.22 o                         
  -1   0   5        217.83        217.51         6.38 o                         
   0   0   5        369.69        359.35        12.06 o                         
   1   0   5        461.06        427.53        11.48 o                         
   2   0   5        291.90        282.21         8.58 o                         
   3   0   5         85.96         76.73         2.87 o                         
   4   0   5        628.67        628.73        17.11 o                         
   5   0   5        367.76        365.33        15.38 o                         
   6   0   5        735.70        718.14        27.36 o                         
   7   0   5        214.06        215.59        11.81 o                         
   8   0   5        332.81        331.75        14.96 o                         
   9   0   5         46.04         40.85         4.33 o                         
  10   0   5         39.05         47.70         5.07 o                         
  -8   1   5         40.91         44.49         4.27 o                         
  -7   1   5        113.03        106.71         7.62 o                         
  -6   1   5        179.37        178.94         7.92 o                         
  -5   1   5        295.71        284.32        15.46 o                         
  -4   1   5        333.64        314.59        10.29 o                         
  -3   1   5        625.55        621.19        18.51 o                         
  -2   1   5        286.53        283.02         8.63 o                         
  -1   1   5        584.15        500.53        14.77 o                         
   0   1   5        605.40        552.96        15.19 o                         
   1   1   5       1650.62       1580.12        40.71 o                         
   2   1   5       2437.91       2390.74        57.72 o                         
   3   1   5        721.78        657.93        16.84 o                         
   4   1   5        769.89        719.96        21.24 o                         
   5   1   5        770.94        838.03        22.76 o                         
   6   1   5        909.87        938.26        25.01 o                         
   7   1   5         86.23        102.97         6.53 o                         
   8   1   5        207.70        205.95        10.20 o                         
   9   1   5         72.78         72.43         5.13 o                         
  10   1   5         57.19         50.29         4.37 o                         
  -8   2   5         72.87         79.48         5.93 o                         
  -7   2   5         90.93         93.67         6.31 o                         
  -6   2   5        329.61        306.01        12.73 o                         
  -5   2   5        227.17        231.17        10.02 o                         
  -4   2   5         43.67         43.50         2.94 o                         
  -3   2   5         28.62         28.69         2.04 o                         
  -2   2   5        710.57        709.36        19.40 o                         
  -1   2   5        741.93        682.22        18.70 o                         
   0   2   5       2212.61       2182.05        50.98 o                         
   1   2   5       1483.58       1442.94        37.77 o                         
   2   2   5        948.17        890.54        22.45 o                         
   3   2   5       2252.68       2228.21        56.68 o                         
   4   2   5        714.05        665.27        19.13 o                         
   5   2   5        414.41        420.11        11.84 o                         
   6   2   5        559.44        563.09        14.53 o                         
   7   2   5        347.69        339.91        10.32 o                         
   8   2   5         42.98         46.29         3.78 o                         
   9   2   5        181.62        193.04         8.99 o                         
  10   2   5         67.37         73.73         5.03 o                         
  11   2   5         68.38         74.28         7.35 o                         
  -8   3   5        101.64        103.25         7.36 o                         
  -7   3   5        103.00         96.18         6.64 o                         
  -6   3   5        109.45        115.40         7.04 o                         
  -5   3   5        173.01        174.05         8.53 o                         
  -4   3   5        635.09        615.75        18.42 o                         
  -3   3   5          2.24          2.14         1.50 o                         
  -2   3   5        755.68        737.28        20.32 o                         
  -1   3   5        570.02        553.00        16.42 o                         
   0   3   5        817.02        790.35        20.52 o                         
   1   3   5       1746.81       1686.53        41.64 o                         
   2   3   5       1328.97       1343.39        33.47 o                         
   3   3   5        576.64        564.07        15.58 o                         
   4   3   5        247.94        242.69         6.97 o                         
   5   3   5        114.61        110.38         3.64 o                         
   6   3   5         18.03         17.77         1.01 o                         
   7   3   5        921.69        965.81        24.56 o                         
   8   3   5        107.45         99.70         5.08 o                         
   9   3   5        148.70        145.72         7.41 o                         
  10   3   5         77.02         76.31         7.65 o                         
  11   3   5         67.07         71.46        10.30 o                         
  -7   4   5         91.78         92.59         6.85 o                         
  -6   4   5        145.23        150.09         8.73 o                         
  -5   4   5         48.61         48.13         4.42 o                         
  -4   4   5        756.86        746.64        22.05 o                         
  -3   4   5        609.03        608.92        18.25 o                         
  -2   4   5        269.84        255.12        11.72 o                         
  -1   4   5        603.61        594.29        16.24 o                         
   0   4   5       1061.19       1054.05        27.93 o                         
   1   4   5        490.56        484.81        12.97 o                         
   2   4   5        950.59        909.27        23.60 o                         
   3   4   5        422.22        387.18        10.40 o                         
   4   4   5         58.93         55.79         2.80 o                         
   5   4   5        733.88        768.27        20.20 o                         
   6   4   5          0.88          1.35         0.77 o                         
   7   4   5         76.03         79.61         3.45 o                         
   8   4   5        173.58        179.27         8.05 o                         
   9   4   5        202.18        222.94         9.52 o                         
  10   4   5        105.67        114.42         6.02 o                         
  11   4   5        106.00         78.50        14.12 o                         
  -7   5   5         46.49         39.69         5.42 o                         
  -6   5   5        161.33        139.43         9.51 o                         
  -5   5   5        164.86        162.46         9.25 o                         
  -4   5   5         97.50         92.18         4.97 o                         
  -3   5   5        609.54        613.71        18.58 o                         
  -2   5   5        351.66        353.47        10.71 o                         
  -1   5   5        327.42        331.90         9.35 o                         
   0   5   5        468.26        455.33        13.07 o                         
   1   5   5        537.03        519.91        14.61 o                         
   2   5   5        332.44        322.89         9.59 o                         
   3   5   5        540.51        533.11        14.70 o                         
   4   5   5        582.11        587.29        17.18 o                         
   5   5   5        425.36        451.58        12.71 o                         
   6   5   5        634.36        648.58        15.02 o                         
   7   5   5        123.41        121.89         5.04 o                         
   8   5   5        188.96        194.84         7.73 o                         
   9   5   5        288.37        301.04        11.00 o                         
  10   5   5        168.29        179.46        10.12 o                         
  11   5   5         79.23         80.13         8.54 o                         
  -6   6   5         67.33         69.32         6.78 o                         
  -5   6   5        191.38        190.91        11.76 o                         
  -4   6   5         80.23         80.35         5.31 o                         
  -3   6   5        224.95        230.19         9.04 o                         
  -2   6   5        153.41        156.93         6.04 o                         
  -1   6   5        199.44        203.21         6.33 o                         
   0   6   5         50.13         58.67         2.57 o                         
   1   6   5        278.92        295.83         8.46 o                         
   2   6   5        712.57        712.27        19.56 o                         
   3   6   5        584.02        581.13        15.17 o                         
   4   6   5        453.30        476.72        11.93 o                         
   5   6   5        245.84        255.88         7.39 o                         
   6   6   5        647.92        650.65        16.94 o                         
   7   6   5        544.64        545.09        16.77 o                         
   8   6   5        485.80        492.88        16.73 o                         
   9   6   5        162.31        160.96         7.74 o                         
  10   6   5        138.71        141.78         7.87 o                         
  11   6   5         71.10         75.69         8.59 o                         
  -5   7   5         94.52        100.27        13.27 o                         
  -4   7   5        107.68        113.41        10.78 o                         
  -3   7   5        162.49        171.58         7.56 o                         
  -2   7   5        249.53        260.25         9.47 o                         
  -1   7   5        285.39        291.76        10.20 o                         
   0   7   5        134.85        155.06         6.02 o                         
   1   7   5        102.53        104.99         4.59 o                         
   2   7   5         66.10         68.56         3.70 o                         
   3   7   5        638.86        620.55        16.29 o                         
   4   7   5        507.13        483.89        14.74 o                         
   5   7   5        488.34        494.36        15.30 o                         
   6   7   5        409.42        423.35        13.04 o                         
   7   7   5        207.96        207.53         8.12 o                         
   8   7   5        140.72        124.86         6.25 o                         
   9   7   5         60.43         57.28         4.04 o                         
  10   7   5         56.24         58.70         3.97 o                         
  11   7   5         55.29         51.71         5.98 o                         
  -5   8   5         69.31         61.32         6.92 o                         
  -4   8   5        157.25        157.15        12.23 o                         
  -3   8   5        118.77        124.60         8.71 o                         
  -2   8   5        178.69        181.37         7.90 o                         
  -1   8   5        277.83        274.97        10.01 o                         
   0   8   5        263.48        275.13         9.09 o                         
   1   8   5        408.11        410.49        13.39 o                         
   2   8   5         98.85         98.48         4.84 o                         
   3   8   5        405.71        373.18        12.36 o                         
   4   8   5        530.31        523.77        17.44 o                         
   5   8   5        512.34        492.69        16.46 o                         
   6   8   5        140.98        139.39         5.62 o                         
   7   8   5        120.47        137.42         6.52 o                         
   8   8   5         39.32         39.72         4.10 o                         
   9   8   5         29.77         28.12         3.21 o                         
  10   8   5         36.33         34.85         3.25 o                         
  -3   9   5        104.65         98.89         5.88 o                         
  -2   9   5         79.74         79.96         5.63 o                         
  -1   9   5        101.78        101.99         5.77 o                         
   0   9   5        139.50        147.43         6.99 o                         
   1   9   5        447.45        464.73        16.54 o                         
   2   9   5        439.52        435.24        14.45 o                         
   3   9   5        259.99        252.53         9.36 o                         
   4   9   5        237.66        231.58        10.79 o                         
   5   9   5        202.18        199.03        10.80 o                         
   6   9   5        110.45        102.07         9.27 o                         
   7   9   5        105.94        106.54         7.30 o                         
   8   9   5        116.27        112.04         7.78 o                         
   9   9   5         78.19         74.81         6.07 o                         
  10   9   5         80.67         80.82         6.16 o                         
  -2  10   5         78.56         78.46         6.05 o                         
  -1  10   5        156.97        159.15         8.97 o                         
   0  10   5         96.61        114.31         7.14 o                         
   1  10   5         64.01         61.29         5.66 o                         
   2  10   5        207.78        224.42         9.15 o                         
   3  10   5         43.09         40.46         3.87 o                         
   4  10   5         96.88         95.05         5.84 o                         
   5  10   5         93.56         97.90         6.02 o                         
   6  10   5        140.37        133.23        10.76 o                         
   7  10   5         67.38         70.24         6.08 o                         
   8  10   5         78.43         93.41         7.24 o                         
   9  10   5         61.85         65.84         6.02 o                         
   0  11   5        167.00        180.22         9.69 o                         
   1  11   5         27.84         33.13         4.19 o                         
   2  11   5         70.69         61.58         5.20 o                         
   3  11   5         44.68         53.04         4.40 o                         
   4  11   5         30.52         23.66         3.57 o                         
   5  11   5         27.13         21.26         4.00 o                         
   6  11   5        112.66        119.96         9.58 o                         
   7  11   5         63.07         49.95         6.60 o                         
   8  11   5         78.78         81.93         9.68 o                         
   4  12   5        104.14         96.24         8.25 o                         
  -2  -7   6        126.94        146.83         9.37 o                         
  -1  -7   6        138.55        140.04         9.16 o                         
   0  -7   6         81.74         69.94         6.45 o                         
  -5  -6   6        110.19        107.92         8.61 o                         
  -4  -6   6         45.92         40.38         5.10 o                         
  -3  -6   6         73.98         82.32         9.81 o                         
  -2  -6   6         92.43         99.97         6.41 o                         
  -1  -6   6        134.51        127.80         7.44 o                         
   0  -6   6         92.02         94.63         8.02 o                         
   1  -6   6         35.74         39.76         4.81 o                         
   2  -6   6         37.16         41.97         4.97 o                         
   3  -6   6         73.45         68.40         5.89 o                         
  -6  -5   6         28.08         32.59         4.52 o                         
  -5  -5   6         88.86         97.58         6.85 o                         
  -4  -5   6        113.78        121.69         7.71 o                         
  -3  -5   6        108.33        105.02         6.35 o                         
  -2  -5   6         15.79         17.04         2.29 o                         
  -1  -5   6         40.29         43.52         3.38 o                         
   0  -5   6         47.08         44.46         4.55 o                         
   1  -5   6        136.84        151.68         8.21 o                         
   2  -5   6         99.16        110.10         6.92 o                         
   3  -5   6        165.12        161.59         8.80 o                         
   4  -5   6         96.17        103.48         6.85 o                         
   5  -5   6         77.47         72.22         5.28 o                         
  -7  -4   6        110.42        105.03         7.68 o                         
  -6  -4   6         89.37         86.93         6.32 o                         
  -5  -4   6         74.89         67.08         5.52 o                         
  -4  -4   6         24.96         26.37         3.68 o                         
  -3  -4   6         97.74        101.48         5.00 o                         
  -2  -4   6         69.04         67.36         3.95 o                         
  -1  -4   6        141.75        145.63         6.60 o                         
   0  -4   6        295.20        308.31        11.02 o                         
   1  -4   6        465.29        495.55        16.16 o                         
   2  -4   6        128.19        136.61         7.05 o                         
   3  -4   6        132.30        143.78         6.94 o                         
   4  -4   6        105.55        112.23         6.12 o                         
   5  -4   6         71.03         79.42         5.21 o                         
   6  -4   6        117.24        128.31         9.44 o                         
  -7  -3   6         97.79         91.96         6.50 o                         
  -6  -3   6         49.55         45.54         4.81 o                         
  -5  -3   6         93.02         92.17         6.24 o                         
  -4  -3   6         69.87         66.31         5.09 o                         
  -3  -3   6         68.04         72.73         4.37 o                         
  -2  -3   6        455.77        435.83        13.20 o                         
  -1  -3   6        507.06        522.08        15.40 o                         
   0  -3   6        401.75        378.95        11.12 o                         
   1  -3   6        659.73        652.27        18.70 o                         
   2  -3   6        545.28        537.66        20.56 o                         
   3  -3   6        117.14        121.57         6.65 o                         
   4  -3   6        198.03        202.79         8.92 o                         
   5  -3   6         75.51         81.20         4.98 o                         
   6  -3   6        109.71        113.60         6.73 o                         
   7  -3   6        149.95        150.62        10.24 o                         
  -7  -2   6         26.30         22.64         3.16 o                         
  -6  -2   6         49.97         46.82         4.45 o                         
  -5  -2   6         83.77         84.28         6.39 o                         
  -4  -2   6        368.39        338.00        13.77 o                         
  -3  -2   6        381.19        386.07        14.26 o                         
  -2  -2   6        366.62        340.26        11.68 o                         
  -1  -2   6        444.58        449.93        12.59 o                         
   0  -2   6        436.70        437.53        12.35 o                         
   1  -2   6         74.68         80.19         3.88 o                         
   2  -2   6       1050.53       1020.04        32.18 o                         
   3  -2   6        374.61        354.51        12.66 o                         
   4  -2   6        191.79        197.33         8.36 o                         
   5  -2   6        163.14        164.59         9.00 o                         
   6  -2   6         52.37         46.94         6.92 o                         
   7  -2   6        135.26        133.68        10.53 o                         
   8  -2   6        109.25        101.33         7.33 o                         
  -8  -1   6         57.39         52.30         5.08 o                         
  -7  -1   6         58.13         67.45         5.72 o                         
  -6  -1   6        195.30        184.24         9.92 o                         
  -5  -1   6        368.49        370.52        15.15 o                         
  -4  -1   6        324.10        318.17        10.52 o                         
  -3  -1   6        385.40        373.39        11.86 o                         
  -2  -1   6        301.76        312.33        10.40 o                         
  -1  -1   6         81.90         84.37         3.44 o                         
   0  -1   6        817.86        855.04        21.02 o                         
   1  -1   6        123.44        128.01         4.86 o                         
   2  -1   6        134.14        137.83         5.07 o                         
   3  -1   6        333.70        341.80        11.31 o                         
   4  -1   6        235.87        228.16         8.82 o                         
   5  -1   6        135.94        136.77         6.48 o                         
   6  -1   6        106.84         90.97         6.50 o                         
   7  -1   6         76.84         64.35         6.67 o                         
   8  -1   6         71.51         69.14         6.62 o                         
   9  -1   6        137.46        144.13        11.61 o                         
  -8   0   6        113.96        111.35         7.82 o                         
  -7   0   6        162.22        150.45         8.13 o                         
  -6   0   6        211.00        199.78         9.39 o                         
  -5   0   6        351.45        375.92        17.02 o                         
  -4   0   6        470.35        452.72        17.12 o                         
  -3   0   6        371.21        371.80        12.67 o                         
  -2   0   6        330.59        315.83        10.27 o                         
  -1   0   6        158.11        142.40         5.71 o                         
   0   0   6        154.03        158.94         7.04 o                         
   1   0   6        597.55        579.81        16.36 o                         
   2   0   6        248.70        257.40         8.19 o                         
   3   0   6        188.33        182.31         6.35 o                         
   4   0   6        373.63        383.33        11.26 o                         
   5   0   6        241.53        229.76         8.91 o                         
   6   0   6        201.68        215.65        10.31 o                         
   7   0   6        119.11        118.18         8.85 o                         
   8   0   6        152.83        147.54         9.30 o                         
   9   0   6         65.09         64.61         6.03 o                         
  10   0   6         49.86         44.83         4.67 o                         
  -8   1   6         85.40         74.69         6.23 o                         
  -7   1   6         84.71         92.80         6.40 o                         
  -6   1   6        127.25        113.49         6.50 o                         
  -5   1   6         96.26         91.55         6.07 o                         
  -4   1   6        197.48        211.48         7.71 o                         
  -3   1   6        443.77        444.75        14.00 o                         
  -2   1   6        415.77        414.14        12.66 o                         
  -1   1   6        265.01        272.14         8.94 o                         
   0   1   6         58.13         52.49         3.13 o                         
   1   1   6        305.33        320.07         9.66 o                         
   2   1   6        474.31        486.57        13.82 o                         
   3   1   6        923.34        918.26        27.08 o                         
   4   1   6        601.06        572.90        15.16 o                         
   5   1   6        645.90        625.88        24.33 o                         
   6   1   6        644.10        652.79        19.36 o                         
   7   1   6        123.68        127.48         6.94 o                         
   8   1   6        143.21        139.98         8.80 o                         
   9   1   6         58.67         59.50         4.88 o                         
  10   1   6         84.96         88.29         6.34 o                         
  -7   2   6         55.34         57.63         5.14 o                         
  -6   2   6        113.59        113.47         7.08 o                         
  -5   2   6         74.04         75.83         5.50 o                         
  -4   2   6        107.17        100.25         5.05 o                         
  -3   2   6         27.45         30.87         2.65 o                         
  -2   2   6        434.04        417.91        13.37 o                         
  -1   2   6        446.20        447.39        13.02 o                         
   0   2   6        165.10        174.90         5.65 o                         
   1   2   6        308.76        315.13         9.54 o                         
   2   2   6        333.42        345.09        10.08 o                         
   3   2   6        920.63        904.81        22.88 o                         
   4   2   6        968.52        931.24        24.82 o                         
   5   2   6        812.00        805.75        23.28 o                         
   6   2   6        450.15        434.15        14.35 o                         
   7   2   6        352.01        359.45        10.81 o                         
   8   2   6         25.05         26.36         3.13 o                         
   9   2   6         92.26         91.07         5.97 o                         
  10   2   6        103.54        102.50         6.49 o                         
  -7   3   6         42.12         43.12         6.01 o                         
  -6   3   6        104.12        101.99         6.87 o                         
  -5   3   6         85.37         84.45         6.02 o                         
  -4   3   6        346.63        341.87        12.10 o                         
  -3   3   6        110.04        113.28         5.32 o                         
  -2   3   6        282.57        279.66         9.57 o                         
  -1   3   6        546.76        518.29        14.82 o                         
   0   3   6       1012.91        936.81        24.01 o                         
   1   3   6        509.52        500.53        13.43 o                         
   2   3   6        840.93        788.21        21.45 o                         
   3   3   6        877.72        871.92        20.10 o                         
   4   3   6        375.53        398.57        10.98 o                         
   5   3   6        448.24        468.63        13.53 o                         
   6   3   6          5.49          4.42         1.22 o                         
   7   3   6        471.93        470.94        13.65 o                         
   8   3   6        112.22        108.16         5.79 o                         
   9   3   6        146.40        136.37         8.51 o                         
  10   3   6         51.77         48.48         4.10 o                         
  11   3   6         62.75         59.02         8.29 o                         
  -7   4   6         62.80         61.01         5.55 o                         
  -6   4   6         65.87         60.57         5.33 o                         
  -5   4   6         47.46         44.19         4.35 o                         
  -4   4   6        229.95        225.69         8.32 o                         
  -3   4   6        432.14        438.91        15.03 o                         
  -2   4   6        540.57        529.61        17.53 o                         
  -1   4   6        855.63        822.20        21.23 o                         
   0   4   6       1497.15       1494.79        37.50 o                         
   1   4   6       1124.75       1058.16        26.91 o                         
   2   4   6        493.81        463.95        12.62 o                         
   3   4   6        279.80        270.37         7.79 o                         
   4   4   6        205.62        209.93         8.36 o                         
   5   4   6        558.17        534.12        15.13 o                         
   6   4   6         97.34        101.41         4.18 o                         
   7   4   6        204.31        198.96         7.13 o                         
   8   4   6        211.96        229.51         9.93 o                         
   9   4   6        140.37        146.10         7.33 o                         
  10   4   6         53.28         53.06         6.03 o                         
  11   4   6         41.58         45.73         5.68 o                         
  -6   5   6         92.45         91.01         9.72 o                         
  -5   5   6         80.75         84.45         6.36 o                         
  -4   5   6         36.15         38.84         3.38 o                         
  -3   5   6        495.93        466.73        14.85 o                         
  -2   5   6        354.04        335.95        10.42 o                         
  -1   5   6        821.86        806.17        21.94 o                         
   0   5   6        660.05        657.83        18.36 o                         
   1   5   6        460.44        479.43        13.77 o                         
   2   5   6        217.08        219.92         7.12 o                         
   3   5   6        105.50        113.27         4.38 o                         
   4   5   6        124.15        124.01         4.48 o                         
   5   5   6        529.89        509.60        15.31 o                         
   6   5   6        997.57        962.01        25.70 o                         
   7   5   6        141.61        145.54         6.44 o                         
   8   5   6        249.68        250.30         9.64 o                         
   9   5   6        114.00        113.40         6.45 o                         
  10   5   6        111.60        118.53         6.66 o                         
  11   5   6         56.37         60.08         6.58 o                         
  -6   6   6         51.21         57.80         6.39 o                         
  -5   6   6        272.80        253.07        11.95 o                         
  -4   6   6         72.06         73.24         5.83 o                         
  -3   6   6        254.18        251.68         9.25 o                         
  -2   6   6        212.65        215.85         8.79 o                         
  -1   6   6        106.20         99.57         4.12 o                         
   0   6   6         46.28         52.88         3.08 o                         
   1   6   6        293.93        285.76         9.03 o                         
   2   6   6        184.21        194.73         6.65 o                         
   3   6   6        373.41        367.56        11.00 o                         
   4   6   6        288.05        296.76         9.02 o                         
   5   6   6         10.24         13.49         1.76 o                         
   6   6   6        524.05        515.71        14.72 o                         
   7   6   6        252.64        264.45        10.00 o                         
   8   6   6        294.46        302.71        11.21 o                         
   9   6   6        136.73        127.46         6.28 o                         
  10   6   6        147.02        150.66         9.16 o                         
  11   6   6         37.40         35.97         5.98 o                         
  -5   7   6        141.60        154.32        12.01 o                         
  -4   7   6        177.48        170.92        11.14 o                         
  -3   7   6         44.38         44.07         4.07 o                         
  -2   7   6         88.47        102.72         5.15 o                         
  -1   7   6        225.71        230.57         8.12 o                         
   0   7   6         78.97         84.49         3.75 o                         
   1   7   6        239.05        250.05         7.63 o                         
   2   7   6        322.05        326.37         9.40 o                         
   3   7   6        222.36        218.05         7.32 o                         
   4   7   6        413.96        425.60        15.23 o                         
   5   7   6        143.98        151.40         5.94 o                         
   6   7   6         92.29         94.53         4.13 o                         
   7   7   6        220.54        216.50         8.72 o                         
   8   7   6        180.71        171.57         7.53 o                         
   9   7   6         43.82         41.70         3.42 o                         
  10   7   6         72.21         75.54         5.50 o                         
  11   7   6         41.75         51.22         5.93 o                         
  -4   8   6         82.99         94.52        15.40 o                         
  -3   8   6         56.59         56.05         4.72 o                         
  -2   8   6         41.07         41.69         3.72 o                         
  -1   8   6        164.40        162.85         7.52 o                         
   0   8   6        439.35        443.53        14.57 o                         
   1   8   6        278.35        293.29         9.59 o                         
   2   8   6        314.38        307.70         9.86 o                         
   3   8   6        316.71        326.04        10.28 o                         
   4   8   6        301.32        309.26        11.61 o                         
   5   8   6        510.38        512.91        14.94 o                         
   6   8   6        197.22        196.33         6.88 o                         
   7   8   6        143.02        137.48         6.87 o                         
   8   8   6        108.88        118.92         6.57 o                         
   9   8   6         72.02         66.15         4.58 o                         
  10   8   6         28.94         21.70         2.65 o                         
  -3   9   6         87.44         86.30         6.11 o                         
  -2   9   6         87.52        100.53         5.96 o                         
  -1   9   6         27.01         21.76         2.95 o                         
   0   9   6         93.11         98.56         5.63 o                         
   1   9   6        247.08        254.74         9.73 o                         
   2   9   6        387.27        392.65        13.35 o                         
   3   9   6        330.12        315.35        12.08 o                         
   4   9   6        283.77        288.29        11.07 o                         
   5   9   6        196.59        201.42        10.76 o                         
   6   9   6        114.82        118.89         8.12 o                         
   7   9   6        108.28         96.49         8.22 o                         
   8   9   6         93.41         97.02         6.56 o                         
   9   9   6        142.76        128.40         9.17 o                         
  10   9   6        104.09        107.07         6.86 o                         
  -2  10   6         82.28         79.60         6.15 o                         
  -1  10   6         93.94         95.28         7.09 o                         
   0  10   6         74.09         86.24         6.25 o                         
   1  10   6         55.27         57.27         4.95 o                         
   2  10   6        205.24        217.71        11.12 o                         
   3  10   6        104.29        104.86         6.52 o                         
   4  10   6         91.30         83.93         5.57 o                         
   5  10   6         74.88         75.85         5.16 o                         
   6  10   6         88.05         96.17         8.57 o                         
   7  10   6         36.56         38.78         5.44 o                         
   8  10   6         59.24         56.19         5.69 o                         
   9  10   6         49.72         55.00         5.62 o                         
   0  11   6        162.61        167.93         9.48 o                         
   1  11   6         66.01         72.00         5.80 o                         
   2  11   6         62.53         63.86         5.65 o                         
   3  11   6         70.05         71.06         5.47 o                         
   4  11   6         56.64         62.40         5.03 o                         
   5  11   6         23.30         21.71         4.31 o                         
   6  11   6        108.11         99.41         9.13 o                         
   7  11   6         60.48         63.46         7.16 o                         
   8  11   6         49.41         45.77         6.07 o                         
  -2  -6   7         66.07         74.72         8.56 o                         
  -1  -6   7         93.69         83.41         5.79 o                         
   0  -6   7         97.20         95.08         7.92 o                         
   1  -6   7         81.93         89.45         7.36 o                         
  -4  -5   7        131.64        131.07        10.08 o                         
  -3  -5   7        143.13        142.50         8.78 o                         
  -2  -5   7         89.58        101.29         7.21 o                         
  -1  -5   7         67.46         70.05         6.01 o                         
   0  -5   7         45.62         48.46         4.43 o                         
   1  -5   7         46.52         51.38         5.87 o                         
   2  -5   7         54.59         56.85         5.43 o                         
   3  -5   7         71.97         73.44         5.92 o                         
   4  -5   7         73.20         74.05         8.07 o                         
  -5  -4   7         68.27         72.08         6.04 o                         
  -4  -4   7        120.86        112.49         7.52 o                         
  -3  -4   7        126.35        123.52         7.71 o                         
  -2  -4   7        127.58        119.11         5.82 o                         
  -1  -4   7         82.37         86.32         4.87 o                         
   0  -4   7         78.77         84.22         5.31 o                         
   1  -4   7        137.12        141.77         6.86 o                         
   2  -4   7         68.62         67.62         5.26 o                         
   3  -4   7         74.12         82.04         6.57 o                         
   4  -4   7         82.76         95.61         6.52 o                         
   5  -4   7         93.20         99.05         6.67 o                         
  -6  -3   7        102.54         96.12         7.51 o                         
  -5  -3   7         47.81         44.81         5.05 o                         
  -4  -3   7         42.98         42.43         5.09 o                         
  -3  -3   7         44.50         58.23         5.01 o                         
  -2  -3   7        143.23        148.44         6.25 o                         
  -1  -3   7        195.16        204.22         8.19 o                         
   0  -3   7        181.62        191.00         7.62 o                         
   1  -3   7        147.16        164.23         7.09 o                         
   2  -3   7        252.37        253.66         9.17 o                         
   3  -3   7         86.13         98.93         6.44 o                         
   4  -3   7        108.66        123.57         7.03 o                         
   5  -3   7        110.32        112.82         6.20 o                         
   6  -3   7        119.64        118.94         7.94 o                         
   7  -3   7        115.10        110.16         9.01 o                         
  -6  -2   7         22.72         13.18         3.19 o                         
  -5  -2   7         30.66         31.48         4.42 o                         
  -4  -2   7         71.13         64.39         5.81 o                         
  -3  -2   7        121.81        122.02         5.97 o                         
  -2  -2   7        273.16        265.42        14.77 o                         
  -1  -2   7        193.62        196.20         6.86 o                         
   0  -2   7        276.12        278.70         8.81 o                         
   1  -2   7         31.08         36.76         2.79 o                         
   2  -2   7        266.74        262.82         9.80 o                         
   3  -2   7        189.42        187.25         7.57 o                         
   4  -2   7        169.50        168.16         8.08 o                         
   5  -2   7        136.97        142.34         8.13 o                         
   6  -2   7        122.87        107.04         7.03 o                         
   7  -2   7        166.82        164.21        12.47 o                         
   8  -2   7        109.99        108.65         8.63 o                         
  -7  -1   7         29.83         25.32         4.08 o                         
  -6  -1   7         65.64         57.11         5.30 o                         
  -5  -1   7        128.23        140.49         8.35 o                         
  -4  -1   7        222.04        220.84        11.33 o                         
  -3  -1   7        188.87        189.09         7.99 o                         
  -2  -1   7        230.71        236.12        13.11 o                         
  -1  -1   7        267.02        244.20        10.60 o                         
   0  -1   7        745.69        727.59        19.38 o                         
   1  -1   7        215.63        207.97         6.83 o                         
   2  -1   7        103.25        114.27         5.30 o                         
   3  -1   7        143.15        144.05         6.21 o                         
   4  -1   7        171.11        167.94         7.26 o                         
   5  -1   7        257.40        274.16        14.64 o                         
   6  -1   7        190.71        198.15        11.21 o                         
   7  -1   7        109.96         96.50         8.80 o                         
   8  -1   7         45.82         30.27         5.22 o                         
  -7   0   7         64.77         64.53         5.63 o                         
  -6   0   7        162.19        144.10         9.38 o                         
  -5   0   7        220.29        214.87        11.55 o                         
  -4   0   7        216.17        213.74        11.21 o                         
  -3   0   7        245.07        242.80         8.28 o                         
  -2   0   7        379.13        359.34        12.67 o                         
  -1   0   7        267.20        257.13         9.00 o                         
   0   0   7        473.70        477.73        14.07 o                         
   1   0   7        965.58        940.22        29.21 o                         
   2   0   7        188.89        203.05         7.20 o                         
   3   0   7        380.28        386.38        11.91 o                         
   4   0   7        244.51        248.51         8.38 o                         
   5   0   7        199.29        199.44         7.71 o                         
   6   0   7        175.44        187.15         9.29 o                         
   7   0   7         89.84         92.27         7.29 o                         
   8   0   7         44.15         44.13         5.13 o                         
   9   0   7         59.59         59.23         6.53 o                         
  -7   1   7        113.93        122.23         7.93 o                         
  -6   1   7        105.48         95.98         7.40 o                         
  -5   1   7         72.51         68.94         7.45 o                         
  -4   1   7        191.04        192.63        10.42 o                         
  -3   1   7        154.11        167.92         9.32 o                         
  -2   1   7        269.61        261.63         8.65 o                         
  -1   1   7        381.32        393.70        12.62 o                         
   0   1   7         17.74         15.92         2.10 o                         
   1   1   7        790.72        806.27        23.65 o                         
   2   1   7        673.39        675.10        18.95 o                         
   3   1   7        440.07        435.65        14.34 o                         
   4   1   7        222.83        219.85         7.40 o                         
   5   1   7        140.05        116.92        10.03 o                         
   6   1   7         81.12         86.36         5.20 o                         
   7   1   7        133.05        121.26         8.13 o                         
   8   1   7        151.99        146.22         9.33 o                         
   9   1   7         47.87         53.40         5.64 o                         
  10   1   7        149.01        142.78         8.78 o                         
  -7   2   7         63.93         55.18         5.22 o                         
  -6   2   7        172.18        177.30        11.06 o                         
  -5   2   7         86.63         84.55         6.03 o                         
  -4   2   7        103.22         97.48         6.43 o                         
  -3   2   7         76.85         87.07         5.44 o                         
  -2   2   7         20.83         16.27         1.93 o                         
  -1   2   7        334.55        331.25        10.28 o                         
   0   2   7        414.88        415.01        13.95 o                         
   1   2   7        268.90        302.30         9.55 o                         
   2   2   7        395.22        393.74        11.58 o                         
   3   2   7        294.88        286.40         8.48 o                         
   4   2   7         25.21         28.23         1.83 o                         
   5   2   7        183.24        184.10         6.92 o                         
   6   2   7        196.38        200.29         7.37 o                         
   7   2   7        173.42        167.29         8.25 o                         
   8   2   7        142.13        131.72         8.39 o                         
   9   2   7         57.69         45.43         4.40 o                         
  10   2   7         73.85         63.34         5.39 o                         
  -6   3   7         64.57         64.84         5.89 o                         
  -5   3   7        168.42        167.10         8.95 o                         
  -4   3   7        145.44        146.70         8.53 o                         
  -3   3   7        175.70        176.21         7.20 o                         
  -2   3   7        227.31        230.16         8.30 o                         
  -1   3   7        204.33        191.44         7.22 o                         
   0   3   7        490.26        478.78        14.11 o                         
   1   3   7        258.37        271.78         8.18 o                         
   2   3   7        207.93        204.89         6.10 o                         
   3   3   7        507.80        513.88        13.98 o                         
   4   3   7        512.75        481.62        14.01 o                         
   5   3   7        187.15        169.42         6.19 o                         
   6   3   7         65.31         70.10         3.74 o                         
   7   3   7        203.25        194.40         6.82 o                         
   8   3   7         97.83         85.44         5.15 o                         
   9   3   7        174.11        170.97         8.81 o                         
  10   3   7         51.93         50.77         6.80 o                         
  -6   4   7         17.21         12.95         3.28 o                         
  -5   4   7         58.10         58.78         5.21 o                         
  -4   4   7        173.19        179.36         9.25 o                         
  -3   4   7        387.18        372.20        13.26 o                         
  -2   4   7        284.25        281.03        10.01 o                         
  -1   4   7        181.28        185.98         6.71 o                         
   0   4   7        206.99        208.27         6.85 o                         
   1   4   7        314.15        307.76         9.13 o                         
   2   4   7        836.95        787.89        21.64 o                         
   3   4   7        670.08        668.95        17.67 o                         
   4   4   7        696.92        666.71        17.61 o                         
   5   4   7        536.13        533.62        15.34 o                         
   6   4   7         98.28         97.66         6.24 o                         
   7   4   7        121.06        126.57         5.94 o                         
   8   4   7        238.45        229.61        11.52 o                         
   9   4   7        218.91        211.49         9.81 o                         
  10   4   7         92.42         96.64         6.93 o                         
  11   4   7         47.16         45.27         5.62 o                         
  -6   5   7         55.09         52.12         5.36 o                         
  -5   5   7        101.82         99.42         8.18 o                         
  -4   5   7         40.03         35.65         4.63 o                         
  -3   5   7        212.95        228.94         8.64 o                         
  -2   5   7        149.25        141.22         7.11 o                         
  -1   5   7        181.44        180.21         6.50 o                         
   0   5   7        329.64        324.14        11.29 o                         
   1   5   7        566.89        572.73        15.73 o                         
   2   5   7        330.56        335.30         9.92 o                         
   3   5   7        305.02        312.00        10.37 o                         
   4   5   7        231.57        233.16         7.74 o                         
   5   5   7        327.58        320.84        10.02 o                         
   6   5   7        899.78        888.06        25.66 o                         
   7   5   7        170.51        163.38         7.05 o                         
   8   5   7        205.62        206.75         9.32 o                         
   9   5   7         97.34        101.14         7.27 o                         
  10   5   7         84.81         93.30         8.40 o                         
  11   5   7         34.65         29.56         4.90 o                         
  -5   6   7        136.95        145.52         9.08 o                         
  -4   6   7         86.35         86.84         6.51 o                         
  -3   6   7        146.17        145.66         7.31 o                         
  -2   6   7        284.24        296.37         9.77 o                         
  -1   6   7        377.71        369.94        12.56 o                         
   0   6   7         72.72         76.93         3.93 o                         
   1   6   7        172.32        181.23         6.61 o                         
   2   6   7        116.67        126.73         5.36 o                         
   3   6   7        185.46        184.29         6.96 o                         
   4   6   7        467.03        455.74        14.13 o                         
   5   6   7        121.72        126.35         6.05 o                         
   6   6   7        375.90        356.89        10.88 o                         
   7   6   7        143.38        145.66         6.68 o                         
   8   6   7         88.61         91.12         5.34 o                         
   9   6   7         18.40         12.64         2.31 o                         
  10   6   7         93.46         97.32         6.31 o                         
  11   6   7         18.99         11.36         3.56 o                         
  -4   7   7        160.64        158.10         9.56 o                         
  -3   7   7        145.04        147.12         9.13 o                         
  -2   7   7        201.62        212.97         8.06 o                         
  -1   7   7        297.67        295.23         9.81 o                         
   0   7   7        118.36        132.31         5.30 o                         
   1   7   7         50.22         51.21         3.43 o                         
   2   7   7        246.31        269.57         8.96 o                         
   3   7   7        320.62        300.58         9.68 o                         
   4   7   7        519.37        516.77        24.28 o                         
   5   7   7        227.59        245.31         8.65 o                         
   6   7   7         60.23         57.76         3.64 o                         
   7   7   7         74.83         80.80         4.98 o                         
   8   7   7         79.63         78.47         4.96 o                         
   9   7   7         17.97         12.16         2.61 o                         
  10   7   7         40.61         38.45         3.52 o                         
  -3   8   7         46.81         46.89         5.68 o                         
  -2   8   7         32.82         33.85         3.49 o                         
  -1   8   7         72.59         63.97         4.56 o                         
   0   8   7        374.08        360.22        12.56 o                         
   1   8   7        234.34        249.90         9.19 o                         
   2   8   7        298.84        315.70        13.94 o                         
   3   8   7        124.57        123.49         5.48 o                         
   4   8   7        135.89        138.43         7.11 o                         
   5   8   7        327.94        321.04        10.88 o                         
   6   8   7        151.04        148.66         7.69 o                         
   7   8   7        186.93        183.60         8.14 o                         
   8   8   7        112.60        116.30         6.44 o                         
   9   8   7        104.34        109.78         6.28 o                         
  10   8   7         24.54         17.52         2.69 o                         
  -2   9   7         69.09         76.20         5.21 o                         
  -1   9   7         27.44         26.96         3.21 o                         
   0   9   7        170.20        173.19         8.14 o                         
   1   9   7        129.49        129.23         7.48 o                         
   2   9   7        136.03        153.94         7.29 o                         
   3   9   7        117.69        119.07         6.32 o                         
   4   9   7         47.26         51.54         4.19 o                         
   5   9   7        155.70        149.96         7.64 o                         
   6   9   7        135.22        130.32         8.83 o                         
   7   9   7        114.75        123.52         8.63 o                         
   8   9   7         90.79         96.36         6.65 o                         
   9   9   7        182.79        187.10         9.74 o                         
  -1  10   7         96.96         91.52        10.49 o                         
   0  10   7         64.28         78.73         5.95 o                         
   1  10   7         79.03         88.38         6.36 o                         
   2  10   7         63.41         60.58         5.09 o                         
   3  10   7         99.53         99.69         5.81 o                         
   4  10   7         87.32         89.59         5.91 o                         
   5  10   7         45.07         45.04         4.12 o                         
   6  10   7         97.45         88.46         7.42 o                         
   7  10   7         76.74         91.61        12.08 o                         
   8  10   7         44.94         39.00         4.42 o                         
   9  10   7         59.99         53.55         5.04 o                         
   1  11   7        108.10        103.88         7.19 o                         
   2  11   7        110.48        107.57         7.11 o                         
   3  11   7         80.50         75.03         5.87 o                         
   4  11   7         78.24         89.05         6.76 o                         
   5  11   7         50.93         46.51         5.49 o                         
   6  11   7         91.52         77.24         6.93 o                         
   7  11   7        113.88        102.07         8.36 o                         
   0  -5   8        112.52        116.37         6.94 o                         
   1  -5   8        115.14        116.63         8.43 o                         
  -3  -4   8        161.58        149.64        12.49 o                         
  -2  -4   8        154.37        156.27        12.42 o                         
  -1  -4   8        138.56        144.22         7.45 o                         
   0  -4   8        118.32        133.71         7.19 o                         
   1  -4   8         84.40         90.02         5.52 o                         
   2  -4   8        101.96        107.30         6.72 o                         
   3  -4   8         67.58         71.97         9.20 o                         
   4  -4   8         16.63         12.30         3.39 o                         
  -4  -3   8        105.88        109.04         8.50 o                         
  -3  -3   8         97.74        101.91         8.15 o                         
  -2  -3   8         81.55         82.74         6.31 o                         
  -1  -3   8         27.74         24.50         3.19 o                         
   0  -3   8         89.16         89.76         5.24 o                         
   1  -3   8        121.70        138.22         6.83 o                         
   2  -3   8        106.82        101.68         5.73 o                         
   3  -3   8        100.59        104.80         6.42 o                         
   4  -3   8         33.19         34.65         3.74 o                         
   5  -3   8         31.08         28.40         4.37 o                         
  -5  -2   8        116.57        127.20         9.21 o                         
  -4  -2   8         79.89         81.00         7.91 o                         
  -3  -2   8         32.78         34.74         4.70 o                         
  -2  -2   8         85.74         89.29         5.75 o                         
  -1  -2   8        100.48        117.75         5.87 o                         
   0  -2   8         51.90         53.31         3.84 o                         
   1  -2   8         13.93         11.65         2.48 o                         
   2  -2   8         80.74         84.66         7.73 o                         
   3  -2   8        115.98        116.22         6.01 o                         
   4  -2   8        164.95        169.70         8.07 o                         
   5  -2   8         64.42         71.80         5.65 o                         
   6  -2   8         38.53         27.72         4.44 o                         
   7  -2   8         65.67         65.31         8.38 o                         
  -5  -1   8         47.07         39.35         4.71 o                         
  -4  -1   8         82.79         86.98         6.56 o                         
  -3  -1   8        153.44        141.74         9.29 o                         
  -2  -1   8        129.36        138.98         7.27 o                         
  -1  -1   8         90.42         89.74         5.15 o                         
   0  -1   8        151.31        161.11         6.86 o                         
   1  -1   8         88.41         88.35         4.85 o                         
   2  -1   8         97.12        110.07         5.57 o                         
   3  -1   8        229.56        233.48        11.05 o                         
   4  -1   8        227.46        241.04         9.49 o                         
   5  -1   8        172.33        186.54        10.42 o                         
   6  -1   8        120.14        120.16         7.20 o                         
   7  -1   8         63.17         56.35         6.64 o                         
   8  -1   8         52.54         51.71         6.38 o                         
  -6   0   8         24.29         16.05         3.51 o                         
  -5   0   8         65.75         55.94         5.49 o                         
  -4   0   8        152.80        154.73         9.18 o                         
  -3   0   8        139.80        153.66         7.89 o                         
  -2   0   8        114.97        113.57         6.30 o                         
  -1   0   8        102.58        101.59         5.40 o                         
   0   0   8        129.21        145.20         6.64 o                         
   1   0   8        670.65        680.70        19.59 o                         
   2   0   8        242.10        268.30         9.13 o                         
   3   0   8        268.76        276.79         9.40 o                         
   4   0   8        306.60        310.54        10.31 o                         
   5   0   8        314.72        319.99        12.33 o                         
   6   0   8        211.00        222.90        10.68 o                         
   7   0   8        128.19        124.72         9.11 o                         
   8   0   8         26.57         23.26         4.24 o                         
  -6   1   8         71.55         71.82         6.58 o                         
  -5   1   8         33.67         32.53         4.52 o                         
  -4   1   8         56.96         58.92         5.85 o                         
  -3   1   8        116.44        125.88         8.75 o                         
  -2   1   8        183.63        189.23         7.27 o                         
  -1   1   8        509.36        507.04        15.35 o                         
   0   1   8         94.80        102.58         5.43 o                         
   1   1   8        216.99        229.27         8.40 o                         
   2   1   8        243.40        264.96         8.91 o                         
   3   1   8        353.96        372.01        11.65 o                         
   4   1   8        291.33        302.49         9.79 o                         
   5   1   8        394.27        382.17        13.87 o                         
   6   1   8        103.26        107.43         6.28 o                         
   7   1   8         48.94         52.56         5.58 o                         
   8   1   8         51.80         45.96         6.51 o                         
   9   1   8         11.71          6.98         2.89 o                         
  -6   2   8         94.66         96.69         7.19 o                         
  -5   2   8         85.45         84.83         6.47 o                         
  -4   2   8         60.41         65.90         5.51 o                         
  -3   2   8        188.35        184.44         7.66 o                         
  -2   2   8        219.08        212.59         9.10 o                         
  -1   2   8        447.16        454.42        13.84 o                         
   0   2   8        304.42        303.85         9.98 o                         
   1   2   8        157.18        170.15         6.65 o                         
   2   2   8        241.49        233.10         8.38 o                         
   3   2   8        290.98        285.34         9.30 o                         
   4   2   8         65.00         73.59         4.09 o                         
   5   2   8         56.62         53.21         3.66 o                         
   6   2   8         93.37         96.42         6.53 o                         
   7   2   8         56.05         49.79         5.46 o                         
   8   2   8        116.58        112.40         8.09 o                         
   9   2   8         27.23         17.86         4.43 o                         
  -6   3   8         35.47         34.24         4.47 o                         
  -5   3   8        143.36        139.29         9.42 o                         
  -4   3   8        133.35        136.76         8.47 o                         
  -3   3   8        225.07        219.26         8.78 o                         
  -2   3   8        156.82        158.67         7.06 o                         
  -1   3   8        217.35        223.62         7.91 o                         
   0   3   8        698.83        671.67        19.36 o                         
   1   3   8        365.46        361.27        12.18 o                         
   2   3   8        209.15        210.82         6.96 o                         
   3   3   8         61.61         59.86         3.09 o                         
   4   3   8         71.41         68.64         3.92 o                         
   5   3   8         35.81         37.36         2.79 o                         
   6   3   8        181.59        186.05         6.91 o                         
   7   3   8        182.95        182.18         8.34 o                         
   8   3   8        151.81        144.24         9.20 o                         
   9   3   8        130.99        115.85         7.49 o                         
  10   3   8         12.44         12.07         3.84 o                         
  -5   4   8         64.66         70.15         6.01 o                         
  -4   4   8         55.60         62.43         6.32 o                         
  -3   4   8        124.52        132.07         6.68 o                         
  -2   4   8        286.43        287.35        10.47 o                         
  -1   4   8        167.62        166.13         6.57 o                         
   0   4   8        318.45        328.16        10.59 o                         
   1   4   8        183.95        180.60         6.60 o                         
   2   4   8         59.81         57.18         3.57 o                         
   3   4   8         47.04         51.24         2.83 o                         
   4   4   8        400.00        379.39        11.73 o                         
   5   4   8        316.05        311.35         9.97 o                         
   6   4   8        293.64        277.06         9.74 o                         
   7   4   8        203.57        198.19         9.22 o                         
   8   4   8        127.12        124.23        12.26 o                         
   9   4   8        216.49        204.49        11.23 o                         
  10   4   8         78.23         62.73         5.85 o                         
  -5   5   8         56.29         54.44         5.50 o                         
  -4   5   8         82.18         63.84         5.62 o                         
  -3   5   8         62.88         63.11         5.48 o                         
  -2   5   8        100.00        103.12         6.07 o                         
  -1   5   8         98.35         96.37         4.80 o                         
   0   5   8         23.45         23.25         2.32 o                         
   1   5   8        169.46        173.26         6.76 o                         
   2   5   8        344.02        354.80        11.17 o                         
   3   5   8        180.29        187.60         6.86 o                         
   4   5   8        195.85        191.06         6.96 o                         
   5   5   8        219.64        207.19         8.46 o                         
   6   5   8        298.99        302.73        10.52 o                         
   7   5   8        222.32        206.44        13.46 o                         
   8   5   8        187.59        186.83        14.72 o                         
   9   5   8         90.39         87.89         6.08 o                         
  10   5   8         94.39         91.70         7.01 o                         
  -4   6   8         91.28         83.24         6.60 o                         
  -3   6   8         80.98         70.07         5.20 o                         
  -2   6   8         41.29         46.37         3.76 o                         
  -1   6   8         93.79        100.23         5.60 o                         
   0   6   8        124.79        134.56         5.86 o                         
   1   6   8        293.29        304.46         9.90 o                         
   2   6   8        451.64        459.07        13.84 o                         
   3   6   8        405.82        405.38        13.03 o                         
   4   6   8        132.09        140.79         6.33 o                         
   5   6   8         67.39         60.21         4.07 o                         
   6   6   8        210.01        209.51         7.69 o                         
   7   6   8        145.13        138.69         8.14 o                         
   8   6   8        129.99        129.37        13.15 o                         
   9   6   8         24.32         18.09         3.03 o                         
  10   6   8         47.87         47.84         4.46 o                         
  -4   7   8         60.65         58.88         5.95 o                         
  -3   7   8         48.53         45.19         5.49 o                         
  -2   7   8        114.14        108.44         6.11 o                         
  -1   7   8        225.39        238.78         8.79 o                         
   0   7   8        271.38        287.89        10.59 o                         
   1   7   8        201.84        211.25         7.86 o                         
   2   7   8        228.65        248.10         8.58 o                         
   3   7   8        309.30        299.35        10.41 o                         
   4   7   8        493.25        484.57        15.37 o                         
   5   7   8        263.77        269.69         9.53 o                         
   6   7   8         77.06         77.90         4.19 o                         
   7   7   8         82.88         79.10         4.97 o                         
   8   7   8         52.50         52.17         4.57 o                         
   9   7   8         27.80         17.57         2.97 o                         
  10   7   8         41.36         35.38         5.54 o                         
  -3   8   8         64.22         58.21         6.63 o                         
  -2   8   8         53.18         49.91         4.25 o                         
  -1   8   8         55.50         56.62         4.57 o                         
   0   8   8        212.34        231.84         9.47 o                         
   1   8   8        108.25        105.29         7.08 o                         
   2   8   8        243.55        253.32         9.00 o                         
   3   8   8        202.89        201.37         7.74 o                         
   4   8   8        155.43        160.61         7.00 o                         
   5   8   8        253.28        255.40         9.35 o                         
   6   8   8         52.29         60.76         4.06 o                         
   7   8   8         69.72         65.17         4.62 o                         
   8   8   8         86.01         87.06         5.51 o                         
   9   8   8        118.51        111.53         7.16 o                         
  10   8   8         26.79         31.02         3.78 o                         
  -2   9   8         94.25         93.53         6.07 o                         
  -1   9   8          8.96          9.27         2.60 o                         
   0   9   8         70.40         73.79         5.20 o                         
   1   9   8        110.49        109.24         8.67 o                         
   2   9   8         99.20         96.32         6.38 o                         
   3   9   8        135.26        141.28         7.01 o                         
   4   9   8         25.88         32.73         3.55 o                         
   5   9   8         39.98         40.58         3.82 o                         
   6   9   8         62.98         63.39         6.03 o                         
   7   9   8         57.40         61.94         8.15 o                         
   8   9   8         31.18         26.95         3.66 o                         
   9   9   8        153.25        153.86        10.05 o                         
   0  10   8         42.75         43.45         4.66 o                         
   1  10   8         82.77         82.70         6.17 o                         
   2  10   8         34.46         27.21         3.67 o                         
   3  10   8         53.08         55.23         4.89 o                         
   4  10   8         83.60         81.66         5.64 o                         
   5  10   8         66.96         72.99         9.01 o                         
   6  10   8         80.53         78.28         8.01 o                         
   7  10   8         86.86        108.05         8.46 o                         
   8  10   8         27.31         21.19         3.47 o                         
   2  11   8         55.37         58.26         5.43 o                         
   3  11   8         66.43         74.68         5.89 o                         
   4  11   8         90.68         77.36         5.73 o                         
   5  11   8         96.85         92.42         7.95 o                         
   6  11   8        104.18        100.72        13.47 o                         
  -2  -3   9        143.27        134.40         9.96 o                         
  -1  -3   9        104.20         93.58         6.48 o                         
   0  -3   9         76.88         86.54         5.82 o                         
   1  -3   9         71.62         68.83         4.91 o                         
   2  -3   9         40.87         44.49         4.08 o                         
   3  -3   9         65.99         67.30         5.93 o                         
  -3  -2   9        108.99        104.00         8.51 o                         
  -2  -2   9        101.88        106.30         8.45 o                         
  -1  -2   9         85.72         78.36         6.27 o                         
   0  -2   9         51.09         49.85         4.22 o                         
   1  -2   9         66.70         79.09         8.77 o                         
   2  -2   9         34.25         31.71         3.70 o                         
   3  -2   9         45.93         54.15         4.33 o                         
   4  -2   9         82.72         73.57         6.02 o                         
   5  -2   9         23.07         20.31         3.80 o                         
  -4  -1   9         97.27         90.99         7.21 o                         
  -3  -1   9         42.96         40.83         5.28 o                         
  -2  -1   9         26.97         21.57         3.51 o                         
  -1  -1   9        134.71        143.89         7.17 o                         
   0  -1   9        123.34        123.84         6.55 o                         
   1  -1   9        120.61        126.83         6.31 o                         
   2  -1   9         82.77         95.13         5.57 o                         
   3  -1   9         42.11         48.03         3.88 o                         
   4  -1   9        131.11        133.94         8.77 o                         
   5  -1   9         94.75         89.30         6.39 o                         
   6  -1   9         49.24         47.42         5.27 o                         
  -4   0   9         25.29         15.83         3.59 o                         
  -3   0   9         69.92         71.38         6.27 o                         
  -2   0   9         24.43         26.82         3.53 o                         
  -1   0   9         39.80         52.15         3.98 o                         
   0   0   9         72.79         78.00         4.94 o                         
   1   0   9        190.97        192.00         8.26 o                         
   2   0   9        244.03        254.61         9.16 o                         
   3   0   9        189.20        194.67         7.99 o                         
   4   0   9         76.73         77.44         5.30 o                         
   5   0   9        104.53         92.61         6.31 o                         
   6   0   9         89.42         92.77        10.03 o                         
   7   0   9         75.55         79.05         7.87 o                         
  -5   1   9         24.41         21.24         3.92 o                         
  -4   1   9         21.99         10.82         3.48 o                         
  -3   1   9         63.14         66.92         5.91 o                         
  -2   1   9         82.11         79.20         5.16 o                         
  -1   1   9         76.29         80.34         4.87 o                         
   0   1   9         52.58         53.30         3.93 o                         
   1   1   9        203.09        201.33         8.25 o                         
   2   1   9        209.42        226.05         8.76 o                         
   3   1   9        220.53        221.88         8.17 o                         
   4   1   9        103.36        103.33         5.86 o                         
   5   1   9        126.52        122.43         7.12 o                         
   6   1   9         87.91         86.09         7.95 o                         
   7   1   9         78.65         69.43         6.81 o                         
   8   1   9         44.94         40.71         6.39 o                         
  -5   2   9         75.20         72.39         7.06 o                         
  -4   2   9         67.73         58.09         6.25 o                         
  -3   2   9         82.63         77.86         7.18 o                         
  -2   2   9        105.77        110.38         7.70 o                         
  -1   2   9        270.36        277.19         9.61 o                         
   0   2   9        275.67        246.97         8.79 o                         
   1   2   9        127.01        144.81         6.94 o                         
   2   2   9        226.64        219.79         8.14 o                         
   3   2   9        263.85        270.65        10.70 o                         
   4   2   9        165.52        157.18         7.26 o                         
   5   2   9        124.51        133.72         6.72 o                         
   6   2   9         77.02         71.89         5.13 o                         
   7   2   9         30.06         26.22         4.01 o                         
   8   2   9         71.47         61.65         6.29 o                         
   9   2   9         19.04         16.71         4.88 o                         
  -4   3   9        101.07         87.98         6.86 o                         
  -3   3   9        172.93        151.48         9.05 o                         
  -2   3   9        186.30        184.35        10.98 o                         
  -1   3   9         95.97        101.25         5.27 o                         
   0   3   9        314.28        309.59        11.14 o                         
   1   3   9        194.99        212.03         7.80 o                         
   2   3   9        243.95        244.42         8.53 o                         
   3   3   9        332.20        334.45        10.96 o                         
   4   3   9        318.39        313.96        10.46 o                         
   5   3   9         30.71         37.08         3.13 o                         
   6   3   9        101.71        103.30         5.29 o                         
   7   3   9         57.82         52.21         5.20 o                         
   8   3   9         94.49         90.96         7.53 o                         
   9   3   9        129.02        117.45         8.72 o                         
  -4   4   9         85.69         87.22         7.70 o                         
  -3   4   9         90.92         93.35         8.55 o                         
  -2   4   9        214.50        209.67         8.81 o                         
  -1   4   9         92.71         95.17         5.08 o                         
   0   4   9        102.74        109.10         5.70 o                         
   1   4   9        166.50        168.94         7.50 o                         
   2   4   9        136.40        146.19         5.93 o                         
   3   4   9         18.71         17.23         2.41 o                         
   4   4   9        265.20        264.00         9.09 o                         
   5   4   9        169.45        172.56         7.03 o                         
   6   4   9        150.18        150.67         6.92 o                         
   7   4   9        160.66        146.74         8.36 o                         
   8   4   9         46.71         33.47         4.98 o                         
   9   4   9        113.75         98.32         7.61 o                         
  -4   5   9         86.64         87.09         6.89 o                         
  -3   5   9         72.42         68.27         6.58 o                         
  -2   5   9        107.89        101.39         7.84 o                         
  -1   5   9        146.54        143.09         7.19 o                         
   0   5   9         61.31         65.08         4.07 o                         
   1   5   9         36.54         35.80         2.91 o                         
   2   5   9         75.25         78.78         4.56 o                         
   3   5   9         35.22         35.51         3.14 o                         
   4   5   9         72.75         86.42         5.51 o                         
   5   5   9        297.35        290.46        10.20 o                         
   6   5   9        183.18        177.41         7.46 o                         
   7   5   9        125.41        117.94        15.38 o                         
   8   5   9         52.42         53.94         5.94 o                         
   9   5   9         23.38         18.85         3.57 o                         
  -3   6   9         86.10         79.67         6.43 o                         
  -2   6   9         74.74         74.23         5.43 o                         
  -1   6   9         98.12        104.05         6.42 o                         
   0   6   9         65.67         68.38         4.69 o                         
   1   6   9         65.25         74.91         4.69 o                         
   2   6   9        138.62        161.75         6.91 o                         
   3   6   9        343.53        351.69        11.41 o                         
   4   6   9        149.68        154.94         6.72 o                         
   5   6   9        141.88        144.92         6.38 o                         
   6   6   9        120.97        128.93         7.71 o                         
   7   6   9        101.09         96.44         8.57 o                         
   8   6   9         84.63         92.72         6.49 o                         
   9   6   9         23.53         19.69         3.21 o                         
  -3   7   9         26.13         22.29         4.70 o                         
  -2   7   9         44.25         41.06         4.09 o                         
  -1   7   9         94.51         97.44         6.01 o                         
   0   7   9        190.45        194.36         8.78 o                         
   1   7   9        166.92        174.47         7.48 o                         
   2   7   9        134.04        140.28         6.39 o                         
   3   7   9        244.67        250.36        10.41 o                         
   4   7   9        219.16        230.52         8.81 o                         
   5   7   9        198.63        191.47         7.91 o                         
   6   7   9        131.13        138.78         7.30 o                         
   7   7   9        120.24        117.86         7.41 o                         
   8   7   9         96.08         89.07         6.39 o                         
   9   7   9         50.31         48.15         4.70 o                         
  -2   8   9         40.54         39.92         4.97 o                         
  -1   8   9         49.41         45.50         4.24 o                         
   0   8   9        173.01        196.93         9.07 o                         
   1   8   9        195.33        203.51         9.16 o                         
   2   8   9        101.82        109.11         5.65 o                         
   3   8   9         56.67         59.13         4.41 o                         
   4   8   9         78.74         81.32         5.26 o                         
   5   8   9        124.24        126.21         7.00 o                         
   6   8   9         98.98         96.79         5.90 o                         
   7   8   9         93.93         95.48         6.65 o                         
   8   8   9         75.63         77.29         6.02 o                         
   9   8   9        107.89        111.29         9.54 o                         
  -1   9   9         55.45         55.02         4.79 o                         
   0   9   9         59.23         63.02         4.98 o                         
   1   9   9        102.36         98.37         6.76 o                         
   2   9   9        110.16        120.17         8.83 o                         
   3   9   9         71.85         72.39         4.97 o                         
   4   9   9         34.28         36.68         3.95 o                         
   5   9   9         35.60         35.25         3.66 o                         
   6   9   9         37.73         30.05         4.82 o                         
   7   9   9         50.24         50.22         6.31 o                         
   8   9   9         32.23         37.40         4.97 o                         
   1  10   9         75.22         82.97         6.41 o                         
   2  10   9         63.56         61.04         5.59 o                         
   3  10   9         84.42         94.27         9.93 o                         
   4  10   9         67.48         68.29         6.14 o                         
   5  10   9         51.61         51.48         5.40 o                         
   6  10   9         71.62         59.03         7.31 o                         
   7  10   9         76.32         79.30         7.27 o                         
   4  11   9         64.52         72.10         7.85 o                         
   0  -2  10         47.68         49.89         5.05 o                         
   1  -2  10         65.98         70.15         5.51 o                         
   2  -2  10         46.65         47.32         4.64 o                         
  -2  -1  10         52.70         48.21        11.14 o                         
  -1  -1  10        120.87        122.64         8.29 o                         
   0  -1  10         90.42         93.03         5.95 o                         
   1  -1  10         56.89         60.94         4.86 o                         
   2  -1  10         78.94         72.85         5.54 o                         
   3  -1  10         32.26         30.84         3.97 o                         
   4  -1  10        108.32        126.85         8.98 o                         
   5  -1  10        115.03        114.53         7.65 o                         
  -3   0  10         87.97         88.63         7.71 o                         
  -2   0  10         41.76         44.90         5.24 o                         
  -1   0  10         23.25         23.55         3.15 o                         
   0   0  10         66.86         61.39         4.56 o                         
   1   0  10         58.11         63.29         4.70 o                         
   2   0  10         92.94         89.76         5.85 o                         
   3   0  10         79.77         67.37         5.10 o                         
   4   0  10         44.03         38.58         4.08 o                         
   5   0  10         64.37         55.57         5.20 o                         
   6   0  10         55.73         59.14         6.86 o                         
  -3   1  10         30.77         36.63         4.84 o                         
  -2   1  10         86.76         71.32         6.25 o                         
  -1   1  10         63.22         58.12         4.26 o                         
   0   1  10         76.29         76.54         4.85 o                         
   1   1  10         70.25         79.15         5.13 o                         
   2   1  10         61.03         73.34         5.68 o                         
   3   1  10         70.92         75.39         5.56 o                         
   4   1  10         24.47         25.94         3.35 o                         
   5   1  10         34.06         30.24         3.85 o                         
   6   1  10         49.35         45.36         4.56 o                         
   7   1  10         68.73         72.82         7.42 o                         
  -3   2  10         19.63         12.88         3.55 o                         
  -2   2  10        103.17        102.93         8.26 o                         
  -1   2  10        158.03        158.21         7.72 o                         
   0   2  10        190.06        192.57         8.06 o                         
   1   2  10        114.94        121.47         6.02 o                         
   2   2  10         64.94         61.30         4.64 o                         
   3   2  10         61.82         62.60         4.76 o                         
   4   2  10         59.05         66.00         4.84 o                         
   5   2  10         70.96         80.79         5.17 o                         
   6   2  10        106.87        102.07         6.99 o                         
   7   2  10        117.51        103.97         7.82 o                         
   8   2  10         74.41         58.36         6.49 o                         
  -3   3  10         63.20         52.19         6.29 o                         
  -2   3  10         68.15         76.86         8.36 o                         
  -1   3  10         68.22         69.20         4.52 o                         
   0   3  10        124.43        125.28         6.26 o                         
   1   3  10        121.72        130.52         6.34 o                         
   2   3  10        139.72        149.46         7.50 o                         
   3   3  10        117.28        122.53         6.68 o                         
   4   3  10        215.41        225.36         9.22 o                         
   5   3  10         98.16         99.60         5.85 o                         
   6   3  10        110.92        106.90         6.57 o                         
   7   3  10         93.25         86.22         6.93 o                         
   8   3  10        113.39        110.85         8.72 o                         
  -3   4  10         60.37         67.49         6.15 o                         
  -2   4  10         55.51         51.85         4.95 o                         
  -1   4  10         38.04         34.02         3.65 o                         
   0   4  10         80.67         79.56         5.24 o                         
   1   4  10        130.96        142.84         7.51 o                         
   2   4  10        169.52        170.62         8.13 o                         
   3   4  10         79.57         73.47         4.65 o                         
   4   4  10        155.62        158.98         7.15 o                         
   5   4  10        105.84        104.46         5.54 o                         
   6   4  10         86.50         85.60         5.25 o                         
   7   4  10         76.88         77.18         6.05 o                         
   8   4  10         45.92         32.07         5.65 o                         
  -3   5  10         36.48         29.35         6.04 o                         
  -2   5  10         64.62         73.39         6.57 o                         
  -1   5  10        104.31        105.66         7.31 o                         
   0   5  10         90.37         96.81         7.56 o                         
   1   5  10        144.10        147.16         7.27 o                         
   2   5  10        186.87        192.80        10.17 o                         
   3   5  10         87.28         88.11         5.11 o                         
   4   5  10         37.12         43.28         3.92 o                         
   5   5  10        102.35        103.77         5.53 o                         
   6   5  10         56.13         55.54         4.25 o                         
   7   5  10         77.59         65.87         6.21 o                         
   8   5  10         25.69         24.25         4.16 o                         
   9   5  10         13.00         10.41         3.23 o                         
  -2   6  10         63.53         62.99         6.68 o                         
  -1   6  10         91.77         81.97         5.86 o                         
   0   6  10         81.49         93.81         6.41 o                         
   1   6  10         67.29         72.34         4.42 o                         
   2   6  10        133.22        142.42         6.85 o                         
   3   6  10        310.52        306.15        10.58 o                         
   4   6  10         77.08         80.75         4.85 o                         
   5   6  10        105.18         99.24         6.52 o                         
   6   6  10         47.44         44.45         3.83 o                         
   7   6  10         39.26         38.20         4.77 o                         
   8   6  10         56.80         57.56         7.39 o                         
   9   6  10         26.54         19.33         3.78 o                         
  -1   7  10         33.19         34.51         4.22 o                         
   0   7  10         69.51         70.75         5.15 o                         
   1   7  10         92.11        100.63         7.56 o                         
   2   7  10         29.31         33.99         3.44 o                         
   3   7  10        177.31        187.91         9.16 o                         
   4   7  10        171.18        169.44         7.72 o                         
   5   7  10         85.81         90.27         5.36 o                         
   6   7  10         75.17         76.44         5.40 o                         
   7   7  10         50.32         51.38         8.06 o                         
   8   7  10         56.15         48.83         4.82 o                         
  -1   8  10         36.07         27.13         5.88 o                         
   0   8  10         39.19         40.65         4.19 o                         
   1   8  10        102.94        108.91         6.55 o                         
   2   8  10         61.18         61.83         4.78 o                         
   3   8  10         18.38         21.34         3.01 o                         
   4   8  10         80.75         82.54         5.25 o                         
   5   8  10         65.87         70.12         5.31 o                         
   6   8  10         53.20         46.93         5.50 o                         
   7   8  10         58.26         60.61         6.23 o                         
   8   8  10         52.41         51.81         5.12 o                         
   1   9  10         43.88         44.29         4.87 o                         
   2   9  10         99.20        109.88         7.28 o                         
   3   9  10         56.17         53.34         6.91 o                         
   4   9  10         51.38         47.10         4.55 o                         
   5   9  10         62.85         59.77         5.10 o                         
   6   9  10         63.28         49.22         5.65 o                         
   7   9  10         43.33         47.03         5.68 o                         
   3  10  10         65.95         65.15         6.26 o                         
   4  10  10         75.00         74.66         6.44 o                         
   5  10  10         83.16         86.15         6.90 o                         
   6  10  10        105.44        116.90        18.04 o                         
   1   0  11         50.56         57.39         5.49 o                         
   2   0  11         76.02         80.58         7.35 o                         
   3   0  11         53.74         44.62         4.54 o                         
  -1   1  11         42.84         32.83         4.83 o                         
   0   1  11         38.11         28.95         3.62 o                         
   1   1  11         39.34         42.64         6.63 o                         
   2   1  11         48.45         44.73         4.81 o                         
   3   1  11        107.85        109.77         7.39 o                         
   4   1  11         53.02         63.88         5.56 o                         
   5   1  11         17.81         13.74         3.43 o                         
  -1   2  11         63.18         53.99         4.59 o                         
   0   2  11         57.13         52.13         4.70 o                         
   1   2  11         90.03         89.40         6.14 o                         
   2   2  11         64.53         77.46         5.68 o                         
   3   2  11         45.47         45.20         4.28 o                         
   4   2  11         54.89         54.08         4.85 o                         
   5   2  11         39.81         44.28         4.39 o                         
   6   2  11         24.59         16.30         3.49 o                         
  -1   3  11         61.81         59.54         6.35 o                         
   0   3  11         58.47         58.96         4.87 o                         
   1   3  11         26.65         20.56         3.12 o                         
   2   3  11         27.82         22.70         3.37 o                         
   3   3  11         32.86         37.96         3.89 o                         
   4   3  11         75.44         77.30         5.43 o                         
   5   3  11        116.74        121.96         7.61 o                         
   6   3  11         81.28         84.23         6.07 o                         
   7   3  11         54.70         50.13         8.27 o                         
  -1   4  11         36.99         31.41         4.15 o                         
   0   4  11         21.62         18.23         3.80 o                         
   1   4  11         20.21         17.59         3.03 o                         
   2   4  11         30.02         34.98         3.78 o                         
   3   4  11         52.39         52.50         4.45 o                         
   4   4  11        114.71        109.67         7.16 o                         
   5   4  11        123.87        117.22         6.81 o                         
   6   4  11        113.80        108.04         7.66 o                         
   7   4  11         37.48         38.40         5.52 o                         
  -1   5  11         43.36         43.14         4.44 o                         
   0   5  11         58.55         58.74         7.24 o                         
   1   5  11        109.50        115.96         6.82 o                         
   2   5  11        144.83        157.37         8.15 o                         
   3   5  11        104.31        111.93         7.21 o                         
   4   5  11         52.43         48.41         4.06 o                         
   5   5  11         92.89        100.37         5.71 o                         
   6   5  11         81.17         84.25         5.66 o                         
   7   5  11         69.35         70.74         6.16 o                         
   0   6  11        108.20        107.51         6.70 o                         
   1   6  11        109.84        112.40         9.06 o                         
   2   6  11         87.20         90.58         5.63 o                         
   3   6  11        171.54        175.08        11.32 o                         
   4   6  11         64.85         67.04         4.60 o                         
   5   6  11         67.74         73.45         5.94 o                         
   6   6  11         55.35         50.67         4.80 o                         
   7   6  11         55.58         46.87         5.00 o                         
   0   7  11         66.72         70.34         5.71 o                         
   1   7  11         74.23         80.73         8.76 o                         
   2   7  11         21.19         20.38         3.41 o                         
   3   7  11         53.94         61.54         4.60 o                         
   4   7  11         70.59         71.04         5.74 o                         
   5   7  11         35.05         38.38         3.65 o                         
   6   7  11         32.59         32.64         4.93 o                         
   7   7  11         38.60         36.98         5.18 o                         
   1   8  11         80.26         76.59         5.63 o                         
   2   8  11         59.77         76.08         7.93 o                         
   3   8  11          7.74          7.82         3.37 o                         
   4   8  11         25.23         19.31         3.98 o                         
   5   8  11         17.23         19.60         3.32 o                         
   6   8  11         29.25         28.92         4.87 o                         
   4   9  11         44.10         50.90         5.61 o                         
   5   9  11         48.03         45.36         4.59 o                         
   2   4  12         26.67         25.41         3.71 o                         
   3   4  12         30.14         35.45         4.19 o                         
   4   4  12         28.77         24.10         3.54 o                         
   2   5  12         53.49         50.22         4.65 o                         
   3   5  12         85.40         84.70         6.01 o                         
   4   5  12         75.36         78.42         5.75 o                         
   5   5  12         40.52         29.10         5.54 o                         
   3   6  12         99.76        103.08         6.79 o                         
   4   6  12         83.36         87.36         5.62 o                         
                                                                                
